# Supplementary material for: Dynamic enhancer transcription associates with reprogramming of immune genes during pattern triggered immunity in Arabidopsis
Source: BMC Biol. 2022 Jul 21;20:165. doi: 10.1186/s12915-022-01362-8 (PMC9301868; doi:10.1186/s12915-022-01362-8)
Supplement: Supplementary file 1 — Additional file 1: Table S1. List of putative distal enhancer peaks based on ATAC-seq. [file 12915_2022_1362_MOESM1_ESM.xlsx]

## Sheet: Sheet1
Table S1. List of distal open chromatin peaks based on ATAC-seq
Chr	Start	End
1	15231	15543
1	16661	16944
1	18974	19126
1	20587	21546
1	44932	45083
1	61243	61358
1	61525	61715
1	77578	77832
1	81810	82291
1	178918	180010
1	239459	240002
1	255212	255389
1	291101	291660
1	368200	368802
1	369347	369535
1	386980	387255
1	424482	424570
1	424808	424913
1	426364	426968
1	434149	434880
1	471533	471722
1	501504	501720
1	509616	509891
1	511107	511417
1	558720	558883
1	571330	571499
1	594420	594524
1	641411	641535
1	653590	653760
1	850168	850306
1	875877	876080
1	903390	903524
1	903781	904191
1	909593	909901
1	928513	928619
1	929851	930040
1	956931	957128
1	973096	973273
1	1008432	1008545
1	1131440	1131622
1	1131823	1131998
1	1139919	1140130
1	1166897	1167335
1	1170679	1170834
1	1171669	1171776
1	1172961	1173307
1	1195798	1195978
1	1210924	1211030
1	1272571	1272684
1	1275460	1275716
1	1309395	1309461
1	1355560	1356038
1	1428883	1429015
1	1430955	1431134
1	1454504	1454616
1	1523528	1523653
1	1549774	1549924
1	1618088	1618249
1	1661312	1661668
1	1739226	1739409
1	1879262	1879629
1	1881164	1881471
1	1884463	1884906
1	1997811	1997952
1	1998279	1999420
1	2111055	2111321
1	2123867	2124074
1	2173080	2173274
1	2177473	2177935
1	2197356	2197707
1	2235727	2235827
1	2335565	2336224
1	2407482	2407536
1	2408075	2408170
1	2439911	2440068
1	2440259	2440465
1	2462053	2462457
1	2520650	2521626
1	2588530	2588737
1	2667194	2667645
1	2680619	2681195
1	2690803	2690944
1	2754013	2754198
1	2755127	2755221
1	2755517	2756001
1	2846543	2846766
1	2864057	2864220
1	2870668	2871073
1	2915979	2916210
1	2949265	2949359
1	2990489	2990563
1	3247559	3248165
1	3249096	3249423
1	3249942	3250373
1	3421237	3421508
1	3423653	3424105
1	3446423	3446749
1	3474359	3474496
1	3482656	3482869
1	3521757	3521941
1	3523476	3523975
1	3547982	3548035
1	3549141	3549190
1	3678807	3678934
1	3749372	3749692
1	3772679	3772879
1	3773516	3773746
1	3774431	3774684
1	3886256	3886478
1	3886850	3887129
1	3934826	3935035
1	3935437	3935727
1	3943320	3943538
1	4006848	4007079
1	4007458	4007613
1	4031042	4031376
1	4058965	4059254
1	4085561	4085860
1	4088786	4088915
1	4097092	4097391
1	4101306	4101625
1	4102499	4102771
1	4114356	4114713
1	4132339	4132575
1	4151781	4151865
1	4190397	4190506
1	4191456	4191780
1	4211703	4212084
1	4232913	4233234
1	4266818	4267056
1	4285923	4286057
1	4315532	4315657
1	4316207	4316415
1	4319539	4319672
1	4339059	4339312
1	4340334	4340474
1	4522575	4522799
1	4531736	4531961
1	4532248	4532325
1	4532888	4533151
1	4533637	4533820
1	4534067	4534331
1	4535044	4535170
1	4535825	4535920
1	4536091	4536423
1	4537354	4537514
1	4538197	4538373
1	4539520	4539803
1	4558820	4558979
1	4559436	4559543
1	4579901	4580385
1	4580869	4581185
1	4584296	4584359
1	4584578	4584742
1	4585170	4585794
1	4586198	4586415
1	4586581	4586714
1	4587131	4587682
1	4592135	4592342
1	4655743	4656065
1	4698855	4698985
1	4768869	4769092
1	4771295	4771641
1	4894239	4895355
1	4901527	4901600
1	4903055	4903247
1	4903623	4904276
1	4904612	4905017
1	4987572	4987783
1	4997936	4998050
1	5005141	5005437
1	5005916	5006357
1	5006532	5006951
1	5048696	5048903
1	5070580	5070758
1	5126274	5126786
1	5127343	5128089
1	5131399	5131616
1	5132272	5132377
1	5145690	5145861
1	5147085	5147247
1	5190630	5190971
1	5192830	5192953
1	5268419	5268635
1	5281754	5282017
1	5343819	5343948
1	5348121	5348239
1	5348610	5348859
1	5350441	5350656
1	5386217	5387394
1	5388050	5388233
1	5396087	5396363
1	5396590	5396752
1	5423131	5423452
1	5611873	5612100
1	5641165	5641242
1	5641496	5641858
1	5642167	5642450
1	5691255	5691490
1	5699842	5699988
1	5786201	5786443
1	5873403	5873696
1	5916590	5916843
1	5959912	5960035
1	5965022	5965270
1	5968283	5968435
1	5973101	5973397
1	5973934	5974159
1	5974523	5974643
1	6014620	6015470
1	6016335	6016485
1	6140010	6140262
1	6444317	6444652
1	6446197	6446776
1	6447538	6447739
1	6448049	6448375
1	6453533	6453713
1	6454258	6454399
1	6456280	6456656
1	6457035	6457380
1	6470118	6470264
1	6495143	6495455
1	6499091	6499237
1	6511646	6511889
1	6512359	6512834
1	6513432	6513649
1	6619624	6619673
1	6619886	6620467
1	6634635	6634878
1	6636908	6637009
1	6641089	6641240
1	6641448	6641649
1	6641810	6641983
1	6655265	6655586
1	6656072	6656232
1	6669631	6669776
1	6720581	6720720
1	6731189	6731356
1	6781211	6781426
1	6795689	6796136
1	6855794	6855896
1	6862188	6862422
1	6862634	6863296
1	6865751	6865811
1	6867931	6868408
1	6870427	6870541
1	6875055	6875121
1	6879896	6880039
1	6883075	6883570
1	6884511	6884761
1	6910843	6911164
1	6911396	6911584
1	7065186	7065591
1	7139455	7139741
1	7139973	7140263
1	7141019	7141205
1	7150530	7150805
1	7235134	7235290
1	7235654	7236361
1	7240691	7240779
1	7319801	7320440
1	7321210	7321416
1	7334211	7334574
1	7336063	7336173
1	7340486	7340850
1	7341587	7341722
1	7342109	7342745
1	7343609	7344114
1	7347885	7348155
1	7348392	7348893
1	7349096	7349464
1	7349995	7350141
1	7350359	7350782
1	7368012	7368162
1	7393762	7393876
1	7442979	7443161
1	7450719	7450927
1	7451811	7451994
1	7452356	7452464
1	7452651	7452789
1	7456656	7457285
1	7458162	7458488
1	7459204	7459617
1	7460189	7460323
1	7460552	7460610
1	7461987	7462196
1	7506452	7506617
1	7515083	7515147
1	7536818	7536966
1	7538033	7538123
1	7540076	7540298
1	7687891	7687989
1	7694330	7694424
1	7694803	7694952
1	7699282	7699590
1	7699971	7700474
1	7700760	7700932
1	7702963	7703522
1	7707811	7707917
1	7708472	7708662
1	7738688	7738802
1	7739719	7739951
1	7832647	7833039
1	7889911	7890173
1	7894410	7894742
1	7908358	7908520
1	7909594	7909998
1	7932411	7932543
1	7944432	7944750
1	7946468	7946584
1	7975018	7975453
1	7975658	7975779
1	7991622	7991829
1	7992262	7992670
1	8008836	8008913
1	8010714	8010995
1	8037157	8037359
1	8039133	8039227
1	8041405	8041489
1	8042377	8042607
1	8059435	8059642
1	8109053	8109283
1	8114042	8114507
1	8141127	8141488
1	8166086	8166666
1	8190627	8190773
1	8191920	8192243
1	8192497	8192937
1	8193410	8193839
1	8307417	8307965
1	8386604	8386918
1	8495587	8495752
1	8515374	8515460
1	8598446	8598962
1	8694989	8695131
1	8696153	8696341
1	8755677	8755896
1	8853659	8853923
1	8861699	8861889
1	8896962	8897580
1	8919989	8920350
1	8924138	8924444
1	8925122	8925353
1	8926547	8926828
1	8927237	8927515
1	8936979	8937479
1	8938081	8938372
1	8978128	8978556
1	8980589	8980805
1	8985050	8985343
1	8985852	8986007
1	8987616	8988085
1	8988676	8988803
1	8990364	8990840
1	8991249	8991491
1	9095175	9095333
1	9172965	9173227
1	9173523	9173612
1	9174766	9174961
1	9195431	9195514
1	9202152	9202539
1	9203834	9204047
1	9237603	9237743
1	9256963	9257173
1	9257363	9257433
1	9257700	9257944
1	9273233	9273291
1	9307689	9307799
1	9325033	9325169
1	9334445	9334546
1	9339843	9340190
1	9340806	9340992
1	9341326	9341484
1	9345428	9345604
1	9353585	9353777
1	9365884	9366029
1	9385263	9385685
1	9454316	9455241
1	9478628	9478861
1	9571937	9572177
1	9650849	9650967
1	9651301	9651553
1	9692818	9692915
1	9730042	9730442
1	9730765	9731167
1	9818929	9819315
1	9819767	9819874
1	9821796	9822027
1	9822371	9822556
1	9822808	9823219
1	9823412	9823545
1	9831237	9831512
1	9831713	9832038
1	9832419	9832795
1	9867522	9868137
1	9884327	9885066
1	9896034	9896380
1	9917916	9918030
1	9938051	9938275
1	9952765	9953093
1	9953999	9954186
1	9954629	9954742
1	9991506	9991866
1	10001135	10001268
1	10001577	10001818
1	10002007	10002063
1	10119354	10119555
1	10143573	10144002
1	10144578	10144793
1	10145877	10146171
1	10151717	10152067
1	10166511	10166623
1	10223085	10223174
1	10232983	10233253
1	10233543	10233833
1	10234147	10234264
1	10238476	10238625
1	10239211	10239280
1	10241367	10242159
1	10242992	10243110
1	10246789	10246976
1	10262795	10262867
1	10275666	10275996
1	10296409	10296638
1	10297148	10297814
1	10353806	10354217
1	10355489	10355632
1	10363383	10363595
1	10364410	10365333
1	10365574	10366109
1	10366736	10367072
1	10374051	10374184
1	10450294	10450630
1	10452045	10452151
1	10452687	10452811
1	10456070	10456576
1	10489737	10490055
1	10497903	10498110
1	10518778	10518852
1	10520243	10520486
1	10544735	10544857
1	10569370	10569575
1	10573483	10573666
1	10574211	10574344
1	10589954	10590196
1	10590495	10590993
1	10600096	10600157
1	10620295	10620419
1	10621456	10621705
1	10622472	10622650
1	10651985	10652253
1	10676856	10677638
1	10683053	10683342
1	10684907	10685311
1	10692872	10693369
1	10702079	10702342
1	10703785	10703981
1	10707713	10707867
1	10709467	10709736
1	10713530	10713834
1	10756599	10756827
1	10757805	10757937
1	10795056	10795260
1	10826904	10827322
1	10851886	10852093
1	10866142	10866271
1	10874133	10874224
1	10874861	10874967
1	10954446	10954586
1	10955422	10955568
1	10956345	10956599
1	10958764	10959047
1	10963400	10963749
1	10966864	10967102
1	11013519	11013698
1	11023897	11024276
1	11075038	11075187
1	11081256	11081688
1	11110030	11110138
1	11110437	11110622
1	11112797	11112965
1	11113392	11113547
1	11113757	11114195
1	11136303	11136458
1	11138141	11138236
1	11204752	11204961
1	11205128	11205285
1	11214399	11214627
1	11225866	11225945
1	11226112	11226663
1	11227590	11227996
1	11228253	11228490
1	11300542	11300926
1	11384494	11384543
1	11426881	11427185
1	11427540	11427635
1	11440191	11440407
1	11453460	11453640
1	11454264	11455149
1	11493564	11493640
1	11494004	11494111
1	11545679	11546016
1	11549674	11550205
1	11571205	11571453
1	11573283	11573420
1	11579438	11579528
1	11579969	11580190
1	11592377	11592627
1	11598329	11598659
1	11619697	11620476
1	11621947	11622055
1	11622581	11622712
1	11623048	11623158
1	11670621	11670849
1	11698806	11698976
1	11709956	11710214
1	11770164	11770836
1	11771259	11771596
1	11806892	11807164
1	11807357	11807646
1	11808411	11808716
1	11820176	11820463
1	11823327	11823486
1	11830964	11831247
1	11860037	11860268
1	11862661	11862758
1	11916618	11916686
1	11974401	11974476
1	12051072	12051343
1	12061325	12061427
1	12088987	12089224
1	12096425	12096723
1	12138525	12138793
1	12156769	12157090
1	12184158	12184432
1	12238972	12239108
1	12239282	12239509
1	12239667	12239928
1	12296171	12296240
1	12386003	12386252
1	12474339	12474685
1	12478178	12478443
1	12546834	12546969
1	12547514	12547831
1	12548549	12548730
1	12581872	12582195
1	12638844	12639011
1	12706785	12706971
1	12839942	12840467
1	12914853	12914902
1	12917887	12918061
1	12924939	12925105
1	12968017	12968068
1	12986293	12987331
1	13029763	13030202
1	13046407	13046512
1	13047410	13047649
1	13067024	13067364
1	13075446	13075638
1	13120784	13121135
1	13141732	13141880
1	13314146	13314224
1	13323714	13323766
1	13368223	13368459
1	13454228	13454277
1	13458096	13458186
1	13496749	13496928
1	13588005	13588120
1	13590692	13590896
1	13835076	13835575
1	13839014	13839397
1	14147537	14148113
1	14149028	14149805
1	14150037	14150656
1	14152523	14152660
1	14152910	14153015
1	14163792	14163848
1	14165310	14165679
1	14166310	14166583
1	14166994	14167045
1	14169746	14169984
1	14305446	14305666
1	14308325	14308449
1	15880315	15880729
1	15922780	15922986
1	16130464	16130582
1	16537417	16537602
1	16560912	16560975
1	16567630	16567765
1	16643412	16643591
1	16644622	16644690
1	16649602	16649964
1	16704878	16705971
1	16771385	16771657
1	16793012	16793252
1	16840236	16840397
1	16869365	16869666
1	16869942	16870123
1	16895926	16896027
1	16900579	16901102
1	16929215	16929604
1	17054919	17055076
1	17059816	17059924
1	17062517	17062604
1	17069505	17069701
1	17130036	17130236
1	17189593	17189722
1	17247099	17247327
1	17252727	17252867
1	17253678	17253974
1	17268330	17268677
1	17280926	17281090
1	17281901	17281984
1	17288268	17288717
1	17291062	17291466
1	17292325	17292418
1	17295296	17295625
1	17296324	17296786
1	17441824	17442123
1	17473459	17473624
1	17476285	17476397
1	17580104	17580277
1	17641439	17641511
1	17695623	17695859
1	17701205	17701390
1	17702482	17702990
1	17703220	17703385
1	17763695	17763800
1	17764233	17764631
1	17825365	17825645
1	17858439	17858778
1	17859221	17859393
1	17916189	17916382
1	17921687	17921803
1	17978227	17978613
1	18028742	18029116
1	18031458	18031674
1	18077321	18077820
1	18078617	18078847
1	18079052	18079309
1	18122948	18123127
1	18126461	18126556
1	18165702	18165804
1	18195817	18195948
1	18211311	18211399
1	18295978	18296144
1	18296556	18296735
1	18298262	18298575
1	18324068	18324376
1	18340105	18340295
1	18344387	18344753
1	18387698	18387846
1	18420127	18420214
1	18428032	18428490
1	18431894	18432412
1	18432906	18433075
1	18449061	18449131
1	18553026	18553143
1	18756398	18756735
1	18759958	18760054
1	18761054	18761123
1	18761751	18761888
1	18762517	18762778
1	18805466	18805551
1	18873049	18873663
1	18951924	18952446
1	18960887	18961119
1	19149288	19149602
1	19170522	19171347
1	19234373	19234643
1	19302671	19303405
1	19320390	19320660
1	19345705	19345775
1	19380843	19380957
1	19391340	19391923
1	19428014	19428083
1	19518732	19518981
1	19578607	19578732
1	19579091	19579248
1	19582587	19583125
1	19600384	19600695
1	19652892	19653176
1	19696709	19696972
1	19701077	19701550
1	19820088	19821254
1	19825281	19825821
1	19834710	19834850
1	19849419	19849555
1	19853266	19853497
1	19874099	19874187
1	19889886	19890333
1	19912495	19912663
1	20013482	20014035
1	20046534	20046782
1	20059854	20060076
1	20153359	20153858
1	20165409	20165704
1	20176994	20177223
1	20177888	20178086
1	20239184	20239297
1	20436738	20436984
1	20445654	20445758
1	20496288	20496398
1	20497743	20497929
1	20523269	20523433
1	20559297	20559553
1	20622095	20622310
1	20670425	20670670
1	20688045	20688251
1	20779211	20779351
1	20798671	20798987
1	20815080	20815384
1	20816577	20816801
1	20818050	20818331
1	20819001	20819265
1	20850759	20850840
1	20913453	20913743
1	21037439	21037766
1	21053177	21053322
1	21055879	21056080
1	21059711	21060169
1	21060523	21060827
1	21133527	21133813
1	21190612	21190759
1	21231059	21231280
1	21261837	21262604
1	21336923	21337184
1	21380387	21380561
1	21421165	21421287
1	21444550	21444695
1	21523237	21523306
1	21524591	21524692
1	21537578	21537725
1	21616449	21616573
1	21616990	21617419
1	21642308	21642428
1	21659459	21659798
1	21660734	21661266
1	21662384	21662473
1	21669366	21669487
1	21669826	21669988
1	21672928	21672999
1	21673378	21673590
1	21680603	21680873
1	21709939	21710167
1	21742581	21743064
1	21866209	21866403
1	21913073	21913207
1	21914292	21914658
1	21915433	21915797
1	21917204	21917615
1	21958937	21959173
1	21959446	21959659
1	21975709	21975967
1	22058700	22058904
1	22099966	22100019
1	22126682	22126791
1	22166422	22166514
1	22184536	22184917
1	22185348	22185485
1	22185643	22185966
1	22187424	22187752
1	22297157	22297419
1	22301291	22301534
1	22302290	22302530
1	22313313	22313589
1	22321532	22321817
1	22394555	22394703
1	22397526	22397774
1	22419533	22419970
1	22420390	22420636
1	22420854	22421024
1	22421961	22422357
1	22519211	22519367
1	22519821	22520178
1	22520455	22520815
1	22534335	22534525
1	22555514	22555736
1	22575961	22576103
1	22598315	22598562
1	22611956	22612149
1	22625074	22625785
1	22630173	22630336
1	22631957	22632079
1	22758520	22758836
1	22759210	22759579
1	22760139	22760501
1	22760653	22760737
1	22761790	22762016
1	22762772	22763354
1	22764027	22764151
1	22816269	22816781
1	22821771	22822108
1	22826824	22827315
1	22875875	22876260
1	22877336	22877763
1	22878526	22878952
1	22880941	22881050
1	22881662	22881856
1	22890915	22891022
1	22979215	22979328
1	23015295	23015768
1	23022444	23023037
1	23023599	23024316
1	23024820	23024948
1	23025278	23025850
1	23026526	23026642
1	23033057	23033296
1	23065831	23065927
1	23073641	23074080
1	23074538	23074747
1	23075409	23075748
1	23076990	23077091
1	23095125	23095273
1	23095622	23095806
1	23124436	23124730
1	23125790	23126110
1	23126495	23126763
1	23134166	23134293
1	23139019	23139260
1	23141828	23141966
1	23145998	23146172
1	23163117	23163258
1	23163488	23163602
1	23166293	23166724
1	23195901	23196355
1	23196509	23196813
1	23219764	23219852
1	23243767	23244258
1	23244487	23245004
1	23245216	23245313
1	23277060	23277188
1	23289919	23290186
1	23344608	23344787
1	23364418	23364506
1	23367206	23367299
1	23370590	23370990
1	23371367	23371542
1	23375009	23375085
1	23395267	23395682
1	23396301	23396706
1	23396956	23397072
1	23397269	23397879
1	23455630	23455869
1	23509758	23509877
1	23544288	23544470
1	23630718	23630959
1	23631590	23631737
1	23639061	23639347
1	23680373	23680630
1	23688440	23688826
1	23689186	23689383
1	23692416	23692740
1	23694131	23694319
1	23726176	23726329
1	23766801	23767151
1	23767966	23768030
1	23783853	23784311
1	23808735	23808850
1	23883423	23883659
1	23890391	23890575
1	23894212	23894596
1	23895478	23895967
1	23897270	23897368
1	23898037	23898175
1	23902405	23902579
1	23902902	23903123
1	23905942	23906125
1	23908967	23909158
1	23921814	23922182
1	23924549	23924739
1	23940939	23941203
1	24003937	24004094
1	24010917	24011148
1	24101093	24101248
1	24252606	24252674
1	24252950	24253291
1	24326129	24326299
1	24335221	24335460
1	24350599	24350744
1	24355748	24356270
1	24487747	24488007
1	24624042	24624445
1	24627977	24628086
1	24635454	24635558
1	24652109	24652340
1	24659687	24660031
1	24660801	24661080
1	24661673	24661895
1	24662074	24662221
1	24675244	24675468
1	24678455	24678947
1	24679556	24679954
1	24680734	24681168
1	24711637	24711816
1	24712575	24712666
1	24719891	24720343
1	24722224	24722483
1	24743134	24743317
1	24743819	24744348
1	24755100	24755472
1	24759060	24759282
1	24760655	24760839
1	24766767	24767315
1	24769022	24769492
1	24770115	24770250
1	24788736	24788939
1	24798635	24798882
1	24804381	24804727
1	24805490	24805582
1	24844057	24844488
1	24845691	24845841
1	24846052	24846394
1	24872492	24872541
1	24876507	24876817
1	24877474	24878081
1	24898093	24898267
1	24898472	24899063
1	24905414	24905630
1	24905784	24906067
1	25024659	25024837
1	25027292	25027356
1	25027746	25027865
1	25031884	25032077
1	25044689	25045010
1	25051337	25051444
1	25136534	25137065
1	25137843	25138522
1	25138836	25139101
1	25158436	25158596
1	25174801	25174996
1	25215493	25215759
1	25216177	25216510
1	25216781	25216977
1	25220984	25221157
1	25223967	25224043
1	25225200	25225614
1	25226376	25226601
1	25227914	25228166
1	25228453	25228592
1	25231942	25232173
1	25274087	25274481
1	25351131	25351272
1	25358468	25358618
1	25427849	25428111
1	25471069	25471229
1	25505582	25505771
1	25506588	25506703
1	25606443	25606538
1	25607108	25607384
1	25607794	25608220
1	25613737	25614078
1	25624505	25624895
1	25625495	25625914
1	25626834	25627082
1	25631196	25631341
1	25645756	25645903
1	25659829	25659913
1	25660875	25661119
1	25663821	25664044
1	25666895	25666982
1	25689412	25689535
1	25689871	25690326
1	25691236	25691436
1	25695523	25695572
1	25695801	25696159
1	25698699	25699055
1	25699643	25699965
1	25716361	25716618
1	25723827	25723895
1	25724569	25725397
1	25730700	25730863
1	25732274	25732576
1	25732766	25733260
1	25740927	25741647
1	25742376	25742502
1	25744033	25744138
1	25750479	25750722
1	25801072	25801134
1	25846044	25846146
1	25869081	25869316
1	25877384	25877887
1	25878556	25878693
1	25951058	25951205
1	25951409	25952151
1	25982135	25982215
1	25988781	25989011
1	25989544	25989837
1	25997318	25997847
1	26001676	26002106
1	26012880	26012985
1	26035599	26035725
1	26036498	26036801
1	26090503	26091186
1	26133882	26134117
1	26135151	26135274
1	26136017	26136102
1	26136694	26136920
1	26137896	26138010
1	26139889	26139989
1	26143857	26143956
1	26144579	26144798
1	26156062	26156245
1	26160256	26160349
1	26161365	26161481
1	26165223	26165498
1	26175355	26175876
1	26179257	26179474
1	26184501	26184681
1	26207990	26208185
1	26213551	26213779
1	26238775	26238835
1	26239058	26239170
1	26242539	26243129
1	26243533	26243727
1	26245809	26245947
1	26246625	26246855
1	26247296	26247525
1	26264603	26265024
1	26302889	26303187
1	26303756	26303918
1	26304969	26305336
1	26306608	26306961
1	26312284	26312435
1	26313252	26313643
1	26337234	26337444
1	26341268	26341396
1	26372313	26372652
1	26372964	26373448
1	26461807	26461957
1	26465233	26465384
1	26476408	26476760
1	26484715	26485162
1	26511427	26511703
1	26512241	26512659
1	26524318	26524428
1	26542499	26542597
1	26543488	26543631
1	26572643	26572813
1	26583340	26583491
1	26601035	26601110
1	26601715	26601972
1	26634257	26634394
1	26648822	26648992
1	26657548	26657822
1	26658703	26658912
1	26678438	26678918
1	26684728	26685141
1	26693238	26693515
1	26694331	26695159
1	26698780	26698868
1	26739306	26739356
1	26739698	26739876
1	26766886	26767024
1	26775349	26776083
1	26776525	26776603
1	26777688	26777827
1	26778832	26779024
1	26794861	26794924
1	26903877	26904075
1	26961669	26961965
1	27039412	27039626
1	27039816	27039931
1	27040168	27040621
1	27041462	27041741
1	27044654	27044921
1	27048060	27048513
1	27048667	27048800
1	27049595	27049693
1	27050360	27050505
1	27090383	27090701
1	27090870	27091110
1	27105779	27106004
1	27151063	27151401
1	27151805	27152072
1	27160002	27160277
1	27161018	27161197
1	27177819	27178066
1	27183934	27184132
1	27216961	27217067
1	27223446	27223670
1	27301034	27301489
1	27314179	27314701
1	27319202	27319479
1	27362898	27363202
1	27363421	27363879
1	27415976	27416195
1	27427810	27428091
1	27532947	27533350
1	27638249	27638665
1	27655987	27656392
1	27663965	27664271
1	27664503	27664722
1	27665494	27666094
1	27711681	27712116
1	27751233	27751398
1	27762136	27762379
1	27858015	27858138
1	27973063	27973308
1	27985130	27985402
1	28035493	28035847
1	28036299	28036651
1	28043969	28044224
1	28045618	28045811
1	28051002	28051214
1	28084850	28085076
1	28147765	28147852
1	28148121	28148235
1	28243470	28243817
1	28257152	28257377
1	28322261	28322503
1	28322794	28323001
1	28323211	28323409
1	28323850	28323929
1	28324149	28324377
1	28325486	28325582
1	28342802	28342897
1	28363058	28363253
1	28363582	28363640
1	28363832	28363979
1	28367854	28368229
1	28374843	28375014
1	28379328	28379665
1	28380847	28381044
1	28387068	28387339
1	28391799	28392022
1	28393543	28393844
1	28402954	28403302
1	28444468	28444604
1	28470006	28470241
1	28495521	28495670
1	28514405	28514689
1	28519998	28520167
1	28583294	28583802
1	28665748	28665950
1	28671379	28671652
1	28699328	28699773
1	28701580	28701816
1	28743312	28743624
1	28743914	28743971
1	28753703	28753940
1	28754144	28754267
1	28788335	28788450
1	28858658	28858861
1	28860200	28860444
1	28861698	28861820
1	28862882	28863146
1	28863306	28863511
1	28868313	28868609
1	28869359	28869963
1	28871410	28871795
1	28872014	28872151
1	28878119	28878311
1	28878622	28879064
1	28888925	28889132
1	28894934	28895246
1	28899062	28899232
1	28900239	28900841
1	28901419	28901642
1	28917343	28917650
1	28963464	28963714
1	29008229	29008417
1	29101369	29101653
1	29215613	29215793
1	29217410	29217506
1	29217794	29218080
1	29224693	29225120
1	29228094	29228637
1	29228952	29229245
1	29229406	29229635
1	29234121	29234518
1	29235435	29235738
1	29241186	29241282
1	29324914	29325060
1	29327387	29327833
1	29336552	29336881
1	29359421	29360211
1	29360906	29361264
1	29361613	29361858
1	29362329	29362387
1	29366248	29366514
1	29366760	29366922
1	29367143	29367938
1	29370544	29370599
1	29371243	29371345
1	29371958	29372083
1	29384844	29385346
1	29389222	29389381
1	29438536	29438911
1	29439268	29439411
1	29440686	29440858
1	29442511	29442770
1	29443611	29444021
1	29463399	29463630
1	29467120	29467249
1	29497667	29498065
1	29515991	29516073
1	29578595	29578771
1	29645411	29645766
1	29760993	29761187
1	29763645	29763865
1	29783528	29783708
1	29784170	29784277
1	29804030	29804698
1	29805109	29806356
1	29806567	29806712
1	29807383	29807551
1	29809450	29809850
1	29874677	29874830
1	29949092	29949586
1	30099944	30100359
1	30104351	30104698
1	30152284	30152755
1	30152930	30153313
1	30220311	30220536
1	30268696	30268819
1	30295070	30295930
1	30307530	30307768
1	30377460	30377799
1	30378192	30378387
1	30378562	30378633
1	30379146	30379475
1	30379926	30380020
1	30380430	30380737
2	3236	3686
2	110970	111174
2	113007	113133
2	126571	126947
2	131056	131363
2	132484	132602
2	179096	179249
2	186890	187140
2	261809	262046
2	263173	263604
2	264541	264943
2	300812	301134
2	302334	302515
2	302730	302917
2	303611	303751
2	357149	357365
2	362730	362820
2	372154	372645
2	378983	379317
2	379542	379819
2	380079	380133
2	380885	381007
2	381629	381720
2	400757	401097
2	437608	437761
2	439228	439413
2	440247	440399
2	468903	469159
2	492665	492969
2	493800	493934
2	499702	499915
2	509562	509901
2	583353	583796
2	589075	589301
2	589717	589975
2	614733	615053
2	615507	615921
2	640497	640742
2	640934	641000
2	641609	641824
2	656649	656698
2	706770	707048
2	720095	720240
2	720431	720836
2	758070	758306
2	809786	809939
2	812203	812414
2	812870	813005
2	815114	815310
2	815509	815810
2	816826	816965
2	818168	818395
2	834386	834473
2	834660	835151
2	835364	835628
2	835812	835949
2	965314	965562
2	1002718	1002970
2	1112207	1112567
2	1136591	1136847
2	1142102	1142192
2	1145864	1145987
2	1146570	1146755
2	1147217	1147342
2	1188670	1188925
2	1233315	1233478
2	1256578	1256871
2	1263492	1263731
2	1374192	1374555
2	1381702	1382064
2	1382513	1382817
2	1393178	1393588
2	1411437	1411710
2	1468089	1468261
2	1561897	1562302
2	1603290	1603380
2	1604057	1604435
2	1604896	1605745
2	1642688	1642806
2	1684082	1684407
2	1780880	1781121
2	1788597	1788781
2	1827751	1827876
2	1920234	1920362
2	1924314	1924405
2	1926544	1926675
2	1930818	1930972
2	1968229	1968462
2	1991308	1991491
2	2023866	2024364
2	2027318	2027436
2	2070400	2070570
2	2080462	2080848
2	2119025	2119109
2	2178873	2179008
2	2185141	2185450
2	2201500	2201784
2	2261170	2261321
2	2285134	2285234
2	2291367	2291859
2	2301808	2302100
2	2455514	2455667
2	2922181	2922399
2	3244699	3244837
2	3245279	3245417
2	3259609	3259800
2	3260270	3260754
2	3264100	3264294
2	3264723	3264883
2	3275700	3276247
2	3278672	3279066
2	3293295	3293500
2	3294369	3294711
2	3295430	3295615
2	3296072	3296253
2	3296980	3297188
2	3299313	3299581
2	3306574	3306841
2	3307339	3307474
2	3308479	3308595
2	3316684	3316774
2	3319919	3320209
2	3321902	3322151
2	3324385	3324746
2	3325037	3325306
2	3327155	3327411
2	3329555	3329682
2	3330941	3331053
2	3331316	3331445
2	3331948	3332473
2	3332776	3333310
2	3333570	3333696
2	3337119	3337259
2	3337550	3337683
2	3337842	3338305
2	3344501	3344754
2	3354521	3354723
2	3367262	3367501
2	3375148	3375290
2	3376467	3377385
2	3377596	3378722
2	3389010	3389138
2	3389384	3389608
2	3393321	3393636
2	3393887	3394197
2	3395085	3395222
2	3396311	3396448
2	3396931	3397398
2	3398553	3399519
2	3400016	3400475
2	3400837	3400937
2	3404894	3405034
2	3405465	3405691
2	3418555	3419029
2	3428952	3429213
2	3431437	3431736
2	3440280	3440568
2	3442629	3442902
2	3460173	3460615
2	3460915	3461153
2	3463767	3463917
2	3464366	3464590
2	3465427	3465545
2	3466889	3467118
2	3471430	3471683
2	3490229	3491200
2	3498344	3498478
2	3500059	3500152
2	3509529	3509790
2	3605850	3605953
2	3606856	3607049
2	3629332	3629422
2	3669712	3669992
2	3672691	3672818
2	4005950	4006304
2	4006905	4007137
2	4142485	4142661
2	4145087	4145214
2	4224052	4224112
2	4226062	4226282
2	4415919	4416202
2	4416430	4416861
2	4418562	4418640
2	4477385	4477838
2	4799621	4799770
2	4816288	4816337
2	5049725	5049814
2	5053230	5053327
2	5190433	5190643
2	5214466	5214657
2	5303289	5303357
2	5420841	5420978
2	5508198	5508384
2	5508936	5509016
2	5836008	5836233
2	5840270	5840534
2	5861365	5861550
2	5865575	5865766
2	5872710	5872803
2	6025848	6026159
2	6181237	6181469
2	6202778	6202881
2	6209241	6209348
2	6210792	6210847
2	6211591	6211773
2	6211980	6212082
2	6236786	6236949
2	6238592	6238666
2	6239031	6239214
2	6253882	6254089
2	6345613	6345743
2	6346110	6346617
2	6371102	6371194
2	6392033	6392289
2	6392725	6393149
2	6405422	6405540
2	6468287	6468373
2	6485580	6485739
2	6506337	6506764
2	6507037	6507487
2	6520820	6520969
2	6522643	6522771
2	6523613	6524295
2	6547117	6547551
2	6547943	6548207
2	6561312	6561435
2	6708080	6708253
2	6708679	6709054
2	6799077	6799452
2	6807606	6807913
2	6808319	6808749
2	6864692	6864876
2	6865504	6865574
2	6868832	6869603
2	6877184	6877336
2	6894637	6895132
2	6895447	6895608
2	6898642	6898699
2	6917499	6917811
2	6947944	6948183
2	7044591	7044898
2	7053112	7053776
2	7056228	7056417
2	7125091	7125232
2	7125680	7126069
2	7223288	7223437
2	7238051	7238478
2	7239052	7239452
2	7240055	7240258
2	7254425	7254788
2	7258736	7259041
2	7259970	7260128
2	7260361	7260667
2	7260973	7261167
2	7303722	7303771
2	7320401	7321375
2	7442646	7442719
2	7492201	7492595
2	7493328	7493917
2	7525420	7525652
2	7579027	7579123
2	7580277	7580736
2	7596636	7596902
2	7597110	7597533
2	7602984	7604258
2	7630121	7630245
2	7640283	7640504
2	7701060	7701290
2	7830968	7831871
2	7846918	7847183
2	7860347	7860467
2	7862169	7862332
2	7862487	7862604
2	7895906	7896045
2	7901335	7901497
2	7902496	7902564
2	7905441	7905713
2	7907345	7907417
2	7957895	7958189
2	7994649	7994824
2	7995434	7995571
2	8024847	8024961
2	8030847	8030910
2	8037119	8037442
2	8053343	8053626
2	8054153	8054318
2	8098860	8099204
2	8102043	8102413
2	8105217	8105485
2	8106239	8106633
2	8179056	8179323
2	8202723	8202940
2	8210639	8211072
2	8212186	8212289
2	8214884	8214987
2	8215222	8215680
2	8215914	8216365
2	8216697	8217174
2	8219885	8220127
2	8232310	8232501
2	8232718	8233177
2	8277304	8277377
2	8432673	8432794
2	8541398	8541476
2	8541825	8541962
2	8543795	8544329
2	8552596	8552796
2	8556329	8556641
2	8656363	8656579
2	8657086	8657514
2	8673470	8673756
2	8682329	8682594
2	8710289	8710646
2	8755465	8755891
2	8918173	8918416
2	8932177	8932488
2	9078658	9078907
2	9261166	9261254
2	9338448	9338635
2	9484348	9484397
2	9517887	9518107
2	9520653	9521122
2	9522848	9523309
2	9550079	9550283
2	9552834	9552991
2	9559874	9560132
2	9561578	9561973
2	9562781	9563120
2	9568236	9568890
2	9614089	9614246
2	9615387	9615607
2	9616281	9616498
2	9631529	9631872
2	9675112	9675398
2	9675776	9676094
2	9679423	9679484
2	9679921	9680054
2	9680853	9680973
2	9687644	9688007
2	9688496	9689267
2	9701972	9702251
2	9710538	9710682
2	9790398	9790620
2	9803062	9803299
2	9868639	9869023
2	9871266	9871401
2	9871858	9872189
2	9872728	9873027
2	9907631	9907823
2	9909339	9909803
2	9910470	9910647
2	9920554	9920838
2	9921703	9922283
2	9932545	9933114
2	9933278	9933779
2	9946702	9946954
2	9976067	9976289
2	9987909	9988390
2	9993705	9993960
2	10026277	10026399
2	10051597	10051871
2	10052062	10052341
2	10059288	10059602
2	10069204	10069551
2	10073820	10074079
2	10074495	10074694
2	10075274	10075626
2	10076119	10076270
2	10084058	10084225
2	10084550	10084739
2	10093646	10093825
2	10114714	10114851
2	10115612	10115715
2	10118583	10118861
2	10119520	10119788
2	10134596	10134704
2	10165412	10165558
2	10248762	10248900
2	10256311	10256518
2	10270666	10270824
2	10271397	10271613
2	10272393	10272801
2	10273629	10273916
2	10279698	10280044
2	10297796	10297951
2	10308027	10308543
2	10441253	10441498
2	10447839	10448025
2	10490341	10490651
2	10527896	10528079
2	10538141	10538349
2	10546165	10546278
2	10549384	10549476
2	10560836	10560977
2	10686608	10686923
2	10740928	10741668
2	10754795	10755154
2	10771249	10771538
2	10852863	10853065
2	10936564	10936814
2	10944915	10945264
2	11048800	11048882
2	11115466	11115742
2	11146856	11147520
2	11159330	11159542
2	11191212	11191450
2	11353916	11354198
2	11359091	11359596
2	11385891	11386346
2	11392770	11392934
2	11644041	11644397
2	11646583	11646662
2	11687094	11687270
2	11688146	11688268
2	11688779	11688975
2	11807598	11807734
2	11812871	11813592
2	11829741	11829894
2	11837529	11837634
2	11837860	11838014
2	11864158	11864342
2	11941243	11941354
2	11943586	11943909
2	11946603	11946681
2	11946836	11947036
2	11947263	11947597
2	11949857	11949954
2	11960074	11960234
2	11970416	11970589
2	11971099	11971346
2	11981530	11981770
2	11996368	11996675
2	11997342	11997605
2	12018658	12018845
2	12019835	12020037
2	12022440	12022536
2	12025344	12025792
2	12026271	12026335
2	12028108	12028435
2	12073425	12073664
2	12073975	12074448
2	12090980	12091953
2	12099694	12099861
2	12107251	12107410
2	12108153	12108544
2	12109467	12109917
2	12122490	12122677
2	12123316	12123725
2	12145318	12145939
2	12146564	12146713
2	12152132	12152777
2	12175564	12175673
2	12175918	12176083
2	12183303	12183440
2	12185794	12186107
2	12186324	12186554
2	12189807	12190138
2	12190713	12191015
2	12192859	12193065
2	12197308	12197449
2	12202660	12202834
2	12204763	12204880
2	12205641	12205926
2	12216183	12216353
2	12225203	12225815
2	12230227	12230295
2	12231742	12232101
2	12232723	12233239
2	12234050	12234442
2	12273321	12273446
2	12279947	12279996
2	12280647	12281078
2	12312343	12312497
2	12333782	12333985
2	12351539	12351884
2	12353506	12353835
2	12375511	12375699
2	12381964	12382340
2	12411639	12411910
2	12413386	12413549
2	12419559	12420126
2	12430235	12430465
2	12430876	12431212
2	12780170	12780373
2	12787983	12788116
2	12788587	12788729
2	12816354	12816503
2	12829046	12829291
2	12831130	12831264
2	12898409	12899022
2	12944361	12944456
2	13052397	13052625
2	13063918	13064375
2	13098895	13099194
2	13103069	13103486
2	13103646	13104202
2	13113924	13114178
2	13114680	13114763
2	13172102	13172306
2	13227378	13227447
2	13228523	13228781
2	13231214	13231495
2	13231677	13231778
2	13233665	13233909
2	13247107	13247337
2	13309518	13309719
2	13310887	13311211
2	13312194	13312416
2	13313800	13313864
2	13315107	13315255
2	13316101	13316417
2	13316781	13317260
2	13630509	13630618
2	13650218	13650470
2	13650889	13651089
2	13911576	13911873
2	13913089	13913261
2	13913500	13913892
2	13971065	13971165
2	13984638	13984759
2	14137368	14137567
2	14248022	14248100
2	14331309	14331535
2	14336652	14337273
2	14341206	14341344
2	14442055	14442299
2	14488099	14488300
2	14488623	14488691
2	14587789	14588052
2	14589536	14589696
2	14593590	14593935
2	14594097	14594218
2	14600075	14600391
2	14646831	14646927
2	14680563	14680703
2	14681160	14681359
2	14681681	14682240
2	14687574	14688001
2	14735983	14736104
2	14743475	14743628
2	14750033	14750131
2	14781242	14781414
2	14907667	14908319
2	14931591	14931658
2	14953465	14953652
2	15006480	15006540
2	15007951	15008147
2	15008589	15008735
2	15009708	15009923
2	15010117	15010296
2	15028167	15028367
2	15080891	15081316
2	15081787	15082535
2	15088083	15088446
2	15095056	15095294
2	15098940	15100489
2	15101020	15101219
2	15132522	15132921
2	15139658	15139854
2	15188789	15188984
2	15189582	15190280
2	15253100	15253567
2	15254089	15254503
2	15254684	15254928
2	15276232	15276547
2	15280755	15280872
2	15373043	15373245
2	15374408	15374552
2	15375111	15375462
2	15375903	15376091
2	15377140	15377463
2	15388384	15388549
2	15442236	15442442
2	15449116	15449350
2	15498376	15498716
2	15499161	15499392
2	15500052	15500463
2	15518868	15519190
2	15519600	15520108
2	15520437	15520834
2	15520996	15521165
2	15533621	15533746
2	15562249	15562468
2	15563133	15563533
2	15564498	15564709
2	15565190	15565414
2	15631809	15631917
2	15632556	15632857
2	15633053	15633158
2	15634080	15634506
2	15711543	15711791
2	15771611	15771904
2	15773410	15773810
2	15785211	15785334
2	15826298	15826500
2	15849605	15850226
2	15879858	15880005
2	15931118	15931679
2	15940189	15940391
2	15958914	15959213
2	15959797	15960038
2	15960460	15960748
2	15961331	15961543
2	15961846	15962150
2	15963074	15963174
2	15969602	15969895
2	15977342	15977462
2	15977791	15977867
2	16028567	16028949
2	16051541	16051941
2	16052262	16052679
2	16053031	16053252
2	16081876	16081925
2	16126548	16126613
2	16173776	16173899
2	16252582	16252926
2	16253572	16253800
2	16254042	16254101
2	16254966	16255148
2	16255447	16255662
2	16270270	16270830
2	16271203	16271300
2	16278396	16278770
2	16279299	16279475
2	16361863	16362089
2	16370375	16370706
2	16371259	16372033
2	16378949	16379025
2	16434473	16434647
2	16434992	16435553
2	16504412	16504573
2	16538252	16538388
2	16538905	16539365
2	16551850	16552037
2	16553523	16553805
2	16554797	16554958
2	16565280	16565690
2	16566090	16566233
2	16586259	16586644
2	16605036	16605122
2	16605562	16605857
2	16606375	16606461
2	16607863	16608145
2	16608562	16608714
2	16609400	16609640
2	16639635	16639956
2	16640140	16640306
2	16641417	16641499
2	16647551	16647775
2	16651404	16652086
2	16653048	16653404
2	16692428	16692675
2	16693998	16694175
2	16695484	16695693
2	16696704	16696922
2	16697301	16697497
2	16705930	16706247
2	16706643	16706736
2	16707061	16707721
2	16759418	16759762
2	16799207	16799771
2	16800731	16800946
2	16819980	16820268
2	16820812	16821082
2	16842312	16842526
2	16843489	16843646
2	16864069	16864391
2	16884611	16884708
2	16895020	16895252
2	16901409	16901639
2	16901861	16902003
2	16905858	16905907
2	16919914	16920093
2	16920305	16920488
2	16971807	16972017
2	16980381	16980642
2	17062800	17062979
2	17145088	17145210
2	17146371	17146455
2	17147682	17147988
2	17166537	17166703
2	17188886	17189851
2	17204320	17204435
2	17218911	17219370
2	17236396	17237127
2	17242187	17242432
2	17242705	17243013
2	17244921	17245707
2	17246032	17246562
2	17249064	17249180
2	17249547	17249710
2	17255385	17255628
2	17260231	17261387
2	17369426	17369714
2	17410584	17410648
2	17443544	17443693
2	17465688	17465925
2	17477327	17477920
2	17482983	17483840
2	17484373	17484555
2	17485324	17485539
2	17502895	17503056
2	17508887	17508968
2	17615765	17616032
2	17636038	17636140
2	17646009	17646379
2	17660693	17661009
2	17665776	17665997
2	17667375	17667552
2	17667738	17668247
2	17697393	17697491
2	17722771	17722961
2	17726683	17726911
2	17741609	17742100
2	17745374	17745643
2	17751723	17752601
2	17835734	17835958
2	17839709	17839872
2	17905492	17905643
2	17906177	17906450
2	17906680	17907323
2	17910638	17910786
2	17939217	17939413
2	17940040	17940276
2	17940498	17940690
2	17941014	17941224
2	17941577	17941646
2	17942965	17943117
2	17993690	17993927
2	18004891	18005244
2	18005784	18005922
2	18085165	18085400
2	18091748	18092013
2	18175021	18175304
2	18221300	18221500
2	18234412	18234581
2	18344699	18344901
2	18368825	18369273
2	18369561	18369694
2	18372209	18372499
2	18410434	18410757
2	18461004	18461207
2	18472974	18473160
2	18474046	18474287
2	18480497	18480727
2	18481379	18481604
2	18486297	18487021
2	18521475	18521726
2	18534707	18535021
2	18570252	18570324
2	18601503	18601690
2	18615994	18616147
2	18627013	18627262
2	18627466	18627699
2	18637008	18637197
2	18643902	18644005
2	18648751	18649601
2	18649777	18650207
2	18650954	18651118
2	18663351	18663630
2	18680155	18680474
2	18688488	18689116
2	18689535	18689914
2	18724255	18724519
2	18725611	18725958
2	18735658	18735983
2	18806674	18807241
2	18812772	18813112
2	18814295	18814656
2	18973017	18973354
2	19009564	19009714
2	19021282	19021345
2	19029650	19029914
2	19030995	19031254
[truncated: 2,462 more rows]
