# Supplementary material for: Dynamic enhancer transcription associates with reprogramming of immune genes during pattern triggered immunity in Arabidopsis
Source: BMC Biol. 2022 Jul 21;20:165. doi: 10.1186/s12915-022-01362-8 (PMC9301868; doi:10.1186/s12915-022-01362-8)
Supplement: Supplementary file 3 — Additional file 3: Table S2. List of putative distal enhancers in the integrated library. [file 12915_2022_1362_MOESM3_ESM.xlsx]

## Sheet: Enhancer-A
Table S2. List of putative distal enhancers in the integrated library
Chr	Start	End	Length	Name
1	15232	15543	312	EnhancerA1
1	16662	16944	283	EnhancerA2
1	18975	19126	152	EnhancerA3
1	20588	21546	959	EnhancerA4
1	44933	45083	151	EnhancerA5
1	61244	61358	115	EnhancerA6
1	61526	61715	190	EnhancerA7
1	77579	77832	254	EnhancerA8
1	81811	82291	481	EnhancerA9
1	178919	180010	1092	EnhancerA10
1	239460	240002	543	EnhancerA11
1	255213	255389	177	EnhancerA12
1	291102	291660	559	EnhancerA13
1	368201	368802	602	EnhancerA14
1	369348	369535	188	EnhancerA15
1	386981	387255	275	EnhancerA16
1	424483	424570	88	EnhancerA17
1	424809	424913	105	EnhancerA18
1	426365	426968	604	EnhancerA19
1	434150	434880	731	EnhancerA20
1	471534	471722	189	EnhancerA21
1	501505	501720	216	EnhancerA22
1	509617	509891	275	EnhancerA23
1	511108	511417	310	EnhancerA24
1	558721	558883	163	EnhancerA25
1	571331	571499	169	EnhancerA26
1	594421	594524	104	EnhancerA27
1	641412	641535	124	EnhancerA28
1	653591	653760	170	EnhancerA29
1	850169	850306	138	EnhancerA30
1	875878	876080	203	EnhancerA31
1	903391	903524	134	EnhancerA32
1	903782	904191	410	EnhancerA33
1	909594	909901	308	EnhancerA34
1	928514	928619	106	EnhancerA35
1	929852	930040	189	EnhancerA36
1	956932	957128	197	EnhancerA37
1	973097	973273	177	EnhancerA38
1	1008433	1008545	113	EnhancerA39
1	1131441	1131622	182	EnhancerA40
1	1131824	1131998	175	EnhancerA41
1	1139920	1140130	211	EnhancerA42
1	1166898	1167335	438	EnhancerA43
1	1170680	1170834	155	EnhancerA44
1	1171670	1171776	107	EnhancerA45
1	1172962	1173307	346	EnhancerA46
1	1195799	1195978	180	EnhancerA47
1	1210925	1211030	106	EnhancerA48
1	1272572	1272684	113	EnhancerA49
1	1275461	1275716	256	EnhancerA50
1	1309396	1309461	66	EnhancerA51
1	1355561	1356038	478	EnhancerA52
1	1428884	1429015	132	EnhancerA53
1	1430956	1431134	179	EnhancerA54
1	1454505	1454616	112	EnhancerA55
1	1523529	1523653	125	EnhancerA56
1	1549775	1549924	150	EnhancerA57
1	1618089	1618249	161	EnhancerA58
1	1661313	1661668	356	EnhancerA59
1	1739227	1739409	183	EnhancerA60
1	1879263	1879629	367	EnhancerA61
1	1881165	1881471	307	EnhancerA62
1	1884464	1884906	443	EnhancerA63
1	1997812	1997952	141	EnhancerA64
1	1998280	1999420	1141	EnhancerA65
1	2111056	2111321	266	EnhancerA66
1	2123868	2124074	207	EnhancerA67
1	2173081	2173274	194	EnhancerA68
1	2177474	2177935	462	EnhancerA69
1	2197357	2197707	351	EnhancerA70
1	2235728	2235827	100	EnhancerA71
1	2335566	2336224	659	EnhancerA72
1	2407483	2407536	54	EnhancerA73
1	2408076	2408170	95	EnhancerA74
1	2439912	2440068	157	EnhancerA75
1	2440260	2440465	206	EnhancerA76
1	2462054	2462457	404	EnhancerA77
1	2520651	2521626	976	EnhancerA78
1	2588531	2588737	207	EnhancerA79
1	2667195	2667645	451	EnhancerA80
1	2680620	2681195	576	EnhancerA81
1	2690804	2690944	141	EnhancerA82
1	2754014	2754198	185	EnhancerA83
1	2755128	2755221	94	EnhancerA84
1	2755518	2756001	484	EnhancerA85
1	2846544	2846766	223	EnhancerA86
1	2864058	2864220	163	EnhancerA87
1	2870669	2871073	405	EnhancerA88
1	2915980	2916210	231	EnhancerA89
1	2949266	2949359	94	EnhancerA90
1	2990490	2990563	74	EnhancerA91
1	3247560	3248165	606	EnhancerA92
1	3249097	3249423	327	EnhancerA93
1	3249943	3250373	431	EnhancerA94
1	3421238	3421508	271	EnhancerA95
1	3423654	3424105	452	EnhancerA96
1	3446424	3446749	326	EnhancerA97
1	3447129	3447178	50	EnhancerA98
1	3474360	3474496	137	EnhancerA99
1	3482657	3482869	213	EnhancerA100
1	3521758	3521941	184	EnhancerA101
1	3523477	3523975	499	EnhancerA102
1	3547983	3548035	53	EnhancerA103
1	3549142	3549190	49	EnhancerA104
1	3678808	3678934	127	EnhancerA105
1	3749373	3749692	320	EnhancerA106
1	3772680	3772879	200	EnhancerA107
1	3773517	3774695	1179	EnhancerA108
1	3774971	3775020	50	EnhancerA109
1	3886257	3886478	222	EnhancerA110
1	3886851	3887129	279	EnhancerA111
1	3934827	3935035	209	EnhancerA112
1	3935438	3935727	290	EnhancerA113
1	3943321	3943538	218	EnhancerA114
1	4006849	4007079	231	EnhancerA115
1	4007459	4007613	155	EnhancerA116
1	4031043	4031376	334	EnhancerA117
1	4058966	4059254	289	EnhancerA118
1	4085562	4085860	299	EnhancerA119
1	4088787	4088915	129	EnhancerA120
1	4097093	4097391	299	EnhancerA121
1	4101307	4101625	319	EnhancerA122
1	4102500	4102775	276	EnhancerA123
1	4114357	4114713	357	EnhancerA124
1	4132340	4132575	236	EnhancerA125
1	4151782	4151865	84	EnhancerA126
1	4190398	4190506	109	EnhancerA127
1	4191457	4191780	324	EnhancerA128
1	4211704	4212084	381	EnhancerA129
1	4232914	4233234	321	EnhancerA130
1	4266819	4267056	238	EnhancerA131
1	4285924	4286057	134	EnhancerA132
1	4315533	4315657	125	EnhancerA133
1	4316208	4316415	208	EnhancerA134
1	4319540	4319672	133	EnhancerA135
1	4339060	4339312	253	EnhancerA136
1	4340335	4340474	140	EnhancerA137
1	4522576	4522799	224	EnhancerA138
1	4531737	4531961	225	EnhancerA139
1	4532242	4532325	84	EnhancerA140
1	4532879	4533828	950	EnhancerA141
1	4534068	4534331	264	EnhancerA142
1	4535045	4535171	127	EnhancerA143
1	4535826	4535920	95	EnhancerA144
1	4536092	4536423	332	EnhancerA145
1	4536777	4536826	50	EnhancerA146
1	4537350	4537574	225	EnhancerA147
1	4538198	4538373	176	EnhancerA148
1	4539521	4539803	283	EnhancerA149
1	4558821	4558979	159	EnhancerA150
1	4559437	4559543	107	EnhancerA151
1	4579902	4580385	484	EnhancerA152
1	4580863	4581187	325	EnhancerA153
1	4581993	4582217	225	EnhancerA154
1	4584297	4584359	63	EnhancerA155
1	4584579	4584742	164	EnhancerA156
1	4585171	4585794	624	EnhancerA157
1	4586199	4586415	217	EnhancerA158
1	4586582	4586714	133	EnhancerA159
1	4587132	4587682	551	EnhancerA160
1	4592136	4592342	207	EnhancerA161
1	4655744	4656065	322	EnhancerA162
1	4698856	4698985	130	EnhancerA163
1	4768850	4769224	375	EnhancerA164
1	4771296	4771641	346	EnhancerA165
1	4894240	4895355	1116	EnhancerA166
1	4901528	4901600	73	EnhancerA167
1	4903056	4903247	192	EnhancerA168
1	4903624	4904276	653	EnhancerA169
1	4904613	4905017	405	EnhancerA170
1	4987573	4987783	211	EnhancerA171
1	4997937	4998050	114	EnhancerA172
1	5005142	5005437	296	EnhancerA173
1	5005917	5006357	441	EnhancerA174
1	5006533	5006951	419	EnhancerA175
1	5048697	5048903	207	EnhancerA176
1	5070581	5070758	178	EnhancerA177
1	5126275	5126786	512	EnhancerA178
1	5127344	5128089	746	EnhancerA179
1	5131400	5131616	217	EnhancerA180
1	5132273	5132377	105	EnhancerA181
1	5145691	5145861	171	EnhancerA182
1	5146812	5146861	50	EnhancerA183
1	5147086	5147247	162	EnhancerA184
1	5190631	5190971	341	EnhancerA185
1	5192831	5192953	123	EnhancerA186
1	5268420	5268635	216	EnhancerA187
1	5281755	5282017	263	EnhancerA188
1	5343820	5343948	129	EnhancerA189
1	5348122	5348239	118	EnhancerA190
1	5348601	5348859	259	EnhancerA191
1	5350442	5350656	215	EnhancerA192
1	5386218	5387394	1177	EnhancerA193
1	5388051	5388233	183	EnhancerA194
1	5396088	5396363	276	EnhancerA195
1	5396591	5396752	162	EnhancerA196
1	5423132	5423452	321	EnhancerA197
1	5611874	5612100	227	EnhancerA198
1	5641166	5641242	77	EnhancerA199
1	5641497	5641858	362	EnhancerA200
1	5642168	5642450	283	EnhancerA201
1	5691256	5691490	235	EnhancerA202
1	5699843	5699988	146	EnhancerA203
1	5786202	5786443	242	EnhancerA204
1	5873404	5873696	293	EnhancerA205
1	5916591	5916843	253	EnhancerA206
1	5959913	5960035	123	EnhancerA207
1	5965023	5965270	248	EnhancerA208
1	5968284	5968435	152	EnhancerA209
1	5973102	5973397	296	EnhancerA210
1	5973935	5974159	225	EnhancerA211
1	5974524	5974643	120	EnhancerA212
1	6014621	6015470	850	EnhancerA213
1	6016336	6016485	150	EnhancerA214
1	6140011	6140262	252	EnhancerA215
1	6444318	6444652	335	EnhancerA216
1	6446190	6446776	587	EnhancerA217
1	6447539	6447739	201	EnhancerA218
1	6448050	6448375	326	EnhancerA219
1	6453534	6453713	180	EnhancerA220
1	6454259	6454399	141	EnhancerA221
1	6456281	6456656	376	EnhancerA222
1	6457036	6457380	345	EnhancerA223
1	6470119	6470264	146	EnhancerA224
1	6495144	6495455	312	EnhancerA225
1	6499092	6499237	146	EnhancerA226
1	6511647	6511889	243	EnhancerA227
1	6512360	6512834	475	EnhancerA228
1	6513433	6513649	217	EnhancerA229
1	6619625	6619673	49	EnhancerA230
1	6619887	6620467	581	EnhancerA231
1	6634636	6634878	243	EnhancerA232
1	6636628	6637027	400	EnhancerA233
1	6641071	6641240	170	EnhancerA234
1	6641446	6641983	538	EnhancerA235
1	6655266	6655586	321	EnhancerA236
1	6656073	6656232	160	EnhancerA237
1	6669632	6669776	145	EnhancerA238
1	6720582	6720720	139	EnhancerA239
1	6731190	6731356	167	EnhancerA240
1	6781212	6781426	215	EnhancerA241
1	6795690	6796136	447	EnhancerA242
1	6855795	6855896	102	EnhancerA243
1	6862189	6862422	234	EnhancerA244
1	6862635	6863296	662	EnhancerA245
1	6864985	6865084	100	EnhancerA246
1	6865752	6865811	60	EnhancerA247
1	6867909	6868408	500	EnhancerA248
1	6870422	6870546	125	EnhancerA249
1	6875056	6875121	66	EnhancerA250
1	6879897	6880039	143	EnhancerA251
1	6883076	6883570	495	EnhancerA252
1	6884512	6884761	250	EnhancerA253
1	6910844	6911164	321	EnhancerA254
1	6911397	6911584	188	EnhancerA255
1	7065187	7065591	405	EnhancerA256
1	7139456	7139741	286	EnhancerA257
1	7139974	7140263	290	EnhancerA258
1	7141007	7141205	199	EnhancerA259
1	7150531	7150805	275	EnhancerA260
1	7235135	7235290	156	EnhancerA261
1	7235655	7236361	707	EnhancerA262
1	7240692	7240779	88	EnhancerA263
1	7319802	7320440	639	EnhancerA264
1	7321211	7321416	206	EnhancerA265
1	7334212	7334574	363	EnhancerA266
1	7336064	7336173	110	EnhancerA267
1	7340487	7340850	364	EnhancerA268
1	7341588	7341722	135	EnhancerA269
1	7341819	7341868	50	EnhancerA270
1	7342094	7342745	652	EnhancerA271
1	7343610	7344114	505	EnhancerA272
1	7347886	7348155	270	EnhancerA273
1	7348393	7348893	501	EnhancerA274
1	7349097	7349464	368	EnhancerA275
1	7349996	7350141	146	EnhancerA276
1	7350324	7350782	459	EnhancerA277
1	7368013	7368162	150	EnhancerA278
1	7393763	7393876	114	EnhancerA279
1	7442980	7443161	182	EnhancerA280
1	7450720	7450927	208	EnhancerA281
1	7451812	7451994	183	EnhancerA282
1	7452357	7452464	108	EnhancerA283
1	7452652	7452789	138	EnhancerA284
1	7456657	7457285	629	EnhancerA285
1	7458163	7458488	326	EnhancerA286
1	7459205	7459617	413	EnhancerA287
1	7460190	7460323	134	EnhancerA288
1	7460553	7460610	58	EnhancerA289
1	7461988	7462196	209	EnhancerA290
1	7506453	7506617	165	EnhancerA291
1	7515084	7515147	64	EnhancerA292
1	7536819	7536966	148	EnhancerA293
1	7538034	7538123	90	EnhancerA294
1	7540077	7540298	222	EnhancerA295
1	7687892	7687989	98	EnhancerA296
1	7694331	7694424	94	EnhancerA297
1	7694804	7694952	149	EnhancerA298
1	7699283	7699590	308	EnhancerA299
1	7699972	7700474	503	EnhancerA300
1	7700761	7700932	172	EnhancerA301
1	7701784	7702233	450	EnhancerA302
1	7702964	7703522	559	EnhancerA303
1	7707812	7707917	106	EnhancerA304
1	7708473	7708662	190	EnhancerA305
1	7738689	7738802	114	EnhancerA306
1	7739720	7739951	232	EnhancerA307
1	7832648	7833089	442	EnhancerA308
1	7889912	7890173	262	EnhancerA309
1	7894411	7894742	332	EnhancerA310
1	7908359	7908520	162	EnhancerA311
1	7909565	7910014	450	EnhancerA312
1	7932412	7932543	132	EnhancerA313
1	7944433	7944750	318	EnhancerA314
1	7946469	7946584	116	EnhancerA315
1	7975019	7975453	435	EnhancerA316
1	7975659	7975779	121	EnhancerA317
1	7991267	7991316	50	EnhancerA318
1	7991617	7991829	213	EnhancerA319
1	7992263	7992670	408	EnhancerA320
1	8008837	8008913	77	EnhancerA321
1	8009460	8009734	275	EnhancerA322
1	8010597	8011021	425	EnhancerA323
1	8037158	8037359	202	EnhancerA324
1	8039134	8039275	142	EnhancerA325
1	8041406	8041489	84	EnhancerA326
1	8042378	8042607	230	EnhancerA327
1	8059436	8059642	207	EnhancerA328
1	8109054	8109283	230	EnhancerA329
1	8114043	8114507	465	EnhancerA330
1	8141128	8141488	361	EnhancerA331
1	8166087	8166666	580	EnhancerA332
1	8190628	8190773	146	EnhancerA333
1	8191921	8192284	364	EnhancerA334
1	8192485	8192937	453	EnhancerA335
1	8193411	8193839	429	EnhancerA336
1	8307418	8307965	548	EnhancerA337
1	8386605	8386918	314	EnhancerA338
1	8495588	8495752	165	EnhancerA339
1	8515375	8515460	86	EnhancerA340
1	8598447	8598962	516	EnhancerA341
1	8694990	8695131	142	EnhancerA342
1	8696154	8696341	188	EnhancerA343
1	8755678	8755896	219	EnhancerA344
1	8853660	8853923	264	EnhancerA345
1	8861700	8861889	190	EnhancerA346
1	8896963	8897580	618	EnhancerA347
1	8919990	8920350	361	EnhancerA348
1	8924139	8924444	306	EnhancerA349
1	8925123	8925353	231	EnhancerA350
1	8926548	8926852	305	EnhancerA351
1	8927238	8927515	278	EnhancerA352
1	8936980	8937479	500	EnhancerA353
1	8938082	8938372	291	EnhancerA354
1	8978129	8978556	428	EnhancerA355
1	8980590	8980805	216	EnhancerA356
1	8985051	8985343	293	EnhancerA357
1	8985853	8986007	155	EnhancerA358
1	8987593	8988292	700	EnhancerA359
1	8988677	8988803	127	EnhancerA360
1	8990365	8990840	476	EnhancerA361
1	8991250	8991491	242	EnhancerA362
1	9095176	9095333	158	EnhancerA363
1	9172966	9173227	262	EnhancerA364
1	9173524	9173612	89	EnhancerA365
1	9174767	9174961	195	EnhancerA366
1	9195432	9195514	83	EnhancerA367
1	9202140	9202539	400	EnhancerA368
1	9203835	9204047	213	EnhancerA369
1	9237604	9237743	140	EnhancerA370
1	9256964	9257173	210	EnhancerA371
1	9257364	9257433	70	EnhancerA372
1	9257701	9257944	244	EnhancerA373
1	9273234	9273291	58	EnhancerA374
1	9306697	9306871	175	EnhancerA375
1	9307690	9307799	110	EnhancerA376
1	9325034	9325169	136	EnhancerA377
1	9334446	9334546	101	EnhancerA378
1	9339844	9340194	351	EnhancerA379
1	9340807	9340992	186	EnhancerA380
1	9341327	9341484	158	EnhancerA381
1	9345429	9345604	176	EnhancerA382
1	9353586	9353777	192	EnhancerA383
1	9365885	9366029	145	EnhancerA384
1	9385264	9385685	422	EnhancerA385
1	9454317	9455241	925	EnhancerA386
1	9478624	9478873	250	EnhancerA387
1	9571938	9572177	240	EnhancerA388
1	9650850	9650967	118	EnhancerA389
1	9651302	9651578	277	EnhancerA390
1	9692819	9692915	97	EnhancerA391
1	9730043	9730442	400	EnhancerA392
1	9730766	9731167	402	EnhancerA393
1	9810596	9810695	100	EnhancerA394
1	9818930	9819315	386	EnhancerA395
1	9819768	9819874	107	EnhancerA396
1	9821797	9822027	231	EnhancerA397
1	9822372	9822556	185	EnhancerA398
1	9822809	9823219	411	EnhancerA399
1	9823413	9823545	133	EnhancerA400
1	9831238	9831512	275	EnhancerA401
1	9831714	9832038	325	EnhancerA402
1	9832420	9832795	376	EnhancerA403
1	9867523	9868137	615	EnhancerA404
1	9884328	9885066	739	EnhancerA405
1	9896035	9896380	346	EnhancerA406
1	9917905	9918104	200	EnhancerA407
1	9938052	9938275	224	EnhancerA408
1	9952766	9953093	328	EnhancerA409
1	9954000	9954186	187	EnhancerA410
1	9954630	9954742	113	EnhancerA411
1	9991507	9991866	360	EnhancerA412
1	10001136	10001268	133	EnhancerA413
1	10001578	10001818	241	EnhancerA414
1	10002008	10002063	56	EnhancerA415
1	10119355	10119555	201	EnhancerA416
1	10143564	10144163	600	EnhancerA417
1	10144579	10144793	215	EnhancerA418
1	10145878	10146171	294	EnhancerA419
1	10151718	10152067	350	EnhancerA420
1	10166512	10166623	112	EnhancerA421
1	10223086	10223174	89	EnhancerA422
1	10232984	10233253	270	EnhancerA423
1	10233544	10233833	290	EnhancerA424
1	10234148	10234264	117	EnhancerA425
1	10238477	10238625	149	EnhancerA426
1	10239212	10239280	69	EnhancerA427
1	10241368	10242159	792	EnhancerA428
1	10242993	10243110	118	EnhancerA429
1	10246790	10246976	187	EnhancerA430
1	10262796	10262867	72	EnhancerA431
1	10275667	10275996	330	EnhancerA432
1	10296410	10296638	229	EnhancerA433
1	10297149	10297814	666	EnhancerA434
1	10353807	10354217	411	EnhancerA435
1	10355490	10355632	143	EnhancerA436
1	10363384	10363648	265	EnhancerA437
1	10364411	10366130	1720	EnhancerA438
1	10366724	10367098	375	EnhancerA439
1	10368572	10368971	400	EnhancerA440
1	10374052	10374184	133	EnhancerA441
1	10450295	10450630	336	EnhancerA442
1	10452046	10452151	106	EnhancerA443
1	10452688	10452811	124	EnhancerA444
1	10456071	10456576	506	EnhancerA445
1	10489738	10490055	318	EnhancerA446
1	10497904	10498110	207	EnhancerA447
1	10518779	10518852	74	EnhancerA448
1	10520244	10520486	243	EnhancerA449
1	10544736	10544857	122	EnhancerA450
1	10569371	10569575	205	EnhancerA451
1	10573484	10573666	183	EnhancerA452
1	10574212	10574344	133	EnhancerA453
1	10589955	10590196	242	EnhancerA454
1	10590496	10590993	498	EnhancerA455
1	10600097	10600157	61	EnhancerA456
1	10620296	10620419	124	EnhancerA457
1	10621457	10621705	249	EnhancerA458
1	10622073	10622847	775	EnhancerA459
1	10651986	10652253	268	EnhancerA460
1	10676857	10677638	782	EnhancerA461
1	10683054	10683342	289	EnhancerA462
1	10684908	10685311	404	EnhancerA463
1	10692873	10693369	497	EnhancerA464
1	10695689	10695813	125	EnhancerA465
1	10696014	10696063	50	EnhancerA466
1	10702075	10702342	268	EnhancerA467
1	10703786	10703981	196	EnhancerA468
1	10707714	10707867	154	EnhancerA469
1	10709468	10709736	269	EnhancerA470
1	10713531	10713834	304	EnhancerA471
1	10756600	10756827	228	EnhancerA472
1	10757806	10757937	132	EnhancerA473
1	10795057	10795260	204	EnhancerA474
1	10826905	10827322	418	EnhancerA475
1	10851887	10852093	207	EnhancerA476
1	10866143	10866271	129	EnhancerA477
1	10874134	10874224	91	EnhancerA478
1	10874862	10874967	106	EnhancerA479
1	10953682	10953731	50	EnhancerA480
1	10954232	10954734	503	EnhancerA481
1	10955423	10955568	146	EnhancerA482
1	10956343	10956717	375	EnhancerA483
1	10958765	10959047	283	EnhancerA484
1	10963401	10963749	349	EnhancerA485
1	10966848	10967122	275	EnhancerA486
1	11013520	11013698	179	EnhancerA487
1	11023872	11024276	405	EnhancerA488
1	11062444	11062718	275	EnhancerA489
1	11075039	11075187	149	EnhancerA490
1	11081257	11081688	432	EnhancerA491
1	11110019	11110643	625	EnhancerA492
1	11112798	11112965	168	EnhancerA493
1	11113393	11113547	155	EnhancerA494
1	11113758	11114195	438	EnhancerA495
1	11136304	11136458	155	EnhancerA496
1	11137248	11137297	50	EnhancerA497
1	11138098	11138236	139	EnhancerA498
1	11204704	11205378	675	EnhancerA499
1	11214400	11214627	228	EnhancerA500
1	11225867	11225945	79	EnhancerA501
1	11226113	11226697	585	EnhancerA502
1	11227571	11228045	475	EnhancerA503
1	11228254	11228490	237	EnhancerA504
1	11228696	11228745	50	EnhancerA505
1	11300139	11300188	50	EnhancerA506
1	11300543	11300938	396	EnhancerA507
1	11384495	11384543	49	EnhancerA508
1	11426882	11427185	304	EnhancerA509
1	11427541	11427635	95	EnhancerA510
1	11440192	11440407	216	EnhancerA511
1	11453461	11453640	180	EnhancerA512
1	11454265	11455149	885	EnhancerA513
1	11493565	11493640	76	EnhancerA514
1	11494005	11494111	107	EnhancerA515
1	11545680	11546016	337	EnhancerA516
1	11549675	11550205	531	EnhancerA517
1	11571206	11571453	248	EnhancerA518
1	11573284	11573420	137	EnhancerA519
1	11579439	11579528	90	EnhancerA520
1	11579970	11580190	221	EnhancerA521
1	11592378	11592627	250	EnhancerA522
1	11598328	11598659	332	EnhancerA523
1	11619306	11620476	1171	EnhancerA524
1	11621948	11622055	108	EnhancerA525
1	11622582	11622712	131	EnhancerA526
1	11623049	11623158	110	EnhancerA527
1	11670622	11670849	228	EnhancerA528
1	11698807	11698976	170	EnhancerA529
1	11709957	11710214	258	EnhancerA530
1	11728147	11728196	50	EnhancerA531
1	11729272	11729571	300	EnhancerA532
1	11770165	11770836	672	EnhancerA533
1	11771260	11771596	337	EnhancerA534
1	11804277	11804376	100	EnhancerA535
1	11806893	11807175	283	EnhancerA536
1	11807351	11807646	296	EnhancerA537
1	11808412	11808716	305	EnhancerA538
1	11820177	11820463	287	EnhancerA539
1	11823328	11823486	159	EnhancerA540
1	11824236	11824660	425	EnhancerA541
1	11824936	11824985	50	EnhancerA542
1	11830965	11831247	283	EnhancerA543
1	11860038	11860268	231	EnhancerA544
1	11862662	11862758	97	EnhancerA545
1	11916619	11916686	68	EnhancerA546
1	11974402	11974476	75	EnhancerA547
1	12051073	12051343	271	EnhancerA548
1	12061326	12061427	102	EnhancerA549
1	12088988	12089224	237	EnhancerA550
1	12096426	12096723	298	EnhancerA551
1	12138308	12138882	575	EnhancerA552
1	12156770	12157090	321	EnhancerA553
1	12184159	12184432	274	EnhancerA554
1	12238973	12239108	136	EnhancerA555
1	12239283	12239509	227	EnhancerA556
1	12239668	12239928	261	EnhancerA557
1	12296172	12296240	69	EnhancerA558
1	12342605	12343079	475	EnhancerA559
1	12385995	12386294	300	EnhancerA560
1	12474340	12474685	346	EnhancerA561
1	12478163	12478443	281	EnhancerA562
1	12546835	12546969	135	EnhancerA563
1	12547515	12547831	317	EnhancerA564
1	12548550	12548730	181	EnhancerA565
1	12581873	12582195	323	EnhancerA566
1	12638845	12639011	167	EnhancerA567
1	12706786	12706971	186	EnhancerA568
1	12839943	12840467	525	EnhancerA569
1	12914854	12914902	49	EnhancerA570
1	12917888	12918061	174	EnhancerA571
1	12924940	12925110	171	EnhancerA572
1	12968018	12968068	51	EnhancerA573
1	12986294	12987331	1038	EnhancerA574
1	13029764	13030202	439	EnhancerA575
1	13046180	13046579	400	EnhancerA576
1	13047411	13047649	239	EnhancerA577
1	13067025	13067364	340	EnhancerA578
1	13075447	13075638	192	EnhancerA579
1	13120785	13121135	351	EnhancerA580
1	13129612	13129886	275	EnhancerA581
1	13141733	13141880	148	EnhancerA582
1	13314147	13314224	78	EnhancerA583
1	13323715	13323766	52	EnhancerA584
1	13368224	13368459	236	EnhancerA585
1	13454229	13454277	49	EnhancerA586
1	13458097	13458186	90	EnhancerA587
1	13462793	13463217	425	EnhancerA588
1	13496750	13496928	179	EnhancerA589
1	13588006	13588120	115	EnhancerA590
1	13590532	13590906	375	EnhancerA591
1	13811700	13811874	175	EnhancerA592
1	13835077	13835575	499	EnhancerA593
1	13839015	13839397	383	EnhancerA594
1	13999477	14000276	800	EnhancerA595
1	14147479	14148378	900	EnhancerA596
1	14148968	14151192	2225	EnhancerA597
1	14152512	14152661	150	EnhancerA598
1	14152911	14153015	105	EnhancerA599
1	14163793	14163848	56	EnhancerA600
1	14165047	14165846	800	EnhancerA601
1	14166311	14166588	278	EnhancerA602
1	14166995	14167045	51	EnhancerA603
1	14169747	14169984	238	EnhancerA604
1	14305411	14306010	600	EnhancerA605
1	14307592	14308466	875	EnhancerA606
1	15880227	15880951	725	EnhancerA607
1	15922425	15922999	575	EnhancerA608
1	16130465	16130582	118	EnhancerA609
1	16492226	16492400	175	EnhancerA610
1	16537418	16537602	185	EnhancerA611
1	16560664	16560888	225	EnhancerA612
1	16560913	16560975	63	EnhancerA613
1	16567631	16567765	135	EnhancerA614
1	16643264	16643613	350	EnhancerA615
1	16644623	16644690	68	EnhancerA616
1	16649603	16649964	362	EnhancerA617
1	16704879	16705971	1093	EnhancerA618
1	16771386	16771657	272	EnhancerA619
1	16793013	16793252	240	EnhancerA620
1	16840237	16840397	161	EnhancerA621
1	16869366	16869666	301	EnhancerA622
1	16869943	16870123	181	EnhancerA623
1	16895927	16896027	101	EnhancerA624
1	16900580	16901102	523	EnhancerA625
1	16929216	16929604	389	EnhancerA626
1	17054920	17055076	157	EnhancerA627
1	17059817	17059924	108	EnhancerA628
1	17060977	17061451	475	EnhancerA629
1	17062300	17063049	750	EnhancerA630
1	17069506	17069701	196	EnhancerA631
1	17130037	17130236	200	EnhancerA632
1	17189594	17189722	129	EnhancerA633
1	17219683	17219982	300	EnhancerA634
1	17247100	17247327	228	EnhancerA635
1	17252728	17252867	140	EnhancerA636
1	17253678	17254002	325	EnhancerA637
1	17268331	17268677	347	EnhancerA638
1	17280927	17281090	164	EnhancerA639
1	17281902	17281984	83	EnhancerA640
1	17288255	17288729	475	EnhancerA641
1	17291062	17291466	405	EnhancerA642
1	17292326	17292418	93	EnhancerA643
1	17295297	17295625	329	EnhancerA644
1	17296325	17296786	462	EnhancerA645
1	17440928	17441202	275	EnhancerA646
1	17441821	17442123	303	EnhancerA647
1	17443043	17443167	125	EnhancerA648
1	17473460	17473624	165	EnhancerA649
1	17476286	17476397	112	EnhancerA650
1	17580105	17580277	173	EnhancerA651
1	17629012	17629161	150	EnhancerA652
1	17631878	17632177	300	EnhancerA653
1	17641440	17641511	72	EnhancerA654
1	17695624	17695859	236	EnhancerA655
1	17701206	17701390	185	EnhancerA656
1	17702483	17702990	508	EnhancerA657
1	17703221	17703385	165	EnhancerA658
1	17763696	17763800	105	EnhancerA659
1	17764228	17764777	550	EnhancerA660
1	17825366	17825657	292	EnhancerA661
1	17841289	17841513	225	EnhancerA662
1	17842001	17842225	225	EnhancerA663
1	17858440	17858778	339	EnhancerA664
1	17859222	17859393	172	EnhancerA665
1	17916190	17916382	193	EnhancerA666
1	17921688	17921803	116	EnhancerA667
1	17978228	17978613	386	EnhancerA668
1	18028743	18029116	374	EnhancerA669
1	18031459	18031674	216	EnhancerA670
1	18077193	18077242	50	EnhancerA671
1	18077322	18077820	499	EnhancerA672
1	18078618	18078847	230	EnhancerA673
1	18079053	18079309	257	EnhancerA674
1	18122949	18123127	179	EnhancerA675
1	18126462	18126556	95	EnhancerA676
1	18165703	18165804	102	EnhancerA677
1	18195818	18195948	131	EnhancerA678
1	18211312	18211399	88	EnhancerA679
1	18212812	18213186	375	EnhancerA680
1	18295979	18296144	166	EnhancerA681
1	18296557	18296735	179	EnhancerA682
1	18298263	18298575	313	EnhancerA683
1	18324069	18324376	308	EnhancerA684
1	18340106	18340295	190	EnhancerA685
1	18344388	18344753	366	EnhancerA686
1	18387699	18387846	148	EnhancerA687
1	18420128	18420214	87	EnhancerA688
1	18428033	18428490	458	EnhancerA689
1	18431895	18432412	518	EnhancerA690
1	18432907	18433075	169	EnhancerA691
1	18449062	18449131	70	EnhancerA692
1	18553027	18553143	117	EnhancerA693
1	18756399	18756735	337	EnhancerA694
1	18759959	18760054	96	EnhancerA695
1	18761055	18761123	69	EnhancerA696
1	18761752	18761888	137	EnhancerA697
1	18762518	18762778	261	EnhancerA698
1	18805467	18805551	85	EnhancerA699
1	18873050	18873663	614	EnhancerA700
1	18951925	18952446	522	EnhancerA701
1	18960888	18961126	239	EnhancerA702
1	18973687	18974036	350	EnhancerA703
1	19149289	19149602	314	EnhancerA704
1	19170523	19171347	825	EnhancerA705
1	19234374	19234643	270	EnhancerA706
1	19302672	19303405	734	EnhancerA707
1	19320387	19320660	274	EnhancerA708
1	19345706	19345775	70	EnhancerA709
1	19380844	19380957	114	EnhancerA710
1	19391341	19391923	583	EnhancerA711
1	19428015	19428083	69	EnhancerA712
1	19429550	19429774	225	EnhancerA713
1	19431578	19431752	175	EnhancerA714
1	19518733	19518981	249	EnhancerA715
1	19578608	19578732	125	EnhancerA716
1	19579092	19579248	157	EnhancerA717
1	19582588	19583125	538	EnhancerA718
1	19600347	19600696	350	EnhancerA719
1	19652893	19653176	284	EnhancerA720
1	19696710	19696972	263	EnhancerA721
1	19701078	19701550	473	EnhancerA722
1	19730339	19730638	300	EnhancerA723
1	19730864	19731138	275	EnhancerA724
1	19820089	19821254	1166	EnhancerA725
1	19825282	19825845	564	EnhancerA726
1	19834711	19834850	140	EnhancerA727
1	19849420	19849555	136	EnhancerA728
1	19853267	19853497	231	EnhancerA729
1	19874100	19874187	88	EnhancerA730
1	19889887	19890333	447	EnhancerA731
1	19912496	19912663	168	EnhancerA732
1	20013483	20014035	553	EnhancerA733
1	20046535	20046782	248	EnhancerA734
1	20059855	20060076	222	EnhancerA735
1	20153360	20153858	499	EnhancerA736
1	20165410	20165704	295	EnhancerA737
1	20176995	20177223	229	EnhancerA738
1	20177889	20178086	198	EnhancerA739
1	20239185	20239297	113	EnhancerA740
1	20436739	20436984	246	EnhancerA741
1	20445655	20445758	104	EnhancerA742
1	20496289	20496398	110	EnhancerA743
1	20497744	20497929	186	EnhancerA744
1	20522319	20522368	50	EnhancerA745
1	20523019	20523068	50	EnhancerA746
1	20523269	20523433	165	EnhancerA747
1	20559298	20559553	256	EnhancerA748
1	20622096	20622310	215	EnhancerA749
1	20670426	20670670	245	EnhancerA750
1	20688046	20688251	206	EnhancerA751
1	20779212	20779351	140	EnhancerA752
1	20798672	20798987	316	EnhancerA753
1	20815081	20815384	304	EnhancerA754
1	20816578	20816801	224	EnhancerA755
1	20818051	20818337	287	EnhancerA756
1	20818815	20819265	451	EnhancerA757
1	20850760	20850840	81	EnhancerA758
1	20913454	20913743	290	EnhancerA759
1	21037440	21037766	327	EnhancerA760
1	21053175	21053322	148	EnhancerA761
1	21055880	21056080	201	EnhancerA762
1	21059712	21060169	458	EnhancerA763
1	21060524	21060827	304	EnhancerA764
1	21133239	21133813	575	EnhancerA765
1	21190613	21190759	147	EnhancerA766
1	21231060	21231280	221	EnhancerA767
1	21261838	21262604	767	EnhancerA768
1	21336924	21337184	261	EnhancerA769
1	21380388	21380561	174	EnhancerA770
1	21421166	21421287	122	EnhancerA771
1	21444551	21444695	145	EnhancerA772
1	21523238	21523306	69	EnhancerA773
1	21524592	21524692	101	EnhancerA774
1	21537579	21537725	147	EnhancerA775
1	21616430	21617554	1125	EnhancerA776
1	21642309	21642428	120	EnhancerA777
1	21645645	21646019	375	EnhancerA778
1	21646592	21646816	225	EnhancerA779
1	21659460	21659798	339	EnhancerA780
1	21660735	21661266	532	EnhancerA781
1	21662385	21662473	89	EnhancerA782
1	21669367	21669487	121	EnhancerA783
1	21669827	21669988	162	EnhancerA784
1	21672929	21672999	71	EnhancerA785
1	21673379	21673590	212	EnhancerA786
1	21680604	21680873	270	EnhancerA787
1	21709940	21710167	228	EnhancerA788
1	21742582	21743064	483	EnhancerA789
1	21743924	21744223	300	EnhancerA790
1	21866210	21866403	194	EnhancerA791
1	21913074	21913207	134	EnhancerA792
1	21914278	21914658	381	EnhancerA793
1	21915434	21915797	364	EnhancerA794
1	21917205	21917615	411	EnhancerA795
1	21958938	21959173	236	EnhancerA796
1	21959447	21959659	213	EnhancerA797
1	21975710	21975967	258	EnhancerA798
1	21976453	21976752	300	EnhancerA799
1	22058701	22058904	204	EnhancerA800
1	22085696	22085795	100	EnhancerA801
1	22099417	22100116	700	EnhancerA802
1	22110482	22110906	425	EnhancerA803
1	22126683	22126791	109	EnhancerA804
1	22129348	22129547	200	EnhancerA805
1	22166423	22166514	92	EnhancerA806
1	22184494	22186068	1575	EnhancerA807
1	22187425	22187752	328	EnhancerA808
1	22297158	22297419	262	EnhancerA809
1	22301292	22301534	243	EnhancerA810
1	22302291	22302530	240	EnhancerA811
1	22313314	22313589	276	EnhancerA812
1	22321527	22321826	300	EnhancerA813
1	22394556	22394703	148	EnhancerA814
1	22397527	22397774	248	EnhancerA815
1	22419534	22419970	437	EnhancerA816
1	22420391	22420636	246	EnhancerA817
1	22420855	22421024	170	EnhancerA818
1	22421962	22422357	396	EnhancerA819
1	22519212	22519367	156	EnhancerA820
1	22519822	22520178	357	EnhancerA821
1	22520456	22520815	360	EnhancerA822
1	22534336	22534525	190	EnhancerA823
1	22555515	22555736	222	EnhancerA824
1	22575962	22576103	142	EnhancerA825
1	22598316	22598562	247	EnhancerA826
1	22611957	22612149	193	EnhancerA827
1	22625075	22625785	711	EnhancerA828
1	22630174	22630336	163	EnhancerA829
1	22631958	22632079	122	EnhancerA830
1	22758521	22758836	316	EnhancerA831
1	22759206	22759580	375	EnhancerA832
1	22760140	22760501	362	EnhancerA833
1	22760654	22760737	84	EnhancerA834
1	22761791	22762016	226	EnhancerA835
1	22762773	22763354	582	EnhancerA836
1	22764028	22764151	124	EnhancerA837
1	22816270	22816781	512	EnhancerA838
1	22821772	22822108	337	EnhancerA839
1	22826825	22827315	491	EnhancerA840
1	22843503	22843552	50	EnhancerA841
1	22844028	22844252	225	EnhancerA842
1	22844603	22844652	50	EnhancerA843
1	22875643	22876267	625	EnhancerA844
1	22877295	22877763	469	EnhancerA845
1	22878527	22878952	426	EnhancerA846
1	22880942	22881050	109	EnhancerA847
1	22881663	22881856	194	EnhancerA848
1	22890916	22891022	107	EnhancerA849
1	22979216	22979328	113	EnhancerA850
1	23015296	23015768	473	EnhancerA851
1	23022445	23023037	593	EnhancerA852
1	23023600	23024316	717	EnhancerA853
1	23024821	23024948	128	EnhancerA854
1	23025279	23025850	572	EnhancerA855
1	23026527	23026642	116	EnhancerA856
1	23033058	23033296	239	EnhancerA857
1	23065832	23065950	119	EnhancerA858
1	23073642	23074080	439	EnhancerA859
1	23074539	23074747	209	EnhancerA860
1	23075389	23075763	375	EnhancerA861
1	23076933	23077457	525	EnhancerA862
1	23095126	23095273	148	EnhancerA863
1	23095623	23095806	184	EnhancerA864
1	23124437	23124986	550	EnhancerA865
1	23125791	23126110	320	EnhancerA866
1	23126496	23126763	268	EnhancerA867
1	23134167	23134293	127	EnhancerA868
1	23139020	23139260	241	EnhancerA869
1	23141825	23142049	225	EnhancerA870
1	23145999	23146172	174	EnhancerA871
1	23163118	23163258	141	EnhancerA872
1	23163489	23163602	114	EnhancerA873
1	23166294	23166724	431	EnhancerA874
1	23195902	23196355	454	EnhancerA875
1	23196510	23196813	304	EnhancerA876
1	23197190	23197239	50	EnhancerA877
1	23219765	23219852	88	EnhancerA878
1	23243768	23244258	491	EnhancerA879
1	23244488	23245004	517	EnhancerA880
1	23245217	23245313	97	EnhancerA881
1	23277061	23277188	128	EnhancerA882
1	23289920	23290186	267	EnhancerA883
1	23344609	23344787	179	EnhancerA884
1	23364419	23364506	88	EnhancerA885
1	23367207	23367299	93	EnhancerA886
1	23370591	23371204	614	EnhancerA887
1	23371368	23371542	175	EnhancerA888
1	23375010	23375085	76	EnhancerA889
1	23395268	23395696	429	EnhancerA890
1	23396296	23396720	425	EnhancerA891
1	23396957	23397072	116	EnhancerA892
1	23397270	23397879	610	EnhancerA893
1	23455631	23455869	239	EnhancerA894
1	23479499	23479648	150	EnhancerA895
1	23509759	23509877	119	EnhancerA896
1	23544289	23544470	182	EnhancerA897
1	23630719	23630959	241	EnhancerA898
1	23631591	23631737	147	EnhancerA899
1	23639062	23639347	286	EnhancerA900
1	23680374	23680630	257	EnhancerA901
1	23688441	23688826	386	EnhancerA902
1	23689187	23689383	197	EnhancerA903
1	23692417	23692740	324	EnhancerA904
1	23694123	23694347	225	EnhancerA905
1	23726177	23726329	153	EnhancerA906
1	23766802	23767151	350	EnhancerA907
1	23767967	23768030	64	EnhancerA908
1	23783854	23784311	458	EnhancerA909
1	23808736	23808850	115	EnhancerA910
1	23883424	23883659	236	EnhancerA911
1	23890392	23890575	184	EnhancerA912
1	23894213	23894596	384	EnhancerA913
1	23895479	23896059	581	EnhancerA914
1	23897109	23897383	275	EnhancerA915
1	23898038	23898175	138	EnhancerA916
1	23902406	23902579	174	EnhancerA917
1	23902903	23903123	221	EnhancerA918
1	23905685	23905734	50	EnhancerA919
1	23905935	23906125	191	EnhancerA920
1	23908968	23909158	191	EnhancerA921
1	23921815	23922182	368	EnhancerA922
1	23924550	23924739	190	EnhancerA923
1	23940940	23941203	264	EnhancerA924
1	24003938	24004094	157	EnhancerA925
1	24010918	24011369	452	EnhancerA926
1	24011645	24011694	50	EnhancerA927
1	24101094	24101248	155	EnhancerA928
1	24252607	24252674	68	EnhancerA929
1	24252951	24253291	341	EnhancerA930
1	24326130	24326299	170	EnhancerA931
1	24335222	24335460	239	EnhancerA932
1	24350600	24350744	145	EnhancerA933
1	24355749	24356270	522	EnhancerA934
1	24487748	24488007	260	EnhancerA935
1	24536308	24536357	50	EnhancerA936
1	24624029	24624445	417	EnhancerA937
1	24625203	24625627	425	EnhancerA938
1	24627978	24628086	109	EnhancerA939
1	24635455	24635558	104	EnhancerA940
1	24644200	24644249	50	EnhancerA941
1	24652110	24652340	231	EnhancerA942
1	24659688	24660031	344	EnhancerA943
1	24660802	24661092	291	EnhancerA944
1	24661674	24661903	230	EnhancerA945
1	24662075	24662221	147	EnhancerA946
1	24675245	24675468	224	EnhancerA947
1	24678456	24678947	492	EnhancerA948
1	24679557	24679954	398	EnhancerA949
1	24680735	24681168	434	EnhancerA950
1	24711638	24711816	179	EnhancerA951
1	24712576	24712666	91	EnhancerA952
1	24719892	24720343	452	EnhancerA953
1	24722225	24722483	259	EnhancerA954
1	24743135	24743317	183	EnhancerA955
1	24743800	24744349	550	EnhancerA956
1	24755101	24755472	372	EnhancerA957
1	24759061	24759282	222	EnhancerA958
1	24760656	24760839	184	EnhancerA959
1	24766768	24767315	548	EnhancerA960
1	24769023	24769492	470	EnhancerA961
1	24770116	24770250	135	EnhancerA962
1	24788737	24788939	203	EnhancerA963
1	24798636	24798882	247	EnhancerA964
1	24804382	24804727	346	EnhancerA965
1	24805491	24805582	92	EnhancerA966
1	24844058	24844488	431	EnhancerA967
1	24845692	24845841	150	EnhancerA968
1	24846053	24846394	342	EnhancerA969
1	24872493	24872541	49	EnhancerA970
1	24876508	24876817	310	EnhancerA971
1	24877458	24878081	624	EnhancerA972
1	24898094	24898267	174	EnhancerA973
1	24898473	24899063	591	EnhancerA974
1	24905415	24905630	216	EnhancerA975
1	24905785	24906067	283	EnhancerA976
1	25024651	25025150	500	EnhancerA977
1	25027293	25027356	64	EnhancerA978
1	25027747	25027865	119	EnhancerA979
1	25031885	25032077	193	EnhancerA980
1	25044690	25045010	321	EnhancerA981
1	25051338	25051444	107	EnhancerA982
1	25136535	25137072	538	EnhancerA983
1	25137827	25138526	700	EnhancerA984
1	25138837	25139101	265	EnhancerA985
1	25158437	25158596	160	EnhancerA986
1	25174802	25174996	195	EnhancerA987
1	25215494	25215759	266	EnhancerA988
1	25216178	25216510	333	EnhancerA989
1	25216782	25216977	196	EnhancerA990
1	25220985	25221157	173	EnhancerA991
1	25223968	25224043	76	EnhancerA992
1	25225201	25225628	428	EnhancerA993
1	25226377	25226601	225	EnhancerA994
1	25227915	25228166	252	EnhancerA995
1	25228454	25228592	139	EnhancerA996
1	25231943	25232173	231	EnhancerA997
1	25274088	25274481	394	EnhancerA998
1	25351132	25351272	141	EnhancerA999
1	25358469	25358618	150	EnhancerA1000
1	25427850	25428111	262	EnhancerA1001
1	25471070	25471229	160	EnhancerA1002
1	25505583	25505771	189	EnhancerA1003
1	25506589	25506703	115	EnhancerA1004
1	25606444	25606538	95	EnhancerA1005
1	25607109	25607384	276	EnhancerA1006
1	25607795	25608220	426	EnhancerA1007
1	25613738	25614078	341	EnhancerA1008
1	25624506	25624895	390	EnhancerA1009
1	25625496	25625914	419	EnhancerA1010
1	25626835	25627082	248	EnhancerA1011
1	25631197	25631341	145	EnhancerA1012
1	25645757	25645903	147	EnhancerA1013
1	25659830	25659913	84	EnhancerA1014
1	25660876	25661119	244	EnhancerA1015
1	25663822	25664044	223	EnhancerA1016
1	25666896	25666982	87	EnhancerA1017
1	25689413	25689535	123	EnhancerA1018
1	25689872	25690370	499	EnhancerA1019
1	25691237	25691436	200	EnhancerA1020
1	25695524	25695572	49	EnhancerA1021
1	25695802	25696159	358	EnhancerA1022
1	25698700	25699055	356	EnhancerA1023
1	25699644	25699965	322	EnhancerA1024
1	25716362	25716618	257	EnhancerA1025
1	25723828	25723895	68	EnhancerA1026
1	25724570	25725397	828	EnhancerA1027
1	25730603	25731027	425	EnhancerA1028
1	25732275	25732576	302	EnhancerA1029
1	25732767	25733260	494	EnhancerA1030
1	25740911	25741647	737	EnhancerA1031
1	25742377	25742502	126	EnhancerA1032
1	25744034	25744138	105	EnhancerA1033
1	25750480	25750722	243	EnhancerA1034
1	25801073	25801134	62	EnhancerA1035
1	25846045	25846146	102	EnhancerA1036
1	25869082	25869316	235	EnhancerA1037
1	25877385	25877887	503	EnhancerA1038
1	25878557	25878693	137	EnhancerA1039
1	25951059	25951205	147	EnhancerA1040
1	25951410	25952151	742	EnhancerA1041
1	25955111	25955285	175	EnhancerA1042
1	25982136	25982215	80	EnhancerA1043
1	25988782	25989011	230	EnhancerA1044
1	25989287	25989336	50	EnhancerA1045
1	25989545	25989837	293	EnhancerA1046
1	25997319	25997847	529	EnhancerA1047
1	26001677	26002106	430	EnhancerA1048
1	26012881	26012985	105	EnhancerA1049
1	26035600	26035725	126	EnhancerA1050
1	26036499	26036801	303	EnhancerA1051
1	26090504	26091186	683	EnhancerA1052
1	26133883	26134117	235	EnhancerA1053
1	26135152	26135274	123	EnhancerA1054
1	26136018	26136102	85	EnhancerA1055
1	26136695	26136920	226	EnhancerA1056
1	26137897	26138020	124	EnhancerA1057
1	26139890	26139989	100	EnhancerA1058
1	26143858	26143956	99	EnhancerA1059
1	26144580	26144798	219	EnhancerA1060
1	26156063	26156245	183	EnhancerA1061
1	26160257	26160349	93	EnhancerA1062
1	26161366	26161481	116	EnhancerA1063
1	26165224	26165498	275	EnhancerA1064
1	26175356	26175876	521	EnhancerA1065
1	26179258	26179474	217	EnhancerA1066
1	26184502	26184681	180	EnhancerA1067
1	26207991	26208185	195	EnhancerA1068
1	26213552	26213779	228	EnhancerA1069
1	26238776	26238835	60	EnhancerA1070
1	26239059	26239170	112	EnhancerA1071
1	26242540	26243129	590	EnhancerA1072
1	26243534	26243727	194	EnhancerA1073
1	26244198	26244247	50	EnhancerA1074
1	26245810	26245947	138	EnhancerA1075
1	26246626	26246855	230	EnhancerA1076
1	26247297	26247525	229	EnhancerA1077
1	26256337	26256611	275	EnhancerA1078
1	26264604	26265024	421	EnhancerA1079
1	26302662	26303187	526	EnhancerA1080
1	26303757	26303918	162	EnhancerA1081
1	26304970	26305336	367	EnhancerA1082
1	26306609	26306961	353	EnhancerA1083
1	26312285	26312435	151	EnhancerA1084
1	26313253	26313643	391	EnhancerA1085
1	26337235	26337444	210	EnhancerA1086
1	26341269	26341396	128	EnhancerA1087
1	26372314	26372652	339	EnhancerA1088
1	26372965	26373448	484	EnhancerA1089
1	26461808	26461957	150	EnhancerA1090
1	26465234	26465384	151	EnhancerA1091
1	26476409	26476760	352	EnhancerA1092
1	26484716	26485162	447	EnhancerA1093
1	26511428	26511703	276	EnhancerA1094
1	26512242	26512659	418	EnhancerA1095
1	26524319	26524428	110	EnhancerA1096
1	26542500	26542597	98	EnhancerA1097
1	26543489	26543631	143	EnhancerA1098
1	26572644	26572813	170	EnhancerA1099
1	26583341	26583491	151	EnhancerA1100
1	26601036	26601110	75	EnhancerA1101
1	26601716	26601972	257	EnhancerA1102
1	26634258	26634394	137	EnhancerA1103
1	26648823	26648992	170	EnhancerA1104
1	26657549	26657822	274	EnhancerA1105
1	26658704	26658912	209	EnhancerA1106
1	26678439	26678918	480	EnhancerA1107
1	26684729	26685141	413	EnhancerA1108
1	26693239	26693515	277	EnhancerA1109
1	26694332	26695159	828	EnhancerA1110
1	26698781	26698868	88	EnhancerA1111
1	26739307	26739356	50	EnhancerA1112
1	26739699	26739876	178	EnhancerA1113
1	26766887	26767024	138	EnhancerA1114
1	26775341	26776083	743	EnhancerA1115
1	26776526	26776603	78	EnhancerA1116
1	26777689	26777827	139	EnhancerA1117
1	26778833	26779024	192	EnhancerA1118
1	26794862	26794924	63	EnhancerA1119
1	26903878	26904075	198	EnhancerA1120
1	26961670	26961965	296	EnhancerA1121
1	27039413	27039949	537	EnhancerA1122
1	27040169	27040621	453	EnhancerA1123
1	27041463	27041741	279	EnhancerA1124
1	27044655	27044921	267	EnhancerA1125
1	27048061	27048800	740	EnhancerA1126
1	27049596	27049693	98	EnhancerA1127
1	27050361	27050505	145	EnhancerA1128
1	27090384	27090701	318	EnhancerA1129
1	27090871	27091110	240	EnhancerA1130
1	27105780	27106004	225	EnhancerA1131
1	27151064	27151401	338	EnhancerA1132
1	27151806	27152072	267	EnhancerA1133
1	27160003	27160277	275	EnhancerA1134
1	27161019	27161197	179	EnhancerA1135
1	27177820	27178066	247	EnhancerA1136
1	27183935	27184132	198	EnhancerA1137
1	27216962	27217067	106	EnhancerA1138
1	27223294	27223343	50	EnhancerA1139
1	27223447	27223670	224	EnhancerA1140
1	27301035	27301489	455	EnhancerA1141
1	27314180	27314701	522	EnhancerA1142
1	27319203	27319479	277	EnhancerA1143
1	27362899	27363202	304	EnhancerA1144
1	27363422	27363879	458	EnhancerA1145
1	27415977	27416195	219	EnhancerA1146
1	27427811	27428091	281	EnhancerA1147
1	27532948	27533350	403	EnhancerA1148
1	27638250	27638665	416	EnhancerA1149
1	27655988	27656392	405	EnhancerA1150
1	27663966	27664271	306	EnhancerA1151
1	27664504	27664722	219	EnhancerA1152
1	27665468	27666142	675	EnhancerA1153
1	27711677	27712126	450	EnhancerA1154
1	27751234	27751398	165	EnhancerA1155
1	27762137	27762379	243	EnhancerA1156
1	27858016	27858138	123	EnhancerA1157
1	27973064	27973308	245	EnhancerA1158
1	27985131	27985402	272	EnhancerA1159
1	28035494	28035847	354	EnhancerA1160
1	28036300	28036651	352	EnhancerA1161
1	28043970	28044224	255	EnhancerA1162
1	28045619	28045811	193	EnhancerA1163
1	28051003	28051214	212	EnhancerA1164
1	28084851	28085076	226	EnhancerA1165
1	28147766	28147852	87	EnhancerA1166
1	28148122	28148235	114	EnhancerA1167
1	28243471	28243817	347	EnhancerA1168
1	28257153	28257377	225	EnhancerA1169
1	28322262	28322503	242	EnhancerA1170
1	28322795	28323001	207	EnhancerA1171
1	28323212	28323409	198	EnhancerA1172
1	28323851	28323929	79	EnhancerA1173
1	28324150	28324377	228	EnhancerA1174
1	28325487	28325582	96	EnhancerA1175
1	28342803	28342897	95	EnhancerA1176
1	28363059	28363253	195	EnhancerA1177
1	28363583	28363640	58	EnhancerA1178
1	28363833	28363979	147	EnhancerA1179
1	28367855	28368229	375	EnhancerA1180
1	28374844	28375014	171	EnhancerA1181
1	28379329	28379665	337	EnhancerA1182
1	28380848	28381044	197	EnhancerA1183
1	28387069	28387339	271	EnhancerA1184
1	28391800	28392022	223	EnhancerA1185
1	28393544	28393844	301	EnhancerA1186
1	28402955	28403302	348	EnhancerA1187
1	28444469	28444604	136	EnhancerA1188
1	28469990	28470241	252	EnhancerA1189
1	28495522	28495670	149	EnhancerA1190
1	28514406	28514689	284	EnhancerA1191
1	28519999	28520167	169	EnhancerA1192
1	28583295	28583802	508	EnhancerA1193
1	28665749	28665950	202	EnhancerA1194
1	28671380	28671652	273	EnhancerA1195
1	28699329	28699773	445	EnhancerA1196
1	28701581	28701816	236	EnhancerA1197
1	28743313	28743624	312	EnhancerA1198
1	28743915	28743971	57	EnhancerA1199
1	28753704	28753940	237	EnhancerA1200
1	28754145	28754267	123	EnhancerA1201
1	28788336	28788450	115	EnhancerA1202
1	28858659	28858861	203	EnhancerA1203
1	28860201	28860444	244	EnhancerA1204
1	28861685	28862009	325	EnhancerA1205
1	28862883	28863146	264	EnhancerA1206
1	28863225	28863274	50	EnhancerA1207
1	28863307	28863511	205	EnhancerA1208
1	28868314	28868609	296	EnhancerA1209
1	28869360	28869963	604	EnhancerA1210
1	28871411	28871795	385	EnhancerA1211
1	28872015	28872151	137	EnhancerA1212
1	28877874	28879073	1200	EnhancerA1213
1	28888926	28889132	207	EnhancerA1214
1	28894935	28895246	312	EnhancerA1215
1	28899063	28899232	170	EnhancerA1216
1	28900240	28900841	602	EnhancerA1217
1	28901420	28901642	223	EnhancerA1218
1	28917344	28917650	307	EnhancerA1219
1	28963465	28963714	250	EnhancerA1220
1	29008230	29008417	188	EnhancerA1221
1	29101370	29101653	284	EnhancerA1222
1	29215614	29215793	180	EnhancerA1223
1	29217411	29217506	96	EnhancerA1224
1	29217795	29218459	665	EnhancerA1225
1	29224694	29225120	427	EnhancerA1226
1	29228095	29228637	543	EnhancerA1227
1	29228953	29229245	293	EnhancerA1228
1	29229407	29229635	229	EnhancerA1229
1	29234122	29234518	397	EnhancerA1230
1	29235436	29235738	303	EnhancerA1231
1	29241187	29241282	96	EnhancerA1232
1	29324915	29325060	146	EnhancerA1233
1	29327388	29327833	446	EnhancerA1234
1	29336553	29336881	329	EnhancerA1235
1	29359422	29360211	790	EnhancerA1236
1	29360907	29361264	358	EnhancerA1237
1	29361614	29361858	245	EnhancerA1238
1	29362330	29362387	58	EnhancerA1239
1	29366249	29366514	266	EnhancerA1240
1	29366761	29366922	162	EnhancerA1241
1	29367144	29367938	795	EnhancerA1242
1	29370545	29370599	55	EnhancerA1243
1	29371244	29371345	102	EnhancerA1244
1	29371959	29372083	125	EnhancerA1245
1	29384836	29385435	600	EnhancerA1246
1	29389223	29389381	159	EnhancerA1247
1	29438537	29438911	375	EnhancerA1248
1	29439269	29439411	143	EnhancerA1249
1	29440687	29440858	172	EnhancerA1250
1	29440910	29441159	250	EnhancerA1251
1	29442512	29442770	259	EnhancerA1252
1	29443040	29443089	50	EnhancerA1253
1	29443515	29444039	525	EnhancerA1254
1	29444290	29444339	50	EnhancerA1255
1	29463400	29463630	231	EnhancerA1256
1	29467121	29467249	129	EnhancerA1257
1	29497668	29498065	398	EnhancerA1258
1	29515992	29516073	82	EnhancerA1259
1	29578596	29578771	176	EnhancerA1260
1	29645412	29645766	355	EnhancerA1261
1	29760994	29761187	194	EnhancerA1262
1	29763646	29763865	220	EnhancerA1263
1	29783529	29783708	180	EnhancerA1264
1	29784171	29784277	107	EnhancerA1265
1	29804031	29804698	668	EnhancerA1266
1	29805110	29806356	1247	EnhancerA1267
1	29806568	29806712	145	EnhancerA1268
1	29807384	29807551	168	EnhancerA1269
1	29809451	29809850	400	EnhancerA1270
1	29874678	29874830	153	EnhancerA1271
1	29949093	29949586	494	EnhancerA1272
1	30099945	30100359	415	EnhancerA1273
1	30104352	30104698	347	EnhancerA1274
1	30152285	30152755	471	EnhancerA1275
1	30152931	30153313	383	EnhancerA1276
1	30220312	30220536	225	EnhancerA1277
1	30268697	30268819	123	EnhancerA1278
1	30295071	30295930	860	EnhancerA1279
1	30307531	30307768	238	EnhancerA1280
1	30377461	30377799	339	EnhancerA1281
1	30378193	30378387	195	EnhancerA1282
1	30378563	30378633	71	EnhancerA1283
1	30379147	30379475	329	EnhancerA1284
1	30379927	30380020	94	EnhancerA1285
1	30380431	30380737	307	EnhancerA1286
2	3237	3686	450	EnhancerA1287
2	110971	111174	204	EnhancerA1288
2	111634	111683	50	EnhancerA1289
2	113008	113133	126	EnhancerA1290
2	126572	126947	376	EnhancerA1291
2	131057	131363	307	EnhancerA1292
2	132485	132602	118	EnhancerA1293
2	179097	179249	153	EnhancerA1294
2	186891	187140	250	EnhancerA1295
2	260846	260895	50	EnhancerA1296
2	261296	262046	751	EnhancerA1297
2	263174	263604	431	EnhancerA1298
2	264542	264943	402	EnhancerA1299
2	300554	301134	581	EnhancerA1300
2	302335	302515	181	EnhancerA1301
2	302724	302917	194	EnhancerA1302
2	303612	303751	140	EnhancerA1303
2	357150	357365	216	EnhancerA1304
2	362731	362820	90	EnhancerA1305
2	372144	372868	725	EnhancerA1306
2	378969	381243	2275	EnhancerA1307
2	381630	381720	91	EnhancerA1308
2	400758	401097	340	EnhancerA1309
2	437578	438302	725	EnhancerA1310
2	439229	439413	185	EnhancerA1311
2	440248	440399	152	EnhancerA1312
2	468904	469159	256	EnhancerA1313
2	492666	492969	304	EnhancerA1314
2	493801	493934	134	EnhancerA1315
2	499703	499915	213	EnhancerA1316
2	509563	509901	339	EnhancerA1317
2	515355	515829	475	EnhancerA1318
2	583354	583796	443	EnhancerA1319
2	589076	589301	226	EnhancerA1320
2	589718	589975	258	EnhancerA1321
2	614734	615053	320	EnhancerA1322
2	615508	615921	414	EnhancerA1323
2	640498	640742	245	EnhancerA1324
2	640935	641000	66	EnhancerA1325
2	641456	641830	375	EnhancerA1326
2	642181	642230	50	EnhancerA1327
2	643081	643130	50	EnhancerA1328
2	644481	644880	400	EnhancerA1329
2	656650	656698	49	EnhancerA1330
2	706771	707048	278	EnhancerA1331
2	720096	720240	145	EnhancerA1332
2	720432	720836	405	EnhancerA1333
2	758071	758306	236	EnhancerA1334
2	809775	809949	175	EnhancerA1335
2	810294	810468	175	EnhancerA1336
2	812204	812414	211	EnhancerA1337
2	812871	813005	135	EnhancerA1338
2	815115	815310	196	EnhancerA1339
2	815510	815810	301	EnhancerA1340
2	816827	816965	139	EnhancerA1341
2	817855	818404	550	EnhancerA1342
2	834387	834473	87	EnhancerA1343
2	834661	835151	491	EnhancerA1344
2	835365	835628	264	EnhancerA1345
2	835813	835949	137	EnhancerA1346
2	965315	965562	248	EnhancerA1347
2	1002719	1002970	252	EnhancerA1348
2	1111775	1111874	100	EnhancerA1349
2	1112208	1112567	360	EnhancerA1350
2	1136592	1136847	256	EnhancerA1351
2	1142103	1142192	90	EnhancerA1352
2	1145865	1145987	123	EnhancerA1353
2	1146571	1146755	185	EnhancerA1354
2	1147218	1147342	125	EnhancerA1355
2	1188671	1188925	255	EnhancerA1356
2	1233298	1233497	200	EnhancerA1357
2	1256579	1256871	293	EnhancerA1358
2	1263493	1263731	239	EnhancerA1359
2	1374193	1374555	363	EnhancerA1360
2	1381703	1382064	362	EnhancerA1361
2	1382132	1382181	50	EnhancerA1362
2	1382482	1383006	525	EnhancerA1363
2	1393110	1393909	800	EnhancerA1364
2	1411438	1411710	273	EnhancerA1365
2	1467196	1468520	1325	EnhancerA1366
2	1561898	1562302	405	EnhancerA1367
2	1603291	1603380	90	EnhancerA1368
2	1604058	1604435	378	EnhancerA1369
2	1604897	1605745	849	EnhancerA1370
2	1642689	1642806	118	EnhancerA1371
2	1669104	1669653	550	EnhancerA1372
2	1684083	1684407	325	EnhancerA1373
2	1780881	1781684	804	EnhancerA1374
2	1788443	1788781	339	EnhancerA1375
2	1827752	1827890	139	EnhancerA1376
2	1920235	1920362	128	EnhancerA1377
2	1924315	1924405	91	EnhancerA1378
2	1926545	1926675	131	EnhancerA1379
2	1930811	1930972	162	EnhancerA1380
2	1968230	1968462	233	EnhancerA1381
2	1991309	1991491	183	EnhancerA1382
2	2023260	2023309	50	EnhancerA1383
2	2023867	2024364	498	EnhancerA1384
2	2027319	2027436	118	EnhancerA1385
2	2070401	2070570	170	EnhancerA1386
2	2080463	2080848	386	EnhancerA1387
2	2119026	2119109	84	EnhancerA1388
2	2178874	2179008	135	EnhancerA1389
2	2185142	2185450	309	EnhancerA1390
2	2201501	2201784	284	EnhancerA1391
2	2261171	2261321	151	EnhancerA1392
2	2283853	2284077	225	EnhancerA1393
2	2285135	2285234	100	EnhancerA1394
2	2291368	2291859	492	EnhancerA1395
2	2301809	2302110	302	EnhancerA1396
2	2455515	2455667	153	EnhancerA1397
2	2735912	2735961	50	EnhancerA1398
2	2737512	2737986	475	EnhancerA1399
2	2759235	2759534	300	EnhancerA1400
2	2922091	2922415	325	EnhancerA1401
2	3244700	3244837	138	EnhancerA1402
2	3245280	3245417	138	EnhancerA1403
2	3259610	3259800	191	EnhancerA1404
2	3260271	3260754	484	EnhancerA1405
2	3264101	3264294	194	EnhancerA1406
2	3264724	3264883	160	EnhancerA1407
2	3275701	3276247	547	EnhancerA1408
2	3278673	3279066	394	EnhancerA1409
2	3293296	3293500	205	EnhancerA1410
2	3294370	3294711	342	EnhancerA1411
2	3295431	3295615	185	EnhancerA1412
2	3296073	3296253	181	EnhancerA1413
2	3296981	3297188	208	EnhancerA1414
2	3299314	3299581	268	EnhancerA1415
2	3306575	3306841	267	EnhancerA1416
2	3307340	3307474	135	EnhancerA1417
2	3308480	3308595	116	EnhancerA1418
2	3316685	3316774	90	EnhancerA1419
2	3319920	3320209	290	EnhancerA1420
2	3321903	3322151	249	EnhancerA1421
2	3324386	3324746	361	EnhancerA1422
2	3325038	3325306	269	EnhancerA1423
2	3327156	3327411	256	EnhancerA1424
2	3329556	3329682	127	EnhancerA1425
2	3330942	3331053	112	EnhancerA1426
2	3331317	3331445	129	EnhancerA1427
2	3331949	3332473	525	EnhancerA1428
2	3332777	3333310	534	EnhancerA1429
2	3333571	3333696	126	EnhancerA1430
2	3337120	3337259	140	EnhancerA1431
2	3337551	3337683	133	EnhancerA1432
2	3337843	3338305	463	EnhancerA1433
2	3344502	3344754	253	EnhancerA1434
2	3354522	3354723	202	EnhancerA1435
2	3367263	3367501	239	EnhancerA1436
2	3375149	3375290	142	EnhancerA1437
2	3376468	3377385	918	EnhancerA1438
2	3377597	3378722	1126	EnhancerA1439
2	3389011	3389138	128	EnhancerA1440
2	3389385	3389608	224	EnhancerA1441
2	3393322	3393636	315	EnhancerA1442
2	3393888	3394197	310	EnhancerA1443
2	3395086	3395222	137	EnhancerA1444
2	3396312	3396448	137	EnhancerA1445
2	3396932	3397398	467	EnhancerA1446
2	3398554	3399519	966	EnhancerA1447
2	3400017	3400475	459	EnhancerA1448
2	3400838	3400937	100	EnhancerA1449
2	3404895	3405034	140	EnhancerA1450
2	3405466	3405691	226	EnhancerA1451
2	3418556	3419029	474	EnhancerA1452
2	3428953	3429213	261	EnhancerA1453
2	3431438	3431736	299	EnhancerA1454
2	3440281	3440568	288	EnhancerA1455
2	3442630	3442902	273	EnhancerA1456
2	3460174	3460615	442	EnhancerA1457
2	3460916	3461153	238	EnhancerA1458
2	3463768	3463917	150	EnhancerA1459
2	3464367	3464590	224	EnhancerA1460
2	3465428	3465545	118	EnhancerA1461
2	3466890	3467118	229	EnhancerA1462
2	3471431	3471683	253	EnhancerA1463
2	3490230	3491200	971	EnhancerA1464
2	3498345	3498478	134	EnhancerA1465
2	3500060	3500152	93	EnhancerA1466
2	3509530	3509790	261	EnhancerA1467
2	3605851	3605953	103	EnhancerA1468
2	3606857	3607049	193	EnhancerA1469
2	3629333	3629422	90	EnhancerA1470
2	3669713	3669992	280	EnhancerA1471
2	3672503	3672877	375	EnhancerA1472
2	4005851	4006450	600	EnhancerA1473
2	4006906	4007137	232	EnhancerA1474
2	4077245	4077569	325	EnhancerA1475
2	4141605	4142904	1300	EnhancerA1476
2	4145088	4145214	127	EnhancerA1477
2	4220850	4221224	375	EnhancerA1478
2	4224053	4224511	459	EnhancerA1479
2	4226063	4226282	220	EnhancerA1480
2	4415873	4417072	1200	EnhancerA1481
2	4418563	4418640	78	EnhancerA1482
2	4458135	4458434	300	EnhancerA1483
2	4477210	4477984	775	EnhancerA1484
2	4799622	4799877	256	EnhancerA1485
2	4816289	4816337	49	EnhancerA1486
2	5022768	5022867	100	EnhancerA1487
2	5049726	5049814	89	EnhancerA1488
2	5053231	5053327	97	EnhancerA1489
2	5190420	5190669	250	EnhancerA1490
2	5214467	5214692	226	EnhancerA1491
2	5215107	5215206	100	EnhancerA1492
2	5303290	5303357	68	EnhancerA1493
2	5420441	5421015	575	EnhancerA1494
2	5507868	5507917	50	EnhancerA1495
2	5508199	5508384	186	EnhancerA1496
2	5508937	5509042	106	EnhancerA1497
2	5663931	5664255	325	EnhancerA1498
2	5836009	5836233	225	EnhancerA1499
2	5840271	5840534	264	EnhancerA1500
2	5840945	5840994	50	EnhancerA1501
2	5861366	5861550	185	EnhancerA1502
2	5865366	5865790	425	EnhancerA1503
2	5872595	5872919	325	EnhancerA1504
2	6025849	6026159	311	EnhancerA1505
2	6181238	6181469	232	EnhancerA1506
2	6202779	6202881	103	EnhancerA1507
2	6209242	6209348	107	EnhancerA1508
2	6210793	6210847	55	EnhancerA1509
2	6211592	6211773	182	EnhancerA1510
2	6211981	6212082	102	EnhancerA1511
2	6236787	6236949	163	EnhancerA1512
2	6238593	6238666	74	EnhancerA1513
2	6239032	6239214	183	EnhancerA1514
2	6253883	6254089	207	EnhancerA1515
2	6345614	6345743	130	EnhancerA1516
2	6345747	6345796	50	EnhancerA1517
2	6346047	6346796	750	EnhancerA1518
2	6371103	6371194	92	EnhancerA1519
2	6392034	6392289	256	EnhancerA1520
2	6392726	6393149	424	EnhancerA1521
2	6405423	6405540	118	EnhancerA1522
2	6443866	6444090	225	EnhancerA1523
2	6468288	6468373	86	EnhancerA1524
2	6485581	6485739	159	EnhancerA1525
2	6506338	6506764	427	EnhancerA1526
2	6507038	6507487	450	EnhancerA1527
2	6520821	6520969	149	EnhancerA1528
2	6522644	6522844	201	EnhancerA1529
2	6523604	6524303	700	EnhancerA1530
2	6547118	6548254	1137	EnhancerA1531
2	6561313	6561435	123	EnhancerA1532
2	6708081	6708253	173	EnhancerA1533
2	6708680	6709054	375	EnhancerA1534
2	6799078	6799452	375	EnhancerA1535
2	6807607	6807913	307	EnhancerA1536
2	6808320	6808749	430	EnhancerA1537
2	6864693	6864876	184	EnhancerA1538
2	6865505	6865574	70	EnhancerA1539
2	6868833	6869603	771	EnhancerA1540
2	6877185	6877336	152	EnhancerA1541
2	6894638	6895132	495	EnhancerA1542
2	6895448	6895608	161	EnhancerA1543
2	6898643	6898699	57	EnhancerA1544
2	6917500	6917811	312	EnhancerA1545
2	6947945	6948183	239	EnhancerA1546
2	7044592	7044898	307	EnhancerA1547
2	7053113	7053776	664	EnhancerA1548
2	7055150	7055199	50	EnhancerA1549
2	7056229	7056417	189	EnhancerA1550
2	7125092	7125232	141	EnhancerA1551
2	7125681	7126069	389	EnhancerA1552
2	7223289	7223437	149	EnhancerA1553
2	7238052	7238478	427	EnhancerA1554
2	7239053	7239452	400	EnhancerA1555
2	7240056	7240258	203	EnhancerA1556
2	7254426	7254788	363	EnhancerA1557
2	7258737	7259041	305	EnhancerA1558
2	7259971	7260128	158	EnhancerA1559
2	7260362	7260667	306	EnhancerA1560
2	7260974	7261167	194	EnhancerA1561
2	7303723	7303771	49	EnhancerA1562
2	7320402	7321375	974	EnhancerA1563
2	7442647	7442719	73	EnhancerA1564
2	7492202	7492595	394	EnhancerA1565
2	7493329	7493917	589	EnhancerA1566
2	7525421	7525652	232	EnhancerA1567
2	7579028	7579123	96	EnhancerA1568
2	7579542	7579591	50	EnhancerA1569
2	7580268	7580742	475	EnhancerA1570
2	7581203	7581252	50	EnhancerA1571
2	7596637	7596902	266	EnhancerA1572
2	7597111	7597664	554	EnhancerA1573
2	7602967	7604258	1292	EnhancerA1574
2	7630122	7630245	124	EnhancerA1575
2	7640284	7640504	221	EnhancerA1576
2	7701061	7701290	230	EnhancerA1577
2	7830969	7831871	903	EnhancerA1578
2	7846919	7847183	265	EnhancerA1579
2	7860348	7860467	120	EnhancerA1580
2	7862170	7862332	163	EnhancerA1581
2	7862488	7862604	117	EnhancerA1582
2	7895907	7896045	139	EnhancerA1583
2	7901326	7901650	325	EnhancerA1584
2	7902497	7902564	68	EnhancerA1585
2	7902683	7902982	300	EnhancerA1586
2	7905369	7905713	345	EnhancerA1587
2	7907346	7907417	72	EnhancerA1588
2	7957896	7958189	294	EnhancerA1589
2	7994650	7994824	175	EnhancerA1590
2	7995435	7995571	137	EnhancerA1591
2	8013599	8013723	125	EnhancerA1592
2	8024847	8024971	125	EnhancerA1593
2	8030848	8030910	63	EnhancerA1594
2	8037120	8037442	323	EnhancerA1595
2	8053344	8053626	283	EnhancerA1596
2	8054154	8054318	165	EnhancerA1597
2	8098861	8099204	344	EnhancerA1598
2	8102044	8102421	378	EnhancerA1599
2	8104964	8105688	725	EnhancerA1600
2	8106240	8106633	394	EnhancerA1601
2	8179057	8179323	267	EnhancerA1602
2	8202724	8202940	217	EnhancerA1603
2	8210640	8211072	433	EnhancerA1604
2	8212187	8212289	103	EnhancerA1605
2	8214885	8214987	103	EnhancerA1606
2	8215212	8215686	475	EnhancerA1607
2	8215915	8216365	451	EnhancerA1608
2	8216698	8217174	477	EnhancerA1609
2	8219886	8220127	242	EnhancerA1610
2	8232311	8232501	191	EnhancerA1611
2	8232719	8233177	459	EnhancerA1612
2	8277305	8277377	73	EnhancerA1613
2	8432674	8432794	121	EnhancerA1614
2	8541363	8541562	200	EnhancerA1615
2	8541826	8541962	137	EnhancerA1616
2	8543796	8544349	554	EnhancerA1617
2	8544625	8544674	50	EnhancerA1618
2	8552597	8552796	200	EnhancerA1619
2	8556330	8556641	312	EnhancerA1620
2	8656364	8656579	216	EnhancerA1621
2	8657087	8657514	428	EnhancerA1622
2	8668235	8668634	400	EnhancerA1623
2	8669085	8669134	50	EnhancerA1624
2	8673440	8673864	425	EnhancerA1625
2	8682330	8682594	265	EnhancerA1626
2	8710290	8710646	357	EnhancerA1627
2	8755466	8755891	426	EnhancerA1628
2	8853055	8853104	50	EnhancerA1629
2	8918174	8918416	243	EnhancerA1630
2	8932178	8932488	311	EnhancerA1631
2	9078659	9078907	249	EnhancerA1632
2	9234227	9234276	50	EnhancerA1633
2	9261167	9261254	88	EnhancerA1634
2	9338449	9338635	187	EnhancerA1635
2	9484349	9484397	49	EnhancerA1636
2	9517888	9518107	220	EnhancerA1637
2	9520641	9521265	625	EnhancerA1638
2	9522849	9523309	461	EnhancerA1639
2	9550080	9550283	204	EnhancerA1640
2	9552835	9552991	157	EnhancerA1641
2	9559875	9560330	456	EnhancerA1642
2	9561579	9561973	395	EnhancerA1643
2	9562782	9563120	339	EnhancerA1644
2	9568237	9568890	654	EnhancerA1645
2	9614090	9614246	157	EnhancerA1646
2	9615388	9615607	220	EnhancerA1647
2	9616282	9616498	217	EnhancerA1648
2	9631530	9631872	343	EnhancerA1649
2	9642870	9643019	150	EnhancerA1650
2	9675113	9675398	286	EnhancerA1651
2	9675777	9676094	318	EnhancerA1652
2	9679424	9679484	61	EnhancerA1653
2	9679922	9680054	133	EnhancerA1654
2	9680854	9680973	120	EnhancerA1655
2	9687645	9688007	363	EnhancerA1656
2	9688497	9689267	771	EnhancerA1657
2	9701973	9702251	279	EnhancerA1658
2	9702518	9702617	100	EnhancerA1659
2	9710539	9710682	144	EnhancerA1660
2	9790399	9790620	222	EnhancerA1661
2	9803063	9803299	237	EnhancerA1662
2	9868640	9869023	384	EnhancerA1663
2	9871267	9871401	135	EnhancerA1664
2	9871859	9872189	331	EnhancerA1665
2	9872729	9873027	299	EnhancerA1666
2	9907632	9907823	192	EnhancerA1667
2	9909323	9909803	481	EnhancerA1668
2	9910471	9910647	177	EnhancerA1669
2	9920555	9920838	284	EnhancerA1670
2	9921704	9922283	580	EnhancerA1671
2	9932530	9934129	1600	EnhancerA1672
2	9946703	9946954	252	EnhancerA1673
2	9976068	9976289	222	EnhancerA1674
2	9987910	9988390	481	EnhancerA1675
2	9993706	9993960	255	EnhancerA1676
2	10026278	10026399	122	EnhancerA1677
2	10051598	10051871	274	EnhancerA1678
2	10052063	10052341	279	EnhancerA1679
2	10059289	10059602	314	EnhancerA1680
2	10069205	10069551	347	EnhancerA1681
2	10073821	10074079	259	EnhancerA1682
2	10074496	10074694	199	EnhancerA1683
2	10075275	10075626	352	EnhancerA1684
2	10076120	10076270	151	EnhancerA1685
2	10084059	10084739	681	EnhancerA1686
2	10093647	10093825	179	EnhancerA1687
2	10114715	10114851	137	EnhancerA1688
2	10115613	10115715	103	EnhancerA1689
2	10118584	10118861	278	EnhancerA1690
2	10119521	10119788	268	EnhancerA1691
2	10134597	10134704	108	EnhancerA1692
2	10165413	10165558	146	EnhancerA1693
2	10248763	10248900	138	EnhancerA1694
2	10256312	10256518	207	EnhancerA1695
2	10270667	10270824	158	EnhancerA1696
2	10271216	10271615	400	EnhancerA1697
2	10272394	10272801	408	EnhancerA1698
2	10273630	10273916	287	EnhancerA1699
2	10279699	10280044	346	EnhancerA1700
2	10297797	10297951	155	EnhancerA1701
2	10308028	10308543	516	EnhancerA1702
2	10441254	10441501	248	EnhancerA1703
2	10447840	10448025	186	EnhancerA1704
2	10490342	10490651	310	EnhancerA1705
2	10527897	10528079	183	EnhancerA1706
2	10538142	10538349	208	EnhancerA1707
2	10546166	10546278	113	EnhancerA1708
2	10549385	10549476	92	EnhancerA1709
2	10555170	10555294	125	EnhancerA1710
2	10560837	10560977	141	EnhancerA1711
2	10676877	10677301	425	EnhancerA1712
2	10686609	10686923	315	EnhancerA1713
2	10740929	10741668	740	EnhancerA1714
2	10754796	10755154	359	EnhancerA1715
2	10771250	10771538	289	EnhancerA1716
2	10852864	10853065	202	EnhancerA1717
2	10936565	10936814	250	EnhancerA1718
2	10944916	10945264	349	EnhancerA1719
2	11048801	11048882	82	EnhancerA1720
2	11115467	11115742	276	EnhancerA1721
2	11146857	11147520	664	EnhancerA1722
2	11159331	11159542	212	EnhancerA1723
2	11191213	11191450	238	EnhancerA1724
2	11353909	11354508	600	EnhancerA1725
2	11359092	11359596	505	EnhancerA1726
2	11374335	11374584	250	EnhancerA1727
2	11377564	11377863	300	EnhancerA1728
2	11385892	11386346	455	EnhancerA1729
2	11392771	11392934	164	EnhancerA1730
2	11644030	11644397	368	EnhancerA1731
2	11646584	11646662	79	EnhancerA1732
2	11687095	11687270	176	EnhancerA1733
2	11688147	11688268	122	EnhancerA1734
2	11688780	11688975	196	EnhancerA1735
2	11807599	11807734	136	EnhancerA1736
2	11812872	11813592	721	EnhancerA1737
2	11829712	11830011	300	EnhancerA1738
2	11837530	11837634	105	EnhancerA1739
2	11837861	11838014	154	EnhancerA1740
2	11864159	11864342	184	EnhancerA1741
2	11941244	11941354	111	EnhancerA1742
2	11943587	11943909	323	EnhancerA1743
2	11946604	11946681	78	EnhancerA1744
2	11946837	11947036	200	EnhancerA1745
2	11947253	11947602	350	EnhancerA1746
2	11949858	11949954	97	EnhancerA1747
2	11960075	11960234	160	EnhancerA1748
2	11970417	11970589	173	EnhancerA1749
2	11971100	11971346	247	EnhancerA1750
2	11981531	11981770	240	EnhancerA1751
2	11996369	11996675	307	EnhancerA1752
2	11997343	11997605	263	EnhancerA1753
2	12018659	12018850	192	EnhancerA1754
2	12019831	12020037	207	EnhancerA1755
2	12021108	12021157	50	EnhancerA1756
2	12021383	12021957	575	EnhancerA1757
2	12022441	12022536	96	EnhancerA1758
2	12025345	12025792	448	EnhancerA1759
2	12026272	12026335	64	EnhancerA1760
2	12028109	12028435	327	EnhancerA1761
2	12073426	12073664	239	EnhancerA1762
2	12073976	12074448	473	EnhancerA1763
2	12090981	12091953	973	EnhancerA1764
2	12099695	12099861	167	EnhancerA1765
2	12107252	12107410	159	EnhancerA1766
2	12108154	12108544	391	EnhancerA1767
2	12109459	12110033	575	EnhancerA1768
2	12111163	12111637	475	EnhancerA1769
2	12122491	12122677	187	EnhancerA1770
2	12123317	12123725	409	EnhancerA1771
2	12145319	12145939	621	EnhancerA1772
2	12146565	12146713	149	EnhancerA1773
2	12152133	12152777	645	EnhancerA1774
2	12175565	12175673	109	EnhancerA1775
2	12175919	12176083	165	EnhancerA1776
2	12183304	12183440	137	EnhancerA1777
2	12185795	12186107	313	EnhancerA1778
2	12186325	12186554	230	EnhancerA1779
2	12189808	12190138	331	EnhancerA1780
2	12190714	12191015	302	EnhancerA1781
2	12192860	12193065	206	EnhancerA1782
2	12197309	12197449	141	EnhancerA1783
2	12202661	12202834	174	EnhancerA1784
2	12204764	12204880	117	EnhancerA1785
2	12205642	12205926	285	EnhancerA1786
2	12206662	12206836	175	EnhancerA1787
2	12216184	12216353	170	EnhancerA1788
2	12225204	12225815	612	EnhancerA1789
2	12230228	12230295	68	EnhancerA1790
2	12231743	12232101	359	EnhancerA1791
2	12232724	12233239	516	EnhancerA1792
2	12233906	12234455	550	EnhancerA1793
2	12273322	12273446	125	EnhancerA1794
2	12279948	12279996	49	EnhancerA1795
2	12280648	12281080	433	EnhancerA1796
2	12312344	12312497	154	EnhancerA1797
2	12333783	12333985	203	EnhancerA1798
2	12351533	12351884	352	EnhancerA1799
2	12353507	12353835	329	EnhancerA1800
2	12375512	12375715	204	EnhancerA1801
2	12381965	12382340	376	EnhancerA1802
2	12411640	12411910	271	EnhancerA1803
2	12413387	12413549	163	EnhancerA1804
2	12419560	12420126	567	EnhancerA1805
2	12430236	12430465	230	EnhancerA1806
2	12430877	12431212	336	EnhancerA1807
2	12780171	12780373	203	EnhancerA1808
2	12787984	12788242	259	EnhancerA1809
2	12788588	12788729	142	EnhancerA1810
2	12816355	12816503	149	EnhancerA1811
2	12829047	12829291	245	EnhancerA1812
2	12831131	12831264	134	EnhancerA1813
2	12898410	12899022	613	EnhancerA1814
2	12944362	12944456	95	EnhancerA1815
2	13052398	13052625	228	EnhancerA1816
2	13063919	13064375	457	EnhancerA1817
2	13098896	13099194	299	EnhancerA1818
2	13103070	13103486	417	EnhancerA1819
2	13103647	13104202	556	EnhancerA1820
2	13113925	13114178	254	EnhancerA1821
2	13114681	13114763	83	EnhancerA1822
2	13172103	13172306	204	EnhancerA1823
2	13227379	13227447	69	EnhancerA1824
2	13228524	13228781	258	EnhancerA1825
2	13231215	13231798	584	EnhancerA1826
2	13233666	13233909	244	EnhancerA1827
2	13247108	13247337	230	EnhancerA1828
2	13309519	13309719	201	EnhancerA1829
2	13310875	13311549	675	EnhancerA1830
2	13312179	13312416	238	EnhancerA1831
2	13313783	13313882	100	EnhancerA1832
2	13315108	13315255	148	EnhancerA1833
2	13316102	13316417	316	EnhancerA1834
2	13316782	13317260	479	EnhancerA1835
2	13375786	13375960	175	EnhancerA1836
2	13630510	13630618	109	EnhancerA1837
2	13650219	13650470	252	EnhancerA1838
2	13650890	13651089	200	EnhancerA1839
2	13911577	13911880	304	EnhancerA1840
2	13912956	13913455	500	EnhancerA1841
2	13913501	13913892	392	EnhancerA1842
2	13971066	13971165	100	EnhancerA1843
2	13984639	13984759	121	EnhancerA1844
2	14137369	14137567	199	EnhancerA1845
2	14248023	14248100	78	EnhancerA1846
2	14331219	14331535	317	EnhancerA1847
2	14336653	14337273	621	EnhancerA1848
2	14341207	14341344	138	EnhancerA1849
2	14442056	14442299	244	EnhancerA1850
2	14488100	14488300	201	EnhancerA1851
2	14488624	14488691	68	EnhancerA1852
2	14587790	14588052	263	EnhancerA1853
2	14589537	14589696	160	EnhancerA1854
2	14593591	14593935	345	EnhancerA1855
2	14594098	14594218	121	EnhancerA1856
2	14600076	14600391	316	EnhancerA1857
2	14646826	14646927	102	EnhancerA1858
2	14680564	14680703	140	EnhancerA1859
2	14681161	14681359	199	EnhancerA1860
2	14681682	14682240	559	EnhancerA1861
2	14687575	14688001	427	EnhancerA1862
2	14735984	14736104	121	EnhancerA1863
2	14743476	14743628	153	EnhancerA1864
2	14750034	14750131	98	EnhancerA1865
2	14781243	14781414	172	EnhancerA1866
2	14907668	14908319	652	EnhancerA1867
2	14931592	14931658	67	EnhancerA1868
2	14953466	14953652	187	EnhancerA1869
2	15006481	15006540	60	EnhancerA1870
2	15007952	15008147	196	EnhancerA1871
2	15008590	15008735	146	EnhancerA1872
2	15009709	15009923	215	EnhancerA1873
2	15010118	15010296	179	EnhancerA1874
2	15028168	15028367	200	EnhancerA1875
2	15080892	15081316	425	EnhancerA1876
2	15081788	15082535	748	EnhancerA1877
2	15088084	15088446	363	EnhancerA1878
2	15095057	15095294	238	EnhancerA1879
2	15098941	15100570	1630	EnhancerA1880
2	15101021	15101219	199	EnhancerA1881
2	15102367	15102416	50	EnhancerA1882
2	15132523	15132921	399	EnhancerA1883
2	15139659	15139854	196	EnhancerA1884
2	15188790	15188984	195	EnhancerA1885
2	15189583	15190280	698	EnhancerA1886
2	15253101	15253567	467	EnhancerA1887
2	15254090	15254503	414	EnhancerA1888
2	15254685	15254928	244	EnhancerA1889
2	15276233	15276547	315	EnhancerA1890
2	15280756	15280872	117	EnhancerA1891
2	15284105	15284404	300	EnhancerA1892
2	15373044	15373245	202	EnhancerA1893
2	15374409	15374552	144	EnhancerA1894
2	15374975	15375462	488	EnhancerA1895
2	15375904	15376099	196	EnhancerA1896
2	15377127	15377463	337	EnhancerA1897
2	15388385	15388549	165	EnhancerA1898
2	15442237	15442442	206	EnhancerA1899
2	15449117	15449350	234	EnhancerA1900
2	15498377	15498716	340	EnhancerA1901
2	15499162	15499392	231	EnhancerA1902
2	15500053	15500463	411	EnhancerA1903
2	15518869	15519190	322	EnhancerA1904
2	15519589	15520188	600	EnhancerA1905
2	15520438	15520834	397	EnhancerA1906
2	15520997	15521165	169	EnhancerA1907
2	15533622	15533746	125	EnhancerA1908
2	15562250	15562468	219	EnhancerA1909
2	15563134	15563533	400	EnhancerA1910
2	15564499	15564709	211	EnhancerA1911
2	15565137	15565414	278	EnhancerA1912
2	15565987	15566036	50	EnhancerA1913
2	15631810	15631917	108	EnhancerA1914
2	15632557	15632857	301	EnhancerA1915
2	15633054	15633158	105	EnhancerA1916
2	15634081	15634506	426	EnhancerA1917
2	15711544	15711791	248	EnhancerA1918
2	15771612	15771904	293	EnhancerA1919
2	15773411	15773810	400	EnhancerA1920
2	15785212	15785334	123	EnhancerA1921
2	15826299	15826500	202	EnhancerA1922
2	15849606	15850226	621	EnhancerA1923
2	15879859	15880005	147	EnhancerA1924
2	15931119	15931679	561	EnhancerA1925
2	15940074	15940391	318	EnhancerA1926
2	15958915	15959213	299	EnhancerA1927
2	15959798	15960038	241	EnhancerA1928
2	15960461	15960748	288	EnhancerA1929
2	15960959	15961058	100	EnhancerA1930
2	15961314	15961588	275	EnhancerA1931
2	15961847	15962150	304	EnhancerA1932
2	15962239	15962288	50	EnhancerA1933
2	15962644	15963043	400	EnhancerA1934
2	15963075	15963174	100	EnhancerA1935
2	15969594	15969895	302	EnhancerA1936
2	15977343	15977462	120	EnhancerA1937
2	15977792	15977867	76	EnhancerA1938
2	16028568	16029111	544	EnhancerA1939
2	16051542	16051941	400	EnhancerA1940
2	16052263	16052679	417	EnhancerA1941
2	16053032	16053252	221	EnhancerA1942
2	16081877	16081925	49	EnhancerA1943
2	16126549	16126613	65	EnhancerA1944
2	16173777	16173899	123	EnhancerA1945
2	16252583	16252926	344	EnhancerA1946
2	16253573	16253800	228	EnhancerA1947
2	16254043	16254101	59	EnhancerA1948
2	16254967	16255148	182	EnhancerA1949
2	16255448	16255662	215	EnhancerA1950
2	16270271	16270830	560	EnhancerA1951
2	16271204	16271300	97	EnhancerA1952
2	16278397	16278770	374	EnhancerA1953
2	16279300	16279475	176	EnhancerA1954
2	16339057	16339231	175	EnhancerA1955
2	16361854	16362089	236	EnhancerA1956
2	16370376	16370706	331	EnhancerA1957
2	16371260	16372033	774	EnhancerA1958
2	16378950	16379025	76	EnhancerA1959
2	16434474	16434647	174	EnhancerA1960
2	16434993	16435553	561	EnhancerA1961
2	16504413	16504573	161	EnhancerA1962
2	16538253	16538388	136	EnhancerA1963
2	16538906	16539365	460	EnhancerA1964
2	16551851	16552037	187	EnhancerA1965
2	16553524	16553805	282	EnhancerA1966
2	16554798	16554958	161	EnhancerA1967
2	16565281	16565690	410	EnhancerA1968
2	16566091	16566233	143	EnhancerA1969
2	16586260	16586644	385	EnhancerA1970
2	16605037	16605122	86	EnhancerA1971
2	16605563	16605857	295	EnhancerA1972
2	16606376	16606461	86	EnhancerA1973
2	16607864	16608145	282	EnhancerA1974
2	16608563	16608714	152	EnhancerA1975
2	16609401	16609640	240	EnhancerA1976
2	16639636	16639956	321	EnhancerA1977
2	16640141	16640306	166	EnhancerA1978
2	16641418	16641499	82	EnhancerA1979
2	16647552	16647775	224	EnhancerA1980
2	16651405	16652086	682	EnhancerA1981
2	16653049	16653404	356	EnhancerA1982
2	16692429	16692675	247	EnhancerA1983
2	16693999	16694175	177	EnhancerA1984
2	16695485	16695693	209	EnhancerA1985
2	16696705	16696922	218	EnhancerA1986
2	16697302	16697497	196	EnhancerA1987
2	16705931	16706247	317	EnhancerA1988
2	16706644	16706736	93	EnhancerA1989
2	16707062	16707721	660	EnhancerA1990
2	16759419	16759762	344	EnhancerA1991
2	16799208	16799771	564	EnhancerA1992
2	16800732	16800946	215	EnhancerA1993
2	16819981	16820268	288	EnhancerA1994
2	16820813	16821082	270	EnhancerA1995
2	16842313	16842526	214	EnhancerA1996
2	16843490	16843646	157	EnhancerA1997
2	16864070	16864391	322	EnhancerA1998
[truncated: 2,704 more rows]

## Sheet: Enhancer-D
Chr	Start	End	Length	Name
1	15287	15424	138	EnhancerD1
1	16587	16979	393	EnhancerD2
1	18996	19049	54	EnhancerD3
1	20197	21844	1648	EnhancerD4
1	44869	45215	347	EnhancerD5
1	61236	61427	192	EnhancerD6
1	61477	61752	276	EnhancerD7
1	77545	77870	326	EnhancerD8
1	81754	82352	599	EnhancerD9
1	102797	103007	211	EnhancerD10
1	104042	104150	109	EnhancerD11
1	140211	140643	433	EnhancerD12
1	147876	148106	231	EnhancerD13
1	163708	163819	112	EnhancerD14
1	171398	171630	233	EnhancerD15
1	178726	179563	838	EnhancerD16
1	207508	208166	659	EnhancerD17
1	235055	235103	49	EnhancerD18
1	239384	240166	783	EnhancerD19
1	254392	254889	498	EnhancerD20
1	255160	255429	270	EnhancerD21
1	255847	256017	171	EnhancerD22
1	258633	258858	226	EnhancerD23
1	259162	259308	147	EnhancerD24
1	290901	291816	916	EnhancerD25
1	367425	368833	1409	EnhancerD26
1	369322	370017	696	EnhancerD27
1	386819	387497	679	EnhancerD28
1	402541	402948	408	EnhancerD29
1	424419	425029	611	EnhancerD30
1	426318	426987	670	EnhancerD31
1	447731	448188	458	EnhancerD32
1	471433	471768	336	EnhancerD33
1	479113	479263	151	EnhancerD34
1	483236	483584	349	EnhancerD35
1	501406	501775	370	EnhancerD36
1	504148	504403	256	EnhancerD37
1	511031	511423	393	EnhancerD38
1	550972	551146	175	EnhancerD39
1	558712	559124	413	EnhancerD40
1	559538	560397	860	EnhancerD41
1	571007	571600	594	EnhancerD42
1	633267	633772	506	EnhancerD43
1	641394	641600	207	EnhancerD44
1	653222	653801	580	EnhancerD45
1	696286	696489	204	EnhancerD46
1	753004	753405	402	EnhancerD47
1	766710	767366	657	EnhancerD48
1	767397	767680	284	EnhancerD49
1	770741	770757	17	EnhancerD50
1	771353	771701	349	EnhancerD51
1	795905	795972	68	EnhancerD52
1	849653	849944	292	EnhancerD53
1	850146	850291	146	EnhancerD54
1	850554	850832	279	EnhancerD55
1	889921	890343	423	EnhancerD56
1	903289	903585	297	EnhancerD57
1	903647	904209	563	EnhancerD58
1	909348	910015	668	EnhancerD59
1	913362	913411	50	EnhancerD60
1	929715	930076	362	EnhancerD61
1	930578	930987	410	EnhancerD62
1	956498	957287	790	EnhancerD63
1	972873	973381	509	EnhancerD64
1	974790	975226	437	EnhancerD65
1	975428	975684	257	EnhancerD66
1	1022670	1022877	208	EnhancerD67
1	1030504	1030864	361	EnhancerD68
1	1030913	1031143	231	EnhancerD69
1	1105870	1106504	635	EnhancerD70
1	1131380	1132069	690	EnhancerD71
1	1132723	1132838	116	EnhancerD72
1	1138947	1139074	128	EnhancerD73
1	1139257	1139431	175	EnhancerD74
1	1139689	1140201	513	EnhancerD75
1	1158959	1159486	528	EnhancerD76
1	1166766	1167374	609	EnhancerD77
1	1170666	1170890	225	EnhancerD78
1	1171585	1171828	244	EnhancerD79
1	1172787	1173579	793	EnhancerD80
1	1176493	1176809	317	EnhancerD81
1	1222068	1222141	74	EnhancerD82
1	1246123	1246398	276	EnhancerD83
1	1251009	1251246	238	EnhancerD84
1	1272423	1272767	345	EnhancerD85
1	1274037	1274383	347	EnhancerD86
1	1355346	1356240	895	EnhancerD87
1	1400718	1401005	288	EnhancerD88
1	1423215	1423428	214	EnhancerD89
1	1423498	1423603	106	EnhancerD90
1	1423825	1424148	324	EnhancerD91
1	1430186	1430260	75	EnhancerD92
1	1434011	1434964	954	EnhancerD93
1	1435078	1435183	106	EnhancerD94
1	1445000	1445228	229	EnhancerD95
1	1453982	1454076	95	EnhancerD96
1	1456601	1457063	463	EnhancerD97
1	1470956	1471403	448	EnhancerD98
1	1497528	1498229	702	EnhancerD99
1	1523488	1523728	241	EnhancerD100
1	1549713	1549949	237	EnhancerD101
1	1550176	1550443	268	EnhancerD102
1	1592497	1592613	117	EnhancerD103
1	1593772	1594075	304	EnhancerD104
1	1606806	1606947	142	EnhancerD105
1	1617171	1617396	226	EnhancerD106
1	1618070	1618417	348	EnhancerD107
1	1661143	1661180	38	EnhancerD108
1	1661244	1661689	446	EnhancerD109
1	1693541	1693931	391	EnhancerD110
1	1839745	1839843	99	EnhancerD111
1	1840937	1841232	296	EnhancerD112
1	1841585	1841700	116	EnhancerD113
1	1879163	1879733	571	EnhancerD114
1	1880705	1880954	250	EnhancerD115
1	1884395	1884997	603	EnhancerD116
1	1938606	1938833	228	EnhancerD117
1	1942768	1942826	59	EnhancerD118
1	1998354	1998663	310	EnhancerD119
1	1998862	1999418	557	EnhancerD120
1	2011507	2011837	331	EnhancerD121
1	2110949	2111409	461	EnhancerD122
1	2123836	2124328	493	EnhancerD123
1	2140978	2141662	685	EnhancerD124
1	2141812	2142285	474	EnhancerD125
1	2142372	2142725	354	EnhancerD126
1	2171984	2172850	867	EnhancerD127
1	2197294	2197716	423	EnhancerD128
1	2280132	2281339	1208	EnhancerD129
1	2284169	2284630	462	EnhancerD130
1	2285142	2285534	393	EnhancerD131
1	2285586	2285684	99	EnhancerD132
1	2335497	2336291	795	EnhancerD133
1	2351428	2352207	780	EnhancerD134
1	2358802	2359162	361	EnhancerD135
1	2389794	2389863	70	EnhancerD136
1	2390085	2390428	344	EnhancerD137
1	2390469	2390828	360	EnhancerD138
1	2428399	2428586	188	EnhancerD139
1	2429387	2429741	355	EnhancerD140
1	2433579	2433783	205	EnhancerD141
1	2440268	2440568	301	EnhancerD142
1	2440798	2440972	175	EnhancerD143
1	2443532	2444052	521	EnhancerD144
1	2461863	2462731	869	EnhancerD145
1	2482808	2483504	697	EnhancerD146
1	2517147	2517260	114	EnhancerD147
1	2520605	2521302	698	EnhancerD148
1	2573239	2573644	406	EnhancerD149
1	2588622	2588836	215	EnhancerD150
1	2622383	2623139	757	EnhancerD151
1	2666982	2667447	466	EnhancerD152
1	2680771	2681317	547	EnhancerD153
1	2681804	2682170	367	EnhancerD154
1	2690178	2690277	100	EnhancerD155
1	2690554	2691367	814	EnhancerD156
1	2754599	2756045	1447	EnhancerD157
1	2756592	2757032	441	EnhancerD158
1	2861637	2861685	49	EnhancerD159
1	2861838	2862090	253	EnhancerD160
1	2862782	2863022	241	EnhancerD161
1	2870460	2871281	822	EnhancerD162
1	2871756	2872133	378	EnhancerD163
1	2915939	2916267	329	EnhancerD164
1	2928843	2929153	311	EnhancerD165
1	2949164	2949510	347	EnhancerD166
1	2990649	2992168	1520	EnhancerD167
1	3079121	3080013	893	EnhancerD168
1	3081198	3081522	325	EnhancerD169
1	3084203	3084488	286	EnhancerD170
1	3196384	3196476	93	EnhancerD171
1	3247757	3248159	403	EnhancerD172
1	3249087	3249481	395	EnhancerD173
1	3250005	3250344	340	EnhancerD174
1	3255696	3256090	395	EnhancerD175
1	3268932	3268982	51	EnhancerD176
1	3268995	3269623	629	EnhancerD177
1	3291278	3291311	34	EnhancerD178
1	3308887	3308922	36	EnhancerD179
1	3309013	3309093	81	EnhancerD180
1	3328838	3329117	280	EnhancerD181
1	3332455	3334005	1551	EnhancerD182
1	3356275	3357020	746	EnhancerD183
1	3406764	3407250	487	EnhancerD184
1	3421193	3421544	352	EnhancerD185
1	3422624	3423112	489	EnhancerD186
1	3423601	3424100	500	EnhancerD187
1	3446374	3446754	381	EnhancerD188
1	3447070	3447220	151	EnhancerD189
1	3448119	3448251	133	EnhancerD190
1	3482667	3482999	333	EnhancerD191
1	3522964	3523259	296	EnhancerD192
1	3523341	3523978	638	EnhancerD193
1	3528059	3528195	137	EnhancerD194
1	3547953	3548113	161	EnhancerD195
1	3549110	3549252	143	EnhancerD196
1	3630918	3631004	87	EnhancerD197
1	3700198	3700705	508	EnhancerD198
1	3720582	3720810	229	EnhancerD199
1	3749308	3749769	462	EnhancerD200
1	3758965	3759098	134	EnhancerD201
1	3759615	3759785	171	EnhancerD202
1	3770374	3770697	324	EnhancerD203
1	3773273	3773387	115	EnhancerD204
1	3773439	3773956	518	EnhancerD205
1	3774081	3774211	131	EnhancerD206
1	3774363	3774695	333	EnhancerD207
1	3774926	3775174	249	EnhancerD208
1	3775322	3776296	975	EnhancerD209
1	3813604	3814060	457	EnhancerD210
1	3886028	3886141	114	EnhancerD211
1	3886207	3886516	310	EnhancerD212
1	3924302	3925259	958	EnhancerD213
1	3927684	3927713	30	EnhancerD214
1	3934790	3935064	275	EnhancerD215
1	3935426	3935593	168	EnhancerD216
1	3943178	3943752	575	EnhancerD217
1	3960197	3960642	446	EnhancerD218
1	4007380	4007709	330	EnhancerD219
1	4017308	4017536	229	EnhancerD220
1	4058937	4059318	382	EnhancerD221
1	4060386	4060465	80	EnhancerD222
1	4062150	4062576	427	EnhancerD223
1	4076851	4077149	299	EnhancerD224
1	4077373	4077551	179	EnhancerD225
1	4081778	4082175	398	EnhancerD226
1	4082514	4082801	288	EnhancerD227
1	4085591	4085903	313	EnhancerD228
1	4086253	4086739	487	EnhancerD229
1	4087383	4087525	143	EnhancerD230
1	4088688	4088951	264	EnhancerD231
1	4096508	4096926	419	EnhancerD232
1	4096993	4097446	454	EnhancerD233
1	4100268	4100445	178	EnhancerD234
1	4101282	4101593	312	EnhancerD235
1	4102496	4102804	309	EnhancerD236
1	4103206	4103773	568	EnhancerD237
1	4109619	4109706	88	EnhancerD238
1	4113050	4113341	292	EnhancerD239
1	4114052	4114204	153	EnhancerD240
1	4114342	4114762	421	EnhancerD241
1	4132283	4132625	343	EnhancerD242
1	4151185	4152725	1541	EnhancerD243
1	4168046	4168211	166	EnhancerD244
1	4190380	4190577	198	EnhancerD245
1	4191056	4191840	785	EnhancerD246
1	4192252	4192595	344	EnhancerD247
1	4211568	4212152	585	EnhancerD248
1	4225071	4225517	447	EnhancerD249
1	4232880	4232954	75	EnhancerD250
1	4233068	4233299	232	EnhancerD251
1	4233658	4233792	135	EnhancerD252
1	4266596	4267197	602	EnhancerD253
1	4292608	4292868	261	EnhancerD254
1	4302743	4302780	38	EnhancerD255
1	4319479	4319783	305	EnhancerD256
1	4337961	4338235	275	EnhancerD257
1	4339014	4339324	311	EnhancerD258
1	4339632	4339793	162	EnhancerD259
1	4339920	4340136	217	EnhancerD260
1	4340234	4340565	332	EnhancerD261
1	4373099	4373612	514	EnhancerD262
1	4414664	4414988	325	EnhancerD263
1	4477989	4478247	259	EnhancerD264
1	4524471	4524719	249	EnhancerD265
1	4524783	4525162	380	EnhancerD266
1	4527244	4528023	780	EnhancerD267
1	4531710	4532013	304	EnhancerD268
1	4532164	4532432	269	EnhancerD269
1	4532817	4533386	570	EnhancerD270
1	4533572	4533845	274	EnhancerD271
1	4534059	4534344	286	EnhancerD272
1	4534978	4535259	282	EnhancerD273
1	4535772	4535988	217	EnhancerD274
1	4536054	4536445	392	EnhancerD275
1	4537298	4537578	281	EnhancerD276
1	4539385	4539787	403	EnhancerD277
1	4540203	4540346	144	EnhancerD278
1	4579907	4580399	493	EnhancerD279
1	4580887	4581222	336	EnhancerD280
1	4584123	4584411	289	EnhancerD281
1	4584538	4584800	263	EnhancerD282
1	4585343	4585823	481	EnhancerD283
1	4586190	4586426	237	EnhancerD284
1	4586520	4586738	219	EnhancerD285
1	4587280	4587728	449	EnhancerD286
1	4608061	4608227	167	EnhancerD287
1	4648664	4648952	289	EnhancerD288
1	4655766	4656046	281	EnhancerD289
1	4656795	4657256	462	EnhancerD290
1	4676366	4676825	460	EnhancerD291
1	4698468	4698636	169	EnhancerD292
1	4698743	4699046	304	EnhancerD293
1	4768434	4768623	190	EnhancerD294
1	4768798	4769186	389	EnhancerD295
1	4769421	4769610	190	EnhancerD296
1	4770807	4770926	120	EnhancerD297
1	4771275	4771656	382	EnhancerD298
1	4771802	4771942	141	EnhancerD299
1	4833245	4833486	242	EnhancerD300
1	4879124	4880011	888	EnhancerD301
1	4889659	4890015	357	EnhancerD302
1	4894434	4894633	200	EnhancerD303
1	4903977	4904288	312	EnhancerD304
1	4904670	4904904	235	EnhancerD305
1	4905398	4905552	155	EnhancerD306
1	4905649	4905806	158	EnhancerD307
1	4942371	4942728	358	EnhancerD308
1	4942982	4943059	78	EnhancerD309
1	4944439	4944726	288	EnhancerD310
1	4945410	4946438	1029	EnhancerD311
1	4965776	4966185	410	EnhancerD312
1	4966266	4966376	111	EnhancerD313
1	4987485	4987891	407	EnhancerD314
1	4993803	4993888	86	EnhancerD315
1	4994438	4994781	344	EnhancerD316
1	4995894	4996330	437	EnhancerD317
1	4996640	4996670	31	EnhancerD318
1	4997178	4997573	396	EnhancerD319
1	4997884	4998121	238	EnhancerD320
1	4998350	4998982	633	EnhancerD321
1	5005314	5005503	190	EnhancerD322
1	5006283	5006607	325	EnhancerD323
1	5006715	5006826	112	EnhancerD324
1	5006869	5007027	159	EnhancerD325
1	5017965	5018392	428	EnhancerD326
1	5031746	5031910	165	EnhancerD327
1	5044147	5044541	395	EnhancerD328
1	5045300	5045495	196	EnhancerD329
1	5048413	5048932	520	EnhancerD330
1	5061194	5061930	737	EnhancerD331
1	5070455	5071540	1086	EnhancerD332
1	5102231	5102575	345	EnhancerD333
1	5126204	5126929	726	EnhancerD334
1	5127327	5127655	329	EnhancerD335
1	5131344	5132001	658	EnhancerD336
1	5132168	5132442	275	EnhancerD337
1	5137889	5138440	552	EnhancerD338
1	5145075	5145361	287	EnhancerD339
1	5145655	5145944	290	EnhancerD340
1	5146201	5146294	94	EnhancerD341
1	5146640	5147302	663	EnhancerD342
1	5151171	5152092	922	EnhancerD343
1	5192778	5192984	207	EnhancerD344
1	5195695	5196276	582	EnhancerD345
1	5196741	5197139	399	EnhancerD346
1	5197286	5197333	48	EnhancerD347
1	5256430	5257332	903	EnhancerD348
1	5268104	5268848	745	EnhancerD349
1	5281718	5282074	357	EnhancerD350
1	5343799	5344440	642	EnhancerD351
1	5348020	5348263	244	EnhancerD352
1	5348316	5348940	625	EnhancerD353
1	5349545	5349895	351	EnhancerD354
1	5350402	5350620	219	EnhancerD355
1	5350762	5350891	130	EnhancerD356
1	5360147	5360817	671	EnhancerD357
1	5385072	5385465	394	EnhancerD358
1	5385948	5387267	1320	EnhancerD359
1	5387851	5388292	442	EnhancerD360
1	5396010	5397173	1164	EnhancerD361
1	5423056	5423913	858	EnhancerD362
1	5426406	5426698	293	EnhancerD363
1	5438108	5438146	39	EnhancerD364
1	5634596	5634638	43	EnhancerD365
1	5634970	5635256	287	EnhancerD366
1	5636445	5636740	296	EnhancerD367
1	5641057	5641333	277	EnhancerD368
1	5641443	5641919	477	EnhancerD369
1	5642132	5642623	492	EnhancerD370
1	5786155	5786524	370	EnhancerD371
1	5873324	5873742	419	EnhancerD372
1	5876465	5876796	332	EnhancerD373
1	5895574	5896140	567	EnhancerD374
1	5900134	5900326	193	EnhancerD375
1	5931540	5932152	613	EnhancerD376
1	5968107	5968460	354	EnhancerD377
1	6015668	6015764	97	EnhancerD378
1	6016003	6016623	621	EnhancerD379
1	6049186	6050181	996	EnhancerD380
1	6101977	6102498	522	EnhancerD381
1	6102916	6103109	194	EnhancerD382
1	6139725	6140388	664	EnhancerD383
1	6180225	6180309	85	EnhancerD384
1	6231952	6232233	282	EnhancerD385
1	6243926	6244604	679	EnhancerD386
1	6266691	6267954	1264	EnhancerD387
1	6334334	6334634	301	EnhancerD388
1	6335505	6336174	670	EnhancerD389
1	6381056	6381155	100	EnhancerD390
1	6391806	6391994	189	EnhancerD391
1	6393269	6393429	161	EnhancerD392
1	6426628	6426965	338	EnhancerD393
1	6444284	6444636	353	EnhancerD394
1	6445059	6445399	341	EnhancerD395
1	6446149	6446412	264	EnhancerD396
1	6446453	6446777	325	EnhancerD397
1	6447495	6447787	293	EnhancerD398
1	6453513	6453749	237	EnhancerD399
1	6454151	6454404	254	EnhancerD400
1	6456308	6456686	379	EnhancerD401
1	6457028	6457382	355	EnhancerD402
1	6470082	6470327	246	EnhancerD403
1	6494708	6495041	334	EnhancerD404
1	6495080	6495228	149	EnhancerD405
1	6495268	6495499	232	EnhancerD406
1	6499034	6499365	332	EnhancerD407
1	6511521	6512150	630	EnhancerD408
1	6512269	6512870	602	EnhancerD409
1	6513150	6513254	105	EnhancerD410
1	6513366	6513730	365	EnhancerD411
1	6571420	6571556	137	EnhancerD412
1	6619587	6619673	87	EnhancerD413
1	6619980	6620288	309	EnhancerD414
1	6634652	6634875	224	EnhancerD415
1	6636621	6637096	476	EnhancerD416
1	6639665	6639875	211	EnhancerD417
1	6640977	6641290	314	EnhancerD418
1	6641394	6641672	279	EnhancerD419
1	6641782	6642042	261	EnhancerD420
1	6655216	6655623	408	EnhancerD421
1	6656029	6656308	280	EnhancerD422
1	6656411	6656495	85	EnhancerD423
1	6669393	6669873	481	EnhancerD424
1	6670363	6670635	273	EnhancerD425
1	6674032	6674510	479	EnhancerD426
1	6675429	6675724	296	EnhancerD427
1	6675908	6675963	56	EnhancerD428
1	6699510	6699732	223	EnhancerD429
1	6711658	6711991	334	EnhancerD430
1	6712291	6712823	533	EnhancerD431
1	6731088	6731396	309	EnhancerD432
1	6781140	6781493	354	EnhancerD433
1	6793575	6793695	121	EnhancerD434
1	6833775	6833946	172	EnhancerD435
1	6842029	6842230	202	EnhancerD436
1	6853702	6854066	365	EnhancerD437
1	6855698	6855981	284	EnhancerD438
1	6862125	6862485	361	EnhancerD439
1	6862562	6863336	775	EnhancerD440
1	6864943	6865108	166	EnhancerD441
1	6865484	6866074	591	EnhancerD442
1	6866220	6866366	147	EnhancerD443
1	6867141	6867427	287	EnhancerD444
1	6867876	6868455	580	EnhancerD445
1	6868978	6869074	97	EnhancerD446
1	6870408	6870845	438	EnhancerD447
1	6879851	6880048	198	EnhancerD448
1	6882395	6882644	250	EnhancerD449
1	6883061	6883512	452	EnhancerD450
1	6884496	6884817	322	EnhancerD451
1	6910282	6910420	139	EnhancerD452
1	6910793	6911131	339	EnhancerD453
1	6964896	6965351	456	EnhancerD454
1	6968960	6969099	140	EnhancerD455
1	7020570	7020728	159	EnhancerD456
1	7037588	7037659	72	EnhancerD457
1	7037852	7038815	964	EnhancerD458
1	7041373	7042151	779	EnhancerD459
1	7059982	7060283	302	EnhancerD460
1	7065945	7066425	481	EnhancerD461
1	7106485	7106594	110	EnhancerD462
1	7139399	7139730	332	EnhancerD463
1	7139952	7140311	360	EnhancerD464
1	7140487	7140658	172	EnhancerD465
1	7140994	7141220	227	EnhancerD466
1	7141388	7141646	259	EnhancerD467
1	7149537	7150896	1360	EnhancerD468
1	7235638	7236350	713	EnhancerD469
1	7240653	7240818	166	EnhancerD470
1	7269994	7270253	260	EnhancerD471
1	7270344	7270914	571	EnhancerD472
1	7319785	7320372	588	EnhancerD473
1	7320679	7320861	183	EnhancerD474
1	7321189	7321472	284	EnhancerD475
1	7322604	7323138	535	EnhancerD476
1	7334007	7334042	36	EnhancerD477
1	7334129	7334692	564	EnhancerD478
1	7334760	7334855	96	EnhancerD479
1	7335443	7335798	356	EnhancerD480
1	7336059	7336229	171	EnhancerD481
1	7339375	7339898	524	EnhancerD482
1	7340289	7341170	882	EnhancerD483
1	7341411	7342571	1161	EnhancerD484
1	7342683	7342755	73	EnhancerD485
1	7343685	7343788	104	EnhancerD486
1	7344015	7344114	100	EnhancerD487
1	7348357	7348798	442	EnhancerD488
1	7349115	7349320	206	EnhancerD489
1	7350342	7350823	482	EnhancerD490
1	7367831	7368178	348	EnhancerD491
1	7368351	7369379	1029	EnhancerD492
1	7369716	7370046	331	EnhancerD493
1	7393706	7393922	217	EnhancerD494
1	7398853	7399042	190	EnhancerD495
1	7402503	7402593	91	EnhancerD496
1	7405926	7406252	327	EnhancerD497
1	7408071	7408353	283	EnhancerD498
1	7456651	7456906	256	EnhancerD499
1	7462147	7462187	41	EnhancerD500
1	7468653	7468754	102	EnhancerD501
1	7506366	7506696	331	EnhancerD502
1	7540023	7540404	382	EnhancerD503
1	7540584	7540785	202	EnhancerD504
1	7552796	7552895	100	EnhancerD505
1	7557060	7557147	88	EnhancerD506
1	7600671	7600885	215	EnhancerD507
1	7637856	7638137	282	EnhancerD508
1	7638281	7638364	84	EnhancerD509
1	7660628	7661282	655	EnhancerD510
1	7687847	7688010	164	EnhancerD511
1	7694362	7694496	135	EnhancerD512
1	7694679	7694750	72	EnhancerD513
1	7694779	7694994	216	EnhancerD514
1	7699013	7699626	614	EnhancerD515
1	7699953	7700536	584	EnhancerD516
1	7700700	7701118	419	EnhancerD517
1	7701808	7702005	198	EnhancerD518
1	7702044	7702194	151	EnhancerD519
1	7702928	7703682	755	EnhancerD520
1	7704148	7704231	84	EnhancerD521
1	7708326	7708698	373	EnhancerD522
1	7739655	7740119	465	EnhancerD523
1	7757552	7757713	162	EnhancerD524
1	7762469	7762633	165	EnhancerD525
1	7763577	7763848	272	EnhancerD526
1	7764459	7764513	55	EnhancerD527
1	7824267	7824405	139	EnhancerD528
1	7832600	7833147	548	EnhancerD529
1	7834140	7834391	252	EnhancerD530
1	7850954	7851714	761	EnhancerD531
1	7889897	7890184	288	EnhancerD532
1	7893799	7893917	119	EnhancerD533
1	7908345	7908400	56	EnhancerD534
1	7932372	7932611	240	EnhancerD535
1	7944196	7944313	118	EnhancerD536
1	7944384	7944758	375	EnhancerD537
1	7946449	7946556	108	EnhancerD538
1	7953528	7953583	56	EnhancerD539
1	7961681	7962142	462	EnhancerD540
1	7966391	7966496	106	EnhancerD541
1	7974614	7974958	345	EnhancerD542
1	7974979	7975881	903	EnhancerD543
1	7990997	7991407	411	EnhancerD544
1	7991573	7991881	309	EnhancerD545
1	7992244	7992659	416	EnhancerD546
1	8004487	8004868	382	EnhancerD547
1	8007767	8007895	129	EnhancerD548
1	8008822	8008976	155	EnhancerD549
1	8009351	8009795	445	EnhancerD550
1	8010572	8011117	546	EnhancerD551
1	8011684	8011714	31	EnhancerD552
1	8011826	8011991	166	EnhancerD553
1	8011994	8012259	266	EnhancerD554
1	8035147	8035323	177	EnhancerD555
1	8037043	8037399	357	EnhancerD556
1	8039017	8039334	318	EnhancerD557
1	8039504	8040013	510	EnhancerD558
1	8041318	8041633	316	EnhancerD559
1	8042373	8042578	206	EnhancerD560
1	8059279	8059770	492	EnhancerD561
1	8109013	8109324	312	EnhancerD562
1	8113975	8114588	614	EnhancerD563
1	8140869	8141612	744	EnhancerD564
1	8145022	8145586	565	EnhancerD565
1	8159105	8159395	291	EnhancerD566
1	8159511	8159700	190	EnhancerD567
1	8163140	8163254	115	EnhancerD568
1	8166243	8166710	468	EnhancerD569
1	8179226	8179308	83	EnhancerD570
1	8190593	8190871	279	EnhancerD571
1	8191908	8192227	320	EnhancerD572
1	8192458	8192592	135	EnhancerD573
1	8193314	8193908	595	EnhancerD574
1	8231735	8232024	290	EnhancerD575
1	8232322	8232432	111	EnhancerD576
1	8267825	8267976	152	EnhancerD577
1	8291983	8292061	79	EnhancerD578
1	8292458	8292534	77	EnhancerD579
1	8297913	8298676	764	EnhancerD580
1	8298959	8299501	543	EnhancerD581
1	8305307	8305638	332	EnhancerD582
1	8306036	8306195	160	EnhancerD583
1	8307277	8307531	255	EnhancerD584
1	8307774	8307996	223	EnhancerD585
1	8308190	8308376	187	EnhancerD586
1	8386536	8386992	457	EnhancerD587
1	8448509	8448535	27	EnhancerD588
1	8449473	8449936	464	EnhancerD589
1	8472964	8473108	145	EnhancerD590
1	8495529	8495838	310	EnhancerD591
1	8508915	8508981	67	EnhancerD592
1	8524987	8525568	582	EnhancerD593
1	8547414	8547470	57	EnhancerD594
1	8547815	8548210	396	EnhancerD595
1	8593280	8593579	300	EnhancerD596
1	8598382	8599064	683	EnhancerD597
1	8694736	8695517	782	EnhancerD598
1	8695791	8695917	127	EnhancerD599
1	8697119	8698123	1005	EnhancerD600
1	8847135	8847492	358	EnhancerD601
1	8853627	8854274	648	EnhancerD602
1	8861275	8861912	638	EnhancerD603
1	8869193	8869596	404	EnhancerD604
1	8888301	8888547	247	EnhancerD605
1	8888636	8888681	46	EnhancerD606
1	8896912	8897421	510	EnhancerD607
1	8920155	8920362	208	EnhancerD608
1	8924115	8924491	377	EnhancerD609
1	8925123	8925406	284	EnhancerD610
1	8926471	8926889	419	EnhancerD611
1	8927161	8927566	406	EnhancerD612
1	8936866	8937574	709	EnhancerD613
1	8938067	8938446	380	EnhancerD614
1	8954619	8954913	295	EnhancerD615
1	8978080	8978725	646	EnhancerD616
1	8978904	8979027	124	EnhancerD617
1	8979204	8979744	541	EnhancerD618
1	8980368	8980881	514	EnhancerD619
1	8981097	8981179	83	EnhancerD620
1	8984617	8984722	106	EnhancerD621
1	8984812	8985515	704	EnhancerD622
1	8985752	8986294	543	EnhancerD623
1	8987602	8988018	417	EnhancerD624
1	8988666	8988831	166	EnhancerD625
1	8990269	8990854	586	EnhancerD626
1	8991121	8991534	414	EnhancerD627
1	9001968	9002463	496	EnhancerD628
1	9095133	9095458	326	EnhancerD629
1	9172954	9173205	252	EnhancerD630
1	9202104	9202575	472	EnhancerD631
1	9203760	9204136	377	EnhancerD632
1	9237678	9237732	55	EnhancerD633
1	9265255	9265620	366	EnhancerD634
1	9273161	9273362	202	EnhancerD635
1	9284679	9285069	391	EnhancerD636
1	9300744	9300906	163	EnhancerD637
1	9307603	9307842	240	EnhancerD638
1	9324907	9325478	572	EnhancerD639
1	9327053	9327494	442	EnhancerD640
1	9330532	9330628	97	EnhancerD641
1	9333901	9333913	13	EnhancerD642
1	9334400	9334582	183	EnhancerD643
1	9339859	9340236	378	EnhancerD644
1	9341317	9341477	161	EnhancerD645
1	9345172	9345668	497	EnhancerD646
1	9353569	9353855	287	EnhancerD647
1	9385497	9385691	195	EnhancerD648
1	9419228	9419317	90	EnhancerD649
1	9419320	9419588	269	EnhancerD650
1	9446095	9446789	695	EnhancerD651
1	9454273	9455390	1118	EnhancerD652
1	9461770	9462018	249	EnhancerD653
1	9478382	9478951	570	EnhancerD654
1	9562386	9562556	171	EnhancerD655
1	9565816	9566145	330	EnhancerD656
1	9626510	9626600	91	EnhancerD657
1	9627118	9627743	626	EnhancerD658
1	9650568	9650971	404	EnhancerD659
1	9651283	9651611	329	EnhancerD660
1	9730112	9730521	410	EnhancerD661
1	9787451	9787779	329	EnhancerD662
1	9809046	9809151	106	EnhancerD663
1	9810542	9810833	292	EnhancerD664
1	9812703	9812847	145	EnhancerD665
1	9822336	9822591	256	EnhancerD666
1	9823350	9823600	251	EnhancerD667
1	9829753	9830189	437	EnhancerD668
1	9830530	9830563	34	EnhancerD669
1	9831121	9831560	440	EnhancerD670
1	9831666	9832272	607	EnhancerD671
1	9832342	9832957	616	EnhancerD672
1	9846484	9846834	351	EnhancerD673
1	9849577	9850555	979	EnhancerD674
1	9867471	9868170	700	EnhancerD675
1	9881443	9881530	88	EnhancerD676
1	9884220	9885115	896	EnhancerD677
1	9885155	9886159	1005	EnhancerD678
1	9892606	9892975	370	EnhancerD679
1	9895972	9896461	490	EnhancerD680
1	9911373	9911824	452	EnhancerD681
1	9917634	9918134	501	EnhancerD682
1	9919525	9919712	188	EnhancerD683
1	9938118	9938299	182	EnhancerD684
1	9949832	9950498	667	EnhancerD685
1	9952733	9953157	425	EnhancerD686
1	9953797	9954258	462	EnhancerD687
1	9954529	9954774	246	EnhancerD688
1	9975546	9975901	356	EnhancerD689
1	9989772	9989959	188	EnhancerD690
1	9991448	9992121	674	EnhancerD691
1	10000334	10000834	501	EnhancerD692
1	10000942	10001384	443	EnhancerD693
1	10065380	10065734	355	EnhancerD694
1	10143532	10144027	496	EnhancerD695
1	10145339	10145494	156	EnhancerD696
1	10145798	10146218	421	EnhancerD697
1	10182781	10182978	198	EnhancerD698
1	10204866	10205087	222	EnhancerD699
1	10223099	10223142	44	EnhancerD700
1	10232918	10233266	349	EnhancerD701
1	10233492	10233863	372	EnhancerD702
1	10234129	10234303	175	EnhancerD703
1	10237355	10237632	278	EnhancerD704
1	10238312	10238413	102	EnhancerD705
1	10239162	10239318	157	EnhancerD706
1	10241000	10241172	173	EnhancerD707
1	10246239	10246309	71	EnhancerD708
1	10246385	10246489	105	EnhancerD709
1	10246639	10247122	484	EnhancerD710
1	10247183	10247683	501	EnhancerD711
1	10262764	10262906	143	EnhancerD712
1	10267026	10267451	426	EnhancerD713
1	10267567	10267936	370	EnhancerD714
1	10268239	10268444	206	EnhancerD715
1	10276716	10276836	121	EnhancerD716
1	10296366	10296843	478	EnhancerD717
1	10297206	10297940	735	EnhancerD718
1	10353744	10354320	577	EnhancerD719
1	10354833	10354932	100	EnhancerD720
1	10355447	10355658	212	EnhancerD721
1	10363121	10363698	578	EnhancerD722
1	10364302	10364507	206	EnhancerD723
1	10364550	10364757	208	EnhancerD724
1	10364930	10365472	543	EnhancerD725
1	10365501	10365725	225	EnhancerD726
1	10366748	10367130	383	EnhancerD727
1	10370059	10370232	174	EnhancerD728
1	10374015	10374488	474	EnhancerD729
1	10450234	10450713	480	EnhancerD730
1	10456193	10456708	516	EnhancerD731
1	10489570	10490178	609	EnhancerD732
1	10497785	10498131	347	EnhancerD733
1	10499330	10499689	360	EnhancerD734
1	10503038	10503201	164	EnhancerD735
1	10520249	10520555	307	EnhancerD736
1	10523236	10523467	232	EnhancerD737
1	10535178	10535532	355	EnhancerD738
1	10540898	10541149	252	EnhancerD739
1	10544686	10544916	231	EnhancerD740
1	10555205	10555375	171	EnhancerD741
1	10569282	10569641	360	EnhancerD742
1	10573545	10574007	463	EnhancerD743
1	10574198	10574384	187	EnhancerD744
1	10574430	10574644	215	EnhancerD745
1	10590525	10590866	342	EnhancerD746
1	10617118	10617389	272	EnhancerD747
1	10620255	10621025	771	EnhancerD748
1	10621176	10621753	578	EnhancerD749
1	10622086	10622281	196	EnhancerD750
1	10622389	10622840	452	EnhancerD751
1	10631936	10632384	449	EnhancerD752
1	10649144	10649256	113	EnhancerD753
1	10678305	10678433	129	EnhancerD754
1	10683036	10683355	320	EnhancerD755
1	10684863	10685296	434	EnhancerD756
1	10685586	10686013	428	EnhancerD757
1	10692762	10693436	675	EnhancerD758
1	10701976	10702393	418	EnhancerD759
1	10703260	10703614	355	EnhancerD760
1	10703726	10704023	298	EnhancerD761
1	10707708	10707925	218	EnhancerD762
1	10708331	10708587	257	EnhancerD763
1	10709316	10709797	482	EnhancerD764
1	10713505	10713948	444	EnhancerD765
1	10723288	10723817	530	EnhancerD766
1	10756538	10757043	506	EnhancerD767
1	10792491	10792840	350	EnhancerD768
1	10794995	10795427	433	EnhancerD769
1	10795654	10795841	188	EnhancerD770
1	10803319	10803545	227	EnhancerD771
1	10803814	10803951	138	EnhancerD772
1	10826805	10827441	637	EnhancerD773
1	10850658	10851086	429	EnhancerD774
1	10851829	10852157	329	EnhancerD775
1	10890646	10890782	137	EnhancerD776
1	10890872	10891021	150	EnhancerD777
1	10954257	10954680	424	EnhancerD778
1	10956310	10956738	429	EnhancerD779
1	10957705	10957770	66	EnhancerD780
1	10958695	10959203	509	EnhancerD781
1	10963368	10963815	448	EnhancerD782
1	10966792	10967237	446	EnhancerD783
1	11003774	11003798	25	EnhancerD784
1	11003933	11003969	37	EnhancerD785
1	11013433	11013768	336	EnhancerD786
1	11037354	11037703	350	EnhancerD787
1	11058927	11059367	441	EnhancerD788
1	11060109	11060339	231	EnhancerD789
1	11062406	11062713	308	EnhancerD790
1	11075004	11075228	225	EnhancerD791
1	11110006	11110148	143	EnhancerD792
1	11113903	11114172	270	EnhancerD793
1	11135100	11135233	134	EnhancerD794
1	11135352	11135522	171	EnhancerD795
1	11138082	11138296	215	EnhancerD796
1	11185439	11185652	214	EnhancerD797
1	11196398	11196680	283	EnhancerD798
1	11196940	11197449	510	EnhancerD799
1	11197706	11198024	319	EnhancerD800
1	11204677	11205365	689	EnhancerD801
1	11210758	11211109	352	EnhancerD802
1	11211190	11211427	238	EnhancerD803
1	11214323	11214821	499	EnhancerD804
1	11226099	11226727	629	EnhancerD805
1	11300685	11300951	267	EnhancerD806
1	11364466	11364544	79	EnhancerD807
1	11384387	11384602	216	EnhancerD808
1	11386781	11386884	104	EnhancerD809
1	11426792	11427253	462	EnhancerD810
1	11427374	11427664	291	EnhancerD811
1	11439890	11440520	631	EnhancerD812
1	11453273	11453693	421	EnhancerD813
1	11454819	11455218	400	EnhancerD814
1	11472468	11473586	1119	EnhancerD815
1	11493585	11493665	81	EnhancerD816
1	11493768	11493819	52	EnhancerD817
1	11493970	11494195	226	EnhancerD818
1	11494796	11494929	134	EnhancerD819
1	11495298	11495526	229	EnhancerD820
1	11545561	11546029	469	EnhancerD821
1	11549656	11550298	643	EnhancerD822
1	11570587	11570804	218	EnhancerD823
1	11572099	11572296	198	EnhancerD824
1	11573537	11573970	434	EnhancerD825
1	11585317	11585571	255	EnhancerD826
1	11591737	11591841	105	EnhancerD827
1	11592251	11592676	426	EnhancerD828
1	11598284	11598941	658	EnhancerD829
1	11601081	11601584	504	EnhancerD830
1	11616243	11616558	316	EnhancerD831
1	11618737	11618768	32	EnhancerD832
1	11619623	11620523	901	EnhancerD833
1	11623045	11623150	106	EnhancerD834
1	11656012	11656246	235	EnhancerD835
1	11670621	11670818	198	EnhancerD836
1	11698786	11699033	248	EnhancerD837
1	11726838	11727012	175	EnhancerD838
1	11728182	11728229	48	EnhancerD839
1	11729239	11729528	290	EnhancerD840
1	11765703	11766199	497	EnhancerD841
1	11770131	11770800	670	EnhancerD842
1	11771221	11771777	557	EnhancerD843
1	11782240	11782317	78	EnhancerD844
1	11804273	11804364	92	EnhancerD845
1	11806941	11807158	218	EnhancerD846
1	11807347	11807529	183	EnhancerD847
1	11808539	11808739	201	EnhancerD848
1	11816230	11816704	475	EnhancerD849
1	11818918	11819154	237	EnhancerD850
1	11819373	11819608	236	EnhancerD851
1	11820153	11820320	168	EnhancerD852
1	11820373	11820500	128	EnhancerD853
1	11823293	11823526	234	EnhancerD854
1	11824219	11824601	383	EnhancerD855
1	11829548	11830054	507	EnhancerD856
1	11830824	11831500	677	EnhancerD857
1	11837633	11837984	352	EnhancerD858
1	11859953	11860384	432	EnhancerD859
1	11874420	11874910	491	EnhancerD860
1	11926879	11927350	472	EnhancerD861
1	11929458	11929745	288	EnhancerD862
1	11974265	11974639	375	EnhancerD863
1	12001724	12002048	325	EnhancerD864
1	12042746	12042896	151	EnhancerD865
1	12050045	12050304	260	EnhancerD866
1	12050419	12050943	525	EnhancerD867
1	12051025	12051426	402	EnhancerD868
1	12056179	12056341	163	EnhancerD869
1	12056430	12056704	275	EnhancerD870
1	12088890	12089374	485	EnhancerD871
1	12096365	12096741	377	EnhancerD872
1	12097155	12097453	299	EnhancerD873
1	12182764	12182984	221	EnhancerD874
1	12184055	12184454	400	EnhancerD875
1	12216372	12216592	221	EnhancerD876
1	12216999	12217046	48	EnhancerD877
1	12217188	12217380	193	EnhancerD878
1	12217562	12217639	78	EnhancerD879
1	12217862	12218317	456	EnhancerD880
1	12228571	12228773	203	EnhancerD881
1	12238908	12239991	1084	EnhancerD882
1	12254968	12255242	275	EnhancerD883
1	12295540	12295642	103	EnhancerD884
1	12296102	12296389	288	EnhancerD885
1	12330356	12330412	57	EnhancerD886
1	12342644	12342960	317	EnhancerD887
1	12349263	12349482	220	EnhancerD888
1	12360012	12360102	91	EnhancerD889
1	12474457	12474684	228	EnhancerD890
1	12478164	12478494	331	EnhancerD891
1	12548697	12548743	47	EnhancerD892
1	12582476	12583059	584	EnhancerD893
1	12625067	12625430	364	EnhancerD894
1	12638751	12639080	330	EnhancerD895
1	12706754	12707011	258	EnhancerD896
1	12839958	12840587	630	EnhancerD897
1	12850371	12850425	55	EnhancerD898
1	12853123	12853233	111	EnhancerD899
1	12853828	12853945	118	EnhancerD900
1	12915266	12915558	293	EnhancerD901
1	12917879	12918027	149	EnhancerD902
1	12921025	12921154	130	EnhancerD903
1	12924903	12925190	288	EnhancerD904
1	12967792	12968131	340	EnhancerD905
1	12985910	12986349	440	EnhancerD906
1	12986369	12987304	936	EnhancerD907
1	13014735	13015004	270	EnhancerD908
1	13029346	13030248	903	EnhancerD909
1	13037386	13037527	142	EnhancerD910
1	13047322	13047769	448	EnhancerD911
1	13050687	13051102	416	EnhancerD912
1	13115378	13116070	693	EnhancerD913
1	13118657	13118956	300	EnhancerD914
1	13140316	13141046	731	EnhancerD915
1	13141280	13141912	633	EnhancerD916
1	13145975	13146487	513	EnhancerD917
1	13154374	13154697	324	EnhancerD918
1	13203197	13203818	622	EnhancerD919
1	13210485	13210886	402	EnhancerD920
1	13314037	13314283	247	EnhancerD921
1	13350148	13350356	209	EnhancerD922
1	13357951	13358140	190	EnhancerD923
1	13358566	13358777	212	EnhancerD924
1	13452902	13453737	836	EnhancerD925
1	13453909	13454076	168	EnhancerD926
1	13454164	13454324	161	EnhancerD927
1	13458028	13458280	253	EnhancerD928
1	13462762	13463185	424	EnhancerD929
1	13463671	13463719	49	EnhancerD930
1	13464342	13464550	209	EnhancerD931
1	13496699	13497055	357	EnhancerD932
1	13530602	13530723	122	EnhancerD933
1	13643085	13643215	131	EnhancerD934
1	13811638	13811896	259	EnhancerD935
1	13966407	13966430	24	EnhancerD936
1	13999700	14000389	690	EnhancerD937
1	14026913	14027431	519	EnhancerD938
1	14030420	14030812	393	EnhancerD939
1	14147451	14148191	741	EnhancerD940
1	14149258	14149571	314	EnhancerD941
1	14156251	14156593	343	EnhancerD942
1	14162006	14162124	119	EnhancerD943
1	14163733	14163905	173	EnhancerD944
1	14165241	14165727	487	EnhancerD945
1	14169696	14169982	287	EnhancerD946
1	14305364	14305706	343	EnhancerD947
1	14305931	14306004	74	EnhancerD948
1	14484109	14484216	108	EnhancerD949
1	15587250	15587466	217	EnhancerD950
1	15880256	15880782	527	EnhancerD951
1	15895128	15895323	196	EnhancerD952
1	15906767	15907007	241	EnhancerD953
1	15922395	15923039	645	EnhancerD954
1	15949602	15949784	183	EnhancerD955
1	16130339	16130360	22	EnhancerD956
1	16130436	16130623	188	EnhancerD957
1	16131436	16131755	320	EnhancerD958
1	16142291	16142528	238	EnhancerD959
1	16431940	16432154	215	EnhancerD960
1	16560646	16561052	407	EnhancerD961
1	16643401	16643871	471	EnhancerD962
1	16644776	16644816	41	EnhancerD963
1	16667063	16667286	224	EnhancerD964
1	16686766	16686952	187	EnhancerD965
1	16769613	16769781	169	EnhancerD966
1	16771389	16771714	326	EnhancerD967
1	16771833	16771937	105	EnhancerD968
1	16792924	16793315	392	EnhancerD969
1	16877621	16878033	413	EnhancerD970
1	16895879	16896075	197	EnhancerD971
1	16900603	16901125	523	EnhancerD972
1	16906350	16906422	73	EnhancerD973
1	16928942	16929719	778	EnhancerD974
1	16930556	16930808	253	EnhancerD975
1	16937051	16937349	299	EnhancerD976
1	16964747	16965352	606	EnhancerD977
1	17062279	17062779	501	EnhancerD978
1	17063524	17063971	448	EnhancerD979
1	17069431	17069779	349	EnhancerD980
1	17120172	17120222	51	EnhancerD981
1	17129943	17130309	367	EnhancerD982
1	17189520	17189754	235	EnhancerD983
1	17201092	17201151	60	EnhancerD984
1	17218815	17219136	322	EnhancerD985
1	17219595	17220294	700	EnhancerD986
1	17222937	17223356	420	EnhancerD987
1	17226318	17227100	783	EnhancerD988
1	17227450	17227681	232	EnhancerD989
1	17235237	17235619	383	EnhancerD990
1	17235937	17236267	331	EnhancerD991
1	17241954	17242237	284	EnhancerD992
1	17242535	17242787	253	EnhancerD993
1	17243096	17243251	156	EnhancerD994
1	17247029	17247372	344	EnhancerD995
1	17253071	17253292	222	EnhancerD996
1	17253368	17254299	932	EnhancerD997
1	17268173	17268243	71	EnhancerD998
1	17268313	17268723	411	EnhancerD999
1	17281808	17282073	266	EnhancerD1000
1	17288235	17288776	542	EnhancerD1001
1	17289592	17289830	239	EnhancerD1002
1	17290979	17291332	354	EnhancerD1003
1	17292318	17292398	81	EnhancerD1004
1	17295174	17295695	522	EnhancerD1005
1	17296299	17296768	470	EnhancerD1006
1	17344947	17344992	46	EnhancerD1007
1	17365238	17365660	423	EnhancerD1008
1	17464141	17464844	704	EnhancerD1009
1	17476198	17476402	205	EnhancerD1010
1	17499774	17499965	192	EnhancerD1011
1	17527745	17528014	270	EnhancerD1012
1	17560552	17560747	196	EnhancerD1013
1	17561221	17561379	159	EnhancerD1014
1	17607729	17607768	40	EnhancerD1015
1	17623301	17623463	163	EnhancerD1016
1	17627758	17627918	161	EnhancerD1017
1	17628268	17628429	162	EnhancerD1018
1	17628982	17629213	232	EnhancerD1019
1	17631867	17632227	361	EnhancerD1020
1	17641302	17641668	367	EnhancerD1021
1	17695544	17695887	344	EnhancerD1022
1	17701172	17701367	196	EnhancerD1023
1	17702467	17702979	513	EnhancerD1024
1	17703490	17703581	92	EnhancerD1025
1	17731543	17732202	660	EnhancerD1026
1	17764257	17764669	413	EnhancerD1027
1	17765161	17765417	257	EnhancerD1028
1	17826031	17826552	522	EnhancerD1029
1	17845505	17845706	202	EnhancerD1030
1	17858411	17858741	331	EnhancerD1031
1	17899429	17899693	265	EnhancerD1032
1	17916816	17916917	102	EnhancerD1033
1	17920818	17922150	1333	EnhancerD1034
1	18028803	18029154	352	EnhancerD1035
1	18031411	18031735	325	EnhancerD1036
1	18043301	18043510	210	EnhancerD1037
1	18078573	18078915	343	EnhancerD1038
1	18079072	18079375	304	EnhancerD1039
1	18101335	18101453	119	EnhancerD1040
1	18110526	18110858	333	EnhancerD1041
1	18122839	18123260	422	EnhancerD1042
1	18125617	18125757	141	EnhancerD1043
1	18126370	18126604	235	EnhancerD1044
1	18165626	18166300	675	EnhancerD1045
1	18185020	18185138	119	EnhancerD1046
1	18195696	18196077	382	EnhancerD1047
1	18199280	18199737	458	EnhancerD1048
1	18206960	18207135	176	EnhancerD1049
1	18211228	18211493	266	EnhancerD1050
1	18211884	18212190	307	EnhancerD1051
1	18212704	18213214	511	EnhancerD1052
1	18298267	18298562	296	EnhancerD1053
1	18323219	18324449	1231	EnhancerD1054
1	18340050	18340355	306	EnhancerD1055
1	18344344	18344809	466	EnhancerD1056
1	18364329	18365138	810	EnhancerD1057
1	18410493	18410750	258	EnhancerD1058
1	18414603	18414737	135	EnhancerD1059
1	18419935	18420359	425	EnhancerD1060
1	18422084	18422421	338	EnhancerD1061
1	18427968	18428520	553	EnhancerD1062
1	18431831	18432216	386	EnhancerD1063
1	18432467	18433269	803	EnhancerD1064
1	18433554	18433614	61	EnhancerD1065
1	18449013	18449168	156	EnhancerD1066
1	18454530	18454798	269	EnhancerD1067
1	18543621	18544313	693	EnhancerD1068
1	18549351	18549439	89	EnhancerD1069
1	18549540	18549766	227	EnhancerD1070
1	18557673	18558192	520	EnhancerD1071
1	18735254	18735872	619	EnhancerD1072
1	18756351	18756625	275	EnhancerD1073
1	18761028	18761166	139	EnhancerD1074
1	18761716	18761896	181	EnhancerD1075
1	18762370	18762785	416	EnhancerD1076
1	18805387	18805624	238	EnhancerD1077
1	18873000	18873719	720	EnhancerD1078
1	18886201	18886683	483	EnhancerD1079
1	18951864	18952340	477	EnhancerD1080
1	18960824	18961210	387	EnhancerD1081
1	18973626	18974128	503	EnhancerD1082
1	19014092	19014402	311	EnhancerD1083
1	19052368	19053089	722	EnhancerD1084
1	19170535	19171413	879	EnhancerD1085
1	19174658	19176232	1575	EnhancerD1086
1	19197283	19197549	267	EnhancerD1087
1	19252478	19252541	64	EnhancerD1088
1	19302530	19303526	997	EnhancerD1089
1	19307620	19307655	36	EnhancerD1090
1	19307891	19308216	326	EnhancerD1091
1	19320328	19320683	356	EnhancerD1092
1	19380742	19381080	339	EnhancerD1093
1	19400321	19400406	86	EnhancerD1094
1	19404676	19404910	235	EnhancerD1095
1	19420040	19420289	250	EnhancerD1096
1	19427927	19428126	200	EnhancerD1097
1	19429542	19429764	223	EnhancerD1098
1	19431934	19432115	182	EnhancerD1099
1	19432760	19433100	341	EnhancerD1100
1	19467655	19467796	142	EnhancerD1101
1	19474383	19475080	698	EnhancerD1102
1	19518713	19519053	341	EnhancerD1103
1	19541196	19541354	159	EnhancerD1104
1	19578501	19578878	378	EnhancerD1105
1	19579022	19579465	444	EnhancerD1106
1	19582542	19583202	661	EnhancerD1107
1	19592725	19592856	132	EnhancerD1108
1	19600320	19600776	457	EnhancerD1109
1	19635046	19635272	227	EnhancerD1110
1	19638170	19638365	196	EnhancerD1111
1	19665314	19665548	235	EnhancerD1112
1	19695822	19695919	98	EnhancerD1113
1	19701210	19701666	457	EnhancerD1114
1	19802514	19803064	551	EnhancerD1115
1	19803241	19803759	519	EnhancerD1116
1	19804269	19804508	240	EnhancerD1117
1	19809801	19810234	434	EnhancerD1118
1	19820003	19820835	833	EnhancerD1119
1	19820880	19821333	454	EnhancerD1120
1	19825233	19825915	683	EnhancerD1121
1	19834653	19834898	246	EnhancerD1122
1	19851672	19852209	538	EnhancerD1123
1	19853172	19853618	447	EnhancerD1124
1	19853840	19854427	588	EnhancerD1125
1	19873343	19873792	450	EnhancerD1126
1	19873949	19874888	940	EnhancerD1127
1	19875442	19875661	220	EnhancerD1128
1	19882973	19884111	1139	EnhancerD1129
1	19889977	19890353	377	EnhancerD1130
1	19912292	19912951	660	EnhancerD1131
1	19933446	19933757	312	EnhancerD1132
1	19955143	19955251	109	EnhancerD1133
1	19990977	19991440	464	EnhancerD1134
1	20013444	20013995	552	EnhancerD1135
1	20046375	20046969	595	EnhancerD1136
1	20050225	20050522	298	EnhancerD1137
1	20094496	20094792	297	EnhancerD1138
1	20095027	20095439	413	EnhancerD1139
1	20096546	20097191	646	EnhancerD1140
1	20103893	20103928	36	EnhancerD1141
1	20153333	20153658	326	EnhancerD1142
1	20153748	20153884	137	EnhancerD1143
1	20165408	20165838	431	EnhancerD1144
1	20169507	20169783	277	EnhancerD1145
1	20176931	20177243	313	EnhancerD1146
1	20177846	20178131	286	EnhancerD1147
1	20194771	20195532	762	EnhancerD1148
1	20203998	20205000	1003	EnhancerD1149
1	20209060	20209658	599	EnhancerD1150
1	20220848	20221121	274	EnhancerD1151
1	20237491	20237508	18	EnhancerD1152
1	20237586	20237747	162	EnhancerD1153
1	20262047	20262597	551	EnhancerD1154
1	20327937	20328212	276	EnhancerD1155
1	20427512	20427725	214	EnhancerD1156
1	20429163	20429305	143	EnhancerD1157
1	20436721	20436998	278	EnhancerD1158
1	20445609	20445838	230	EnhancerD1159
1	20518091	20518322	232	EnhancerD1160
1	20523238	20523457	220	EnhancerD1161
1	20612300	20612855	556	EnhancerD1162
1	20621804	20621966	163	EnhancerD1163
1	20622107	20622291	185	EnhancerD1164
1	20670385	20670757	373	EnhancerD1165
1	20671185	20671416	232	EnhancerD1166
1	20745114	20745497	384	EnhancerD1167
1	20760755	20761223	469	EnhancerD1168
1	20761406	20761787	382	EnhancerD1169
1	20762122	20762402	281	EnhancerD1170
1	20779129	20779452	324	EnhancerD1171
1	20798665	20799019	355	EnhancerD1172
1	20814217	20814536	320	EnhancerD1173
1	20815042	20815432	391	EnhancerD1174
1	20816509	20816799	291	EnhancerD1175
1	20817988	20818406	419	EnhancerD1176
1	20818827	20819332	506	EnhancerD1177
1	20850702	20850965	264	EnhancerD1178
1	20913198	20913725	528	EnhancerD1179
1	20954078	20954231	154	EnhancerD1180
1	20955957	20957340	1384	EnhancerD1181
1	21015406	21015680	275	EnhancerD1182
1	21018531	21018651	121	EnhancerD1183
1	21018980	21019310	331	EnhancerD1184
1	21020344	21020469	126	EnhancerD1185
1	21037384	21037778	395	EnhancerD1186
1	21038927	21039338	412	EnhancerD1187
1	21044441	21045063	623	EnhancerD1188
1	21053097	21053392	296	EnhancerD1189
1	21057582	21057805	224	EnhancerD1190
1	21059749	21060446	698	EnhancerD1191
1	21060468	21060873	406	EnhancerD1192
1	21133401	21133922	522	EnhancerD1193
1	21134143	21134329	187	EnhancerD1194
1	21134509	21134781	273	EnhancerD1195
1	21215012	21215128	117	EnhancerD1196
1	21215245	21215533	289	EnhancerD1197
1	21232062	21232430	369	EnhancerD1198
1	21262006	21262233	228	EnhancerD1199
1	21262448	21262587	140	EnhancerD1200
1	21336917	21337209	293	EnhancerD1201
1	21361886	21361961	76	EnhancerD1202
1	21362091	21362467	377	EnhancerD1203
1	21435971	21436324	354	EnhancerD1204
1	21444343	21444817	475	EnhancerD1205
1	21448992	21449215	224	EnhancerD1206
1	21472265	21472423	159	EnhancerD1207
1	21523789	21523935	147	EnhancerD1208
1	21531520	21531962	443	EnhancerD1209
1	21537520	21537892	373	EnhancerD1210
1	21611438	21611674	237	EnhancerD1211
1	21616372	21616636	265	EnhancerD1212
1	21616947	21617476	530	EnhancerD1213
1	21627824	21628010	187	EnhancerD1214
1	21642259	21642474	216	EnhancerD1215
1	21645701	21645943	243	EnhancerD1216
1	21646436	21646664	229	EnhancerD1217
1	21647816	21647867	52	EnhancerD1218
1	21655840	21656216	377	EnhancerD1219
1	21662352	21662605	254	EnhancerD1220
1	21669610	21670097	488	EnhancerD1221
1	21673245	21673293	49	EnhancerD1222
1	21709917	21710212	296	EnhancerD1223
1	21710721	21710767	47	EnhancerD1224
1	21723366	21723664	299	EnhancerD1225
1	21723780	21723939	160	EnhancerD1226
1	21724691	21725145	455	EnhancerD1227
1	21741776	21742018	243	EnhancerD1228
1	21742650	21742831	182	EnhancerD1229
1	21889090	21889170	81	EnhancerD1230
1	21914228	21914675	448	EnhancerD1231
1	21915403	21915857	455	EnhancerD1232
1	21916565	21916732	168	EnhancerD1233
1	21917278	21917491	214	EnhancerD1234
1	21975671	21976010	340	EnhancerD1235
1	21976467	21976785	319	EnhancerD1236
1	22040372	22040726	355	EnhancerD1237
1	22058654	22058979	326	EnhancerD1238
1	22085465	22086028	564	EnhancerD1239
1	22099366	22099756	391	EnhancerD1240
1	22099897	22100163	267	EnhancerD1241
1	22110139	22110662	524	EnhancerD1242
1	22110952	22110994	43	EnhancerD1243
1	22126622	22126890	269	EnhancerD1244
1	22127013	22127384	372	EnhancerD1245
1	22127834	22128005	172	EnhancerD1246
1	22128365	22128665	301	EnhancerD1247
1	22129357	22129633	277	EnhancerD1248
1	22136101	22136531	431	EnhancerD1249
1	22176657	22176878	222	EnhancerD1250
1	22184464	22185010	547	EnhancerD1251
1	22185235	22185546	312	EnhancerD1252
1	22185563	22186228	666	EnhancerD1253
1	22187396	22187987	592	EnhancerD1254
1	22283484	22283631	148	EnhancerD1255
1	22295613	22295700	88	EnhancerD1256
1	22319279	22319580	302	EnhancerD1257
1	22321471	22321847	377	EnhancerD1258
1	22324061	22324779	719	EnhancerD1259
1	22369593	22369603	11	EnhancerD1260
1	22394286	22394986	701	EnhancerD1261
1	22420748	22421043	296	EnhancerD1262
1	22422029	22422227	199	EnhancerD1263
1	22422245	22422346	102	EnhancerD1264
1	22427979	22428406	428	EnhancerD1265
1	22519193	22519496	304	EnhancerD1266
1	22519794	22520216	423	EnhancerD1267
1	22520465	22520739	275	EnhancerD1268
1	22555469	22555752	284	EnhancerD1269
1	22591026	22591421	396	EnhancerD1270
1	22596816	22597301	486	EnhancerD1271
1	22598068	22598832	765	EnhancerD1272
1	22598932	22598981	50	EnhancerD1273
1	22611972	22612222	251	EnhancerD1274
1	22624773	22625894	1122	EnhancerD1275
1	22625989	22626101	113	EnhancerD1276
1	22630106	22630362	257	EnhancerD1277
1	22631090	22631247	158	EnhancerD1278
1	22740411	22740568	158	EnhancerD1279
1	22741424	22741649	226	EnhancerD1280
1	22753357	22753593	237	EnhancerD1281
1	22759212	22759541	330	EnhancerD1282
1	22760672	22760719	48	EnhancerD1283
1	22761802	22762082	281	EnhancerD1284
1	22762961	22763250	290	EnhancerD1285
1	22763966	22764199	234	EnhancerD1286
1	22768272	22768746	475	EnhancerD1287
1	22777041	22777279	239	EnhancerD1288
1	22780347	22780647	301	EnhancerD1289
1	22804247	22804363	117	EnhancerD1290
1	22815784	22815858	75	EnhancerD1291
1	22816243	22816762	520	EnhancerD1292
1	22817000	22817318	319	EnhancerD1293
1	22821737	22822101	365	EnhancerD1294
1	22826794	22827141	348	EnhancerD1295
1	22843446	22843645	200	EnhancerD1296
1	22867926	22868588	663	EnhancerD1297
1	22874615	22874800	186	EnhancerD1298
1	22875131	22875266	136	EnhancerD1299
1	22875817	22876179	363	EnhancerD1300
1	22877201	22877760	560	EnhancerD1301
1	22879752	22880056	305	EnhancerD1302
1	22881595	22882129	535	EnhancerD1303
1	22890856	22891126	271	EnhancerD1304
1	22894488	22894723	236	EnhancerD1305
1	22936535	22937083	549	EnhancerD1306
1	22979170	22979389	220	EnhancerD1307
1	23015348	23015592	245	EnhancerD1308
1	23015959	23016245	287	EnhancerD1309
1	23016404	23016625	222	EnhancerD1310
1	23022478	23023008	531	EnhancerD1311
1	23023899	23024361	463	EnhancerD1312
1	23024767	23024844	78	EnhancerD1313
1	23065634	23066070	437	EnhancerD1314
1	23068600	23068741	142	EnhancerD1315
1	23069211	23069503	293	EnhancerD1316
1	23069966	23070248	283	EnhancerD1317
1	23073291	23073370	80	EnhancerD1318
1	23073657	23073955	299	EnhancerD1319
1	23075408	23075781	374	EnhancerD1320
1	23076928	23077131	204	EnhancerD1321
1	23077191	23077485	295	EnhancerD1322
1	23097834	23098046	213	EnhancerD1323
1	23124351	23124803	453	EnhancerD1324
1	23125748	23126150	403	EnhancerD1325
1	23126444	23126869	426	EnhancerD1326
1	23126961	23127281	321	EnhancerD1327
1	23134005	23134382	378	EnhancerD1328
1	23139006	23139455	450	EnhancerD1329
1	23141801	23142021	221	EnhancerD1330
1	23145966	23146182	217	EnhancerD1331
1	23150084	23150476	393	EnhancerD1332
1	23163393	23163642	250	EnhancerD1333
1	23166147	23166738	592	EnhancerD1334
1	23183204	23183307	104	EnhancerD1335
1	23196045	23196297	253	EnhancerD1336
1	23196513	23196858	346	EnhancerD1337
1	23197267	23197302	36	EnhancerD1338
1	23219672	23219947	276	EnhancerD1339
1	23244486	23245037	552	EnhancerD1340
1	23245187	23245339	153	EnhancerD1341
1	23248574	23248842	269	EnhancerD1342
1	23282651	23282701	51	EnhancerD1343
1	23289275	23289414	140	EnhancerD1344
1	23289919	23290108	190	EnhancerD1345
1	23325953	23326731	779	EnhancerD1346
1	23335252	23335836	585	EnhancerD1347
1	23344608	23344903	296	EnhancerD1348
1	23364140	23364282	143	EnhancerD1349
1	23364355	23364559	205	EnhancerD1350
1	23367051	23367692	642	EnhancerD1351
1	23371130	23371569	440	EnhancerD1352
1	23375437	23375554	118	EnhancerD1353
1	23395241	23395691	451	EnhancerD1354
1	23396273	23396729	457	EnhancerD1355
1	23396898	23397153	256	EnhancerD1356
1	23397297	23398047	751	EnhancerD1357
1	23398804	23399063	260	EnhancerD1358
1	23455624	23456037	414	EnhancerD1359
1	23478242	23478379	138	EnhancerD1360
1	23479434	23479695	262	EnhancerD1361
1	23519159	23519216	58	EnhancerD1362
1	23520340	23520521	182	EnhancerD1363
1	23544034	23544613	580	EnhancerD1364
1	23578306	23578448	143	EnhancerD1365
1	23582797	23582839	43	EnhancerD1366
1	23597113	23597700	588	EnhancerD1367
1	23630734	23631022	289	EnhancerD1368
1	23635341	23635671	331	EnhancerD1369
1	23639174	23639369	196	EnhancerD1370
1	23688370	23688829	460	EnhancerD1371
1	23692501	23692693	193	EnhancerD1372
1	23693079	23693181	103	EnhancerD1373
1	23693886	23694007	122	EnhancerD1374
1	23694055	23694362	308	EnhancerD1375
1	23724210	23724445	236	EnhancerD1376
1	23766310	23766340	31	EnhancerD1377
1	23766804	23767151	348	EnhancerD1378
1	23783797	23784324	528	EnhancerD1379
1	23803528	23803924	397	EnhancerD1380
1	23808551	23808937	387	EnhancerD1381
1	23819861	23820140	280	EnhancerD1382
1	23883407	23883723	317	EnhancerD1383
1	23890340	23890694	355	EnhancerD1384
1	23893454	23893966	513	EnhancerD1385
1	23894424	23894762	339	EnhancerD1386
1	23895484	23896027	544	EnhancerD1387
1	23897159	23897380	222	EnhancerD1388
1	23897973	23898223	251	EnhancerD1389
1	23902287	23902597	311	EnhancerD1390
1	23902779	23903277	499	EnhancerD1391
1	23905937	23906165	229	EnhancerD1392
1	23908368	23908782	415	EnhancerD1393
1	23908910	23909212	303	EnhancerD1394
1	23921825	23922255	431	EnhancerD1395
1	23940884	23941491	608	EnhancerD1396
1	23947456	23947791	336	EnhancerD1397
1	23963247	23963595	349	EnhancerD1398
1	24010873	24011443	571	EnhancerD1399
1	24011569	24011857	289	EnhancerD1400
1	24014913	24015046	134	EnhancerD1401
1	24060118	24060577	460	EnhancerD1402
1	24096021	24096299	279	EnhancerD1403
1	24111595	24111799	205	EnhancerD1404
1	24168255	24168414	160	EnhancerD1405
1	24252507	24252750	244	EnhancerD1406
1	24252798	24253472	675	EnhancerD1407
1	24326021	24326485	465	EnhancerD1408
1	24326653	24327083	431	EnhancerD1409
1	24329515	24329665	151	EnhancerD1410
1	24335086	24335551	466	EnhancerD1411
1	24339015	24339508	494	EnhancerD1412
1	24401315	24401474	160	EnhancerD1413
1	24402109	24402184	76	EnhancerD1414
1	24405235	24405334	100	EnhancerD1415
1	24405339	24405565	227	EnhancerD1416
1	24414026	24414152	127	EnhancerD1417
1	24448965	24449091	127	EnhancerD1418
1	24483427	24483533	107	EnhancerD1419
1	24486843	24486983	141	EnhancerD1420
1	24492993	24493084	92	EnhancerD1421
1	24532967	24532993	27	EnhancerD1422
1	24533072	24533206	135	EnhancerD1423
1	24536085	24536663	579	EnhancerD1424
1	24536885	24537650	766	EnhancerD1425
1	24554907	24555470	564	EnhancerD1426
1	24623967	24624286	320	EnhancerD1427
1	24625392	24625566	175	EnhancerD1428
1	24628222	24628258	37	EnhancerD1429
1	24635075	24635125	51	EnhancerD1430
1	24635244	24635357	114	EnhancerD1431
1	24638575	24638675	101	EnhancerD1432
1	24644107	24644304	198	EnhancerD1433
1	24644734	24645015	282	EnhancerD1434
1	24645067	24645178	112	EnhancerD1435
1	24649717	24649836	120	EnhancerD1436
1	24650076	24650390	315	EnhancerD1437
1	24652116	24652429	314	EnhancerD1438
1	24659598	24659852	255	EnhancerD1439
1	24659917	24660044	128	EnhancerD1440
1	24660732	24661099	368	EnhancerD1441
1	24661663	24661907	245	EnhancerD1442
1	24662071	24662275	205	EnhancerD1443
1	24674771	24674927	157	EnhancerD1444
1	24675136	24675488	353	EnhancerD1445
1	24678790	24678932	143	EnhancerD1446
1	24680721	24681150	430	EnhancerD1447
1	24685652	24686425	774	EnhancerD1448
1	24711618	24711903	286	EnhancerD1449
1	24719839	24720448	610	EnhancerD1450
1	24740344	24740619	276	EnhancerD1451
1	24742804	24742880	77	EnhancerD1452
1	24743738	24744491	754	EnhancerD1453
1	24755054	24755487	434	EnhancerD1454
1	24759068	24759325	258	EnhancerD1455
1	24760360	24760907	548	EnhancerD1456
1	24765851	24766092	242	EnhancerD1457
1	24766750	24767351	602	EnhancerD1458
1	24769078	24769417	340	EnhancerD1459
1	24770087	24770234	148	EnhancerD1460
1	24773705	24774168	464	EnhancerD1461
1	24788702	24788869	168	EnhancerD1462
1	24804263	24804717	455	EnhancerD1463
1	24805327	24805860	534	EnhancerD1464
1	24831082	24831652	571	EnhancerD1465
1	24846245	24846450	206	EnhancerD1466
1	24876501	24876868	368	EnhancerD1467
1	24877455	24877729	275	EnhancerD1468
1	24877772	24878141	370	EnhancerD1469
1	24898050	24898335	286	EnhancerD1470
1	24898458	24899222	765	EnhancerD1471
1	24904359	24904866	508	EnhancerD1472
1	24905321	24906139	819	EnhancerD1473
1	24915473	24915876	404	EnhancerD1474
1	24916148	24916237	90	EnhancerD1475
1	24947861	24948095	235	EnhancerD1476
1	24948346	24948894	549	EnhancerD1477
1	24949926	24950100	175	EnhancerD1478
1	24952138	24952200	63	EnhancerD1479
1	24952226	24952832	607	EnhancerD1480
1	24955319	24956059	741	EnhancerD1481
1	25024573	25025101	529	EnhancerD1482
1	25025184	25025250	67	EnhancerD1483
1	25025794	25026113	320	EnhancerD1484
1	25026572	25026639	68	EnhancerD1485
1	25027680	25028044	365	EnhancerD1486
1	25031751	25032173	423	EnhancerD1487
1	25044654	25045135	482	EnhancerD1488
1	25051356	25051407	52	EnhancerD1489
1	25055143	25055398	256	EnhancerD1490
1	25135052	25135539	488	EnhancerD1491
1	25136554	25137001	448	EnhancerD1492
1	25137221	25137307	87	EnhancerD1493
1	25172762	25172901	140	EnhancerD1494
1	25174642	25175162	521	EnhancerD1495
1	25175198	25175399	202	EnhancerD1496
1	25177909	25178457	549	EnhancerD1497
1	25216723	25217089	367	EnhancerD1498
1	25223896	25224165	270	EnhancerD1499
1	25225169	25225683	515	EnhancerD1500
1	25226289	25226648	360	EnhancerD1501
1	25227552	25227723	172	EnhancerD1502
1	25227858	25228143	286	EnhancerD1503
1	25228199	25228276	78	EnhancerD1504
1	25228393	25228660	268	EnhancerD1505
1	25231902	25232242	341	EnhancerD1506
1	25233659	25233851	193	EnhancerD1507
1	25274056	25274472	417	EnhancerD1508
1	25297929	25298724	796	EnhancerD1509
1	25332524	25333291	768	EnhancerD1510
1	25358415	25358707	293	EnhancerD1511
1	25382355	25382509	155	EnhancerD1512
1	25393549	25393995	447	EnhancerD1513
1	25398700	25398781	82	EnhancerD1514
1	25398915	25399537	623	EnhancerD1515
1	25410044	25410506	463	EnhancerD1516
1	25427861	25428171	311	EnhancerD1517
1	25462862	25463438	577	EnhancerD1518
1	25469916	25470516	601	EnhancerD1519
1	25471022	25471356	335	EnhancerD1520
1	25505503	25505813	311	EnhancerD1521
1	25505905	25506118	214	EnhancerD1522
1	25506624	25506682	59	EnhancerD1523
1	25529440	25529554	115	EnhancerD1524
1	25538398	25538645	248	EnhancerD1525
1	25582518	25582537	20	EnhancerD1526
1	25602255	25602299	45	EnhancerD1527
1	25605469	25606365	897	EnhancerD1528
1	25606457	25606548	92	EnhancerD1529
1	25607081	25607234	154	EnhancerD1530
1	25607958	25608133	176	EnhancerD1531
1	25613719	25613950	232	EnhancerD1532
1	25617185	25617801	617	EnhancerD1533
1	25624470	25624911	442	EnhancerD1534
1	25625555	25625628	74	EnhancerD1535
1	25631170	25631387	218	EnhancerD1536
1	25645691	25645961	271	EnhancerD1537
1	25659812	25659940	129	EnhancerD1538
1	25660786	25661159	374	EnhancerD1539
1	25661338	25661519	182	EnhancerD1540
1	25663685	25664237	553	EnhancerD1541
1	25666723	25666951	229	EnhancerD1542
1	25673542	25673683	142	EnhancerD1543
1	25688386	25688630	245	EnhancerD1544
1	25689340	25689648	309	EnhancerD1545
1	25689813	25690390	578	EnhancerD1546
1	25691184	25691866	683	EnhancerD1547
1	25695827	25696247	421	EnhancerD1548
1	25698687	25699098	412	EnhancerD1549
1	25699548	25700085	538	EnhancerD1550
1	25703767	25704111	345	EnhancerD1551
1	25704323	25704492	170	EnhancerD1552
1	25708211	25708557	347	EnhancerD1553
1	25716270	25716624	355	EnhancerD1554
1	25717802	25718050	249	EnhancerD1555
1	25723722	25723994	273	EnhancerD1556
1	25724185	25725462	1278	EnhancerD1557
1	25730531	25731040	510	EnhancerD1558
1	25732220	25733631	1412	EnhancerD1559
1	25733853	25734217	365	EnhancerD1560
1	25740889	25741246	358	EnhancerD1561
1	25741358	25741667	310	EnhancerD1562
1	25750405	25750992	588	EnhancerD1563
1	25801011	25801174	164	EnhancerD1564
1	25812081	25812301	221	EnhancerD1565
1	25822123	25823011	889	EnhancerD1566
1	25869059	25869368	310	EnhancerD1567
1	25877192	25877943	752	EnhancerD1568
1	25951502	25952217	716	EnhancerD1569
1	25952505	25952912	408	EnhancerD1570
1	25953919	25954189	271	EnhancerD1571
1	25954964	25955346	383	EnhancerD1572
1	25974711	25974890	180	EnhancerD1573
1	25990236	25990558	323	EnhancerD1574
1	25997067	25997132	66	EnhancerD1575
1	25997478	25997843	366	EnhancerD1576
1	25998294	25998535	242	EnhancerD1577
1	26001601	26002155	555	EnhancerD1578
1	26012836	26013012	177	EnhancerD1579
1	26036407	26036936	530	EnhancerD1580
1	26049269	26049791	523	EnhancerD1581
1	26059925	26060016	92	EnhancerD1582
1	26090929	26091214	286	EnhancerD1583
1	26099116	26099879	764	EnhancerD1584
1	26099895	26099962	68	EnhancerD1585
1	26136042	26136107	66	EnhancerD1586
1	26144447	26144891	445	EnhancerD1587
1	26159783	26159975	193	EnhancerD1588
1	26165173	26165599	427	EnhancerD1589
1	26168883	26169260	378	EnhancerD1590
1	26175222	26176098	877	EnhancerD1591
1	26184374	26184944	571	EnhancerD1592
1	26185043	26185551	509	EnhancerD1593
1	26207928	26208421	494	EnhancerD1594
1	26210541	26210810	270	EnhancerD1595
1	26210953	26211344	392	EnhancerD1596
1	26212031	26212230	200	EnhancerD1597
1	26212833	26213120	288	EnhancerD1598
1	26213517	26213962	446	EnhancerD1599
1	26239062	26239200	139	EnhancerD1600
1	26242460	26242761	302	EnhancerD1601
1	26242824	26243215	392	EnhancerD1602
1	26243472	26243869	398	EnhancerD1603
1	26244159	26244491	333	EnhancerD1604
1	26245750	26245948	199	EnhancerD1605
1	26246602	26246912	311	EnhancerD1606
1	26247221	26247891	671	EnhancerD1607
1	26256202	26256699	498	EnhancerD1608
1	26260549	26261318	770	EnhancerD1609
1	26264591	26265036	446	EnhancerD1610
1	26302645	26303217	573	EnhancerD1611
1	26303799	26303899	101	EnhancerD1612
1	26304948	26305348	401	EnhancerD1613
1	26306128	26306219	92	EnhancerD1614
1	26306589	26306976	388	EnhancerD1615
1	26307656	26307888	233	EnhancerD1616
1	26312357	26312419	63	EnhancerD1617
1	26312909	26313079	171	EnhancerD1618
1	26313153	26313671	519	EnhancerD1619
1	26314008	26314636	629	EnhancerD1620
1	26334142	26334288	147	EnhancerD1621
1	26337209	26337448	240	EnhancerD1622
1	26340674	26340754	81	EnhancerD1623
1	26341212	26341448	237	EnhancerD1624
1	26372250	26372708	459	EnhancerD1625
1	26373035	26373437	403	EnhancerD1626
1	26443223	26443455	233	EnhancerD1627
1	26444327	26444715	389	EnhancerD1628
1	26461698	26461988	291	EnhancerD1629
1	26465202	26465494	293	EnhancerD1630
1	26476347	26476883	537	EnhancerD1631
1	26476962	26477118	157	EnhancerD1632
1	26477149	26477885	737	EnhancerD1633
1	26482814	26483569	756	EnhancerD1634
1	26483759	26483973	215	EnhancerD1635
1	26484202	26484332	131	EnhancerD1636
1	26484656	26485201	546	EnhancerD1637
1	26510435	26510484	50	EnhancerD1638
1	26511478	26511735	258	EnhancerD1639
1	26512215	26512731	517	EnhancerD1640
1	26518382	26518495	114	EnhancerD1641
1	26518575	26518811	237	EnhancerD1642
1	26523379	26523990	612	EnhancerD1643
1	26524241	26524663	423	EnhancerD1644
1	26534540	26535709	1170	EnhancerD1645
1	26535803	26535984	182	EnhancerD1646
1	26542430	26542720	291	EnhancerD1647
1	26543004	26543236	233	EnhancerD1648
1	26543313	26543733	421	EnhancerD1649
1	26572654	26572880	227	EnhancerD1650
1	26573941	26574212	272	EnhancerD1651
1	26584273	26584376	104	EnhancerD1652
1	26594586	26594823	238	EnhancerD1653
1	26600341	26600598	258	EnhancerD1654
1	26600963	26601190	228	EnhancerD1655
1	26601682	26602065	384	EnhancerD1656
1	26602594	26602789	196	EnhancerD1657
1	26634200	26634489	290	EnhancerD1658
1	26648784	26649271	488	EnhancerD1659
1	26657433	26657974	542	EnhancerD1660
1	26658675	26658986	312	EnhancerD1661
1	26664506	26664606	101	EnhancerD1662
1	26677477	26677600	124	EnhancerD1663
1	26678436	26679079	644	EnhancerD1664
1	26684828	26685188	361	EnhancerD1665
1	26693224	26693430	207	EnhancerD1666
1	26694188	26695228	1041	EnhancerD1667
1	26729198	26729346	149	EnhancerD1668
1	26739236	26739445	210	EnhancerD1669
1	26739625	26739925	301	EnhancerD1670
1	26746469	26746564	96	EnhancerD1671
1	26757929	26758168	240	EnhancerD1672
1	26766849	26767079	231	EnhancerD1673
1	26775275	26775624	350	EnhancerD1674
1	26775689	26776088	400	EnhancerD1675
1	26776428	26776698	271	EnhancerD1676
1	26777631	26777836	206	EnhancerD1677
1	26778823	26779050	228	EnhancerD1678
1	26801645	26802139	495	EnhancerD1679
1	26815439	26816237	799	EnhancerD1680
1	26903835	26904127	293	EnhancerD1681
1	26949609	26949673	65	EnhancerD1682
1	26960055	26960339	285	EnhancerD1683
1	26961629	26962012	384	EnhancerD1684
1	27032985	27033345	361	EnhancerD1685
1	27038889	27039046	158	EnhancerD1686
1	27039154	27039233	80	EnhancerD1687
1	27039330	27039694	365	EnhancerD1688
1	27039748	27040003	256	EnhancerD1689
1	27040299	27040619	321	EnhancerD1690
1	27043832	27043949	118	EnhancerD1691
1	27044073	27044348	276	EnhancerD1692
1	27044524	27044955	432	EnhancerD1693
1	27046170	27046525	356	EnhancerD1694
1	27046699	27046987	289	EnhancerD1695
1	27047039	27047134	96	EnhancerD1696
1	27048090	27048527	438	EnhancerD1697
1	27048600	27048925	326	EnhancerD1698
1	27049500	27049725	226	EnhancerD1699
1	27050277	27050528	252	EnhancerD1700
1	27052486	27052700	215	EnhancerD1701
1	27056676	27056787	112	EnhancerD1702
1	27069722	27069995	274	EnhancerD1703
1	27073226	27073803	578	EnhancerD1704
1	27090811	27090998	188	EnhancerD1705
1	27091340	27091549	210	EnhancerD1706
1	27093807	27094691	885	EnhancerD1707
1	27094872	27095408	537	EnhancerD1708
1	27105725	27106152	428	EnhancerD1709
1	27144561	27144675	115	EnhancerD1710
1	27144840	27145372	533	EnhancerD1711
1	27146853	27146987	135	EnhancerD1712
1	27150946	27151475	530	EnhancerD1713
1	27151657	27152169	513	EnhancerD1714
1	27152451	27152887	437	EnhancerD1715
1	27159963	27160420	458	EnhancerD1716
1	27160503	27160764	262	EnhancerD1717
1	27160965	27161231	267	EnhancerD1718
1	27177806	27178115	310	EnhancerD1719
1	27183880	27184209	330	EnhancerD1720
1	27216811	27217352	542	EnhancerD1721
1	27222799	27223057	259	EnhancerD1722
1	27223137	27223843	707	EnhancerD1723
1	27224067	27224672	606	EnhancerD1724
1	27267164	27267233	70	EnhancerD1725
1	27267422	27267702	281	EnhancerD1726
1	27267736	27267854	119	EnhancerD1727
1	27277268	27278673	1406	EnhancerD1728
1	27281816	27282137	322	EnhancerD1729
1	27292626	27292883	258	EnhancerD1730
1	27299924	27300256	333	EnhancerD1731
1	27300421	27300805	385	EnhancerD1732
1	27300981	27301499	519	EnhancerD1733
1	27301679	27301934	256	EnhancerD1734
1	27304911	27305016	106	EnhancerD1735
1	27306131	27306431	301	EnhancerD1736
1	27306519	27306851	333	EnhancerD1737
1	27319187	27319511	325	EnhancerD1738
1	27345825	27345923	99	EnhancerD1739
1	27346060	27346212	153	EnhancerD1740
1	27362880	27364075	1196	EnhancerD1741
1	27376682	27376699	18	EnhancerD1742
1	27404637	27405042	406	EnhancerD1743
1	27427991	27428127	137	EnhancerD1744
1	27464260	27464396	137	EnhancerD1745
1	27467960	27468141	182	EnhancerD1746
1	27532746	27533484	739	EnhancerD1747
1	27533631	27533721	91	EnhancerD1748
1	27536449	27536554	106	EnhancerD1749
1	27627284	27627453	170	EnhancerD1750
1	27632799	27632954	156	EnhancerD1751
1	27638189	27638736	548	EnhancerD1752
1	27655336	27655815	480	EnhancerD1753
1	27655957	27656453	497	EnhancerD1754
1	27664162	27664802	641	EnhancerD1755
1	27664889	27665318	430	EnhancerD1756
1	27665423	27666111	689	EnhancerD1757
1	27666849	27667308	460	EnhancerD1758
1	27703518	27703633	116	EnhancerD1759
1	27709462	27709588	127	EnhancerD1760
1	27710053	27710235	183	EnhancerD1761
1	27711647	27712141	495	EnhancerD1762
1	27729850	27730049	200	EnhancerD1763
1	27746509	27747044	536	EnhancerD1764
1	27761941	27762375	435	EnhancerD1765
1	27762621	27763039	419	EnhancerD1766
1	27763117	27763520	404	EnhancerD1767
1	27839090	27839177	88	EnhancerD1768
1	27846872	27847183	312	EnhancerD1769
1	27858014	27858085	72	EnhancerD1770
1	27859399	27859702	304	EnhancerD1771
1	27870688	27870992	305	EnhancerD1772
1	27883818	27884153	336	EnhancerD1773
1	27933565	27933735	171	EnhancerD1774
1	27943259	27943316	58	EnhancerD1775
1	27972878	27973488	611	EnhancerD1776
1	28034520	28035232	713	EnhancerD1777
1	28035391	28036051	661	EnhancerD1778
1	28036240	28036688	449	EnhancerD1779
1	28039591	28039714	124	EnhancerD1780
1	28043939	28044227	289	EnhancerD1781
1	28045589	28045953	365	EnhancerD1782
1	28046745	28046794	50	EnhancerD1783
1	28049523	28049804	282	EnhancerD1784
1	28050946	28051276	331	EnhancerD1785
1	28056060	28056188	129	EnhancerD1786
1	28067645	28067971	327	EnhancerD1787
1	28068648	28068773	126	EnhancerD1788
1	28084278	28084395	118	EnhancerD1789
1	28084799	28085080	282	EnhancerD1790
1	28147689	28148336	648	EnhancerD1791
1	28220193	28220813	621	EnhancerD1792
1	28236819	28237780	962	EnhancerD1793
1	28238916	28239106	191	EnhancerD1794
1	28239268	28239867	600	EnhancerD1795
1	28243114	28243865	752	EnhancerD1796
1	28244010	28244078	69	EnhancerD1797
1	28258487	28258827	341	EnhancerD1798
1	28266175	28266316	142	EnhancerD1799
1	28292873	28293236	364	EnhancerD1800
1	28315523	28316257	735	EnhancerD1801
1	28320117	28320128	12	EnhancerD1802
1	28320237	28320600	364	EnhancerD1803
1	28320888	28321175	288	EnhancerD1804
1	28322278	28322504	227	EnhancerD1805
1	28323143	28323426	284	EnhancerD1806
1	28324103	28324402	300	EnhancerD1807
1	28331645	28331932	288	EnhancerD1808
1	28336649	28337323	675	EnhancerD1809
1	28337584	28337674	91	EnhancerD1810
1	28342788	28342961	174	EnhancerD1811
1	28343805	28343955	151	EnhancerD1812
1	28356244	28356564	321	EnhancerD1813
1	28361774	28362192	419	EnhancerD1814
1	28362905	28363718	814	EnhancerD1815
1	28363780	28364027	248	EnhancerD1816
1	28367749	28368129	381	EnhancerD1817
1	28379040	28379116	77	EnhancerD1818
1	28379224	28379681	458	EnhancerD1819
1	28380822	28381151	330	EnhancerD1820
1	28386278	28386653	376	EnhancerD1821
1	28386988	28387391	404	EnhancerD1822
1	28393517	28393931	415	EnhancerD1823
1	28402369	28402651	283	EnhancerD1824
1	28402771	28403566	796	EnhancerD1825
1	28431387	28431568	182	EnhancerD1826
1	28444400	28444722	323	EnhancerD1827
1	28445164	28445304	141	EnhancerD1828
1	28446310	28446341	32	EnhancerD1829
1	28469952	28470295	344	EnhancerD1830
1	28514350	28514733	384	EnhancerD1831
1	28519536	28520247	712	EnhancerD1832
1	28522066	28522191	126	EnhancerD1833
1	28527669	28528006	338	EnhancerD1834
1	28547615	28547904	290	EnhancerD1835
1	28552444	28554123	1680	EnhancerD1836
1	28582897	28584066	1170	EnhancerD1837
1	28634774	28634925	152	EnhancerD1838
1	28664192	28664415	224	EnhancerD1839
1	28665717	28665933	217	EnhancerD1840
1	28669794	28670495	702	EnhancerD1841
1	28670715	28670931	217	EnhancerD1842
1	28671310	28672245	936	EnhancerD1843
1	28676251	28676517	267	EnhancerD1844
1	28676765	28676954	190	EnhancerD1845
1	28677211	28677589	379	EnhancerD1846
1	28677882	28678035	154	EnhancerD1847
1	28698641	28699949	1309	EnhancerD1848
1	28700080	28700317	238	EnhancerD1849
1	28700603	28701963	1361	EnhancerD1850
1	28702766	28702789	24	EnhancerD1851
1	28708249	28708825	577	EnhancerD1852
1	28731262	28731530	269	EnhancerD1853
1	28732213	28732390	178	EnhancerD1854
1	28743272	28743602	331	EnhancerD1855
1	28747908	28747960	53	EnhancerD1856
1	28748804	28749348	545	EnhancerD1857
1	28752263	28752584	322	EnhancerD1858
1	28752811	28752985	175	EnhancerD1859
1	28753164	28753408	245	EnhancerD1860
1	28753662	28753954	293	EnhancerD1861
1	28754101	28754290	190	EnhancerD1862
1	28830620	28831184	565	EnhancerD1863
1	28858573	28859073	501	EnhancerD1864
1	28859355	28859676	322	EnhancerD1865
1	28859754	28860491	738	EnhancerD1866
1	28860659	28860817	159	EnhancerD1867
1	28861638	28862165	528	EnhancerD1868
1	28862848	28863164	317	EnhancerD1869
1	28863257	28863571	315	EnhancerD1870
1	28878068	28879120	1053	EnhancerD1871
1	28884688	28884993	306	EnhancerD1872
1	28894926	28895127	202	EnhancerD1873
1	28912473	28912539	67	EnhancerD1874
1	28916700	28917705	1006	EnhancerD1875
1	28928891	28929073	183	EnhancerD1876
1	28935583	28935717	135	EnhancerD1877
1	28935906	28935962	57	EnhancerD1878
1	28938243	28938445	203	EnhancerD1879
1	28963440	28963990	551	EnhancerD1880
1	28988197	28988272	76	EnhancerD1881
1	28988687	28988763	77	EnhancerD1882
1	29001984	29002468	485	EnhancerD1883
1	29007895	29008657	763	EnhancerD1884
1	29067787	29067915	129	EnhancerD1885
1	29175381	29175695	315	EnhancerD1886
1	29185584	29185871	288	EnhancerD1887
1	29198600	29198848	249	EnhancerD1888
1	29199226	29199272	47	EnhancerD1889
1	29199632	29199694	63	EnhancerD1890
1	29208814	29209002	189	EnhancerD1891
1	29215579	29215825	247	EnhancerD1892
1	29216322	29216435	114	EnhancerD1893
1	29216752	29217024	273	EnhancerD1894
1	29217458	29217500	43	EnhancerD1895
1	29217720	29218369	650	EnhancerD1896
1	29224836	29225019	184	EnhancerD1897
1	29228871	29230365	1495	EnhancerD1898
1	29233665	29233737	73	EnhancerD1899
1	29233768	29233830	63	EnhancerD1900
1	29234058	29234399	342	EnhancerD1901
1	29235334	29235753	420	EnhancerD1902
1	29241163	29241417	255	EnhancerD1903
1	29270478	29270970	493	EnhancerD1904
1	29275182	29276304	1123	EnhancerD1905
1	29276334	29276625	292	EnhancerD1906
1	29276729	29277111	383	EnhancerD1907
1	29281765	29282224	460	EnhancerD1908
1	29302281	29303083	803	EnhancerD1909
1	29318935	29319253	319	EnhancerD1910
1	29324911	29325100	190	EnhancerD1911
1	29327069	29327256	188	EnhancerD1912
1	29327410	29327917	508	EnhancerD1913
1	29336353	29336969	617	EnhancerD1914
1	29340001	29340329	329	EnhancerD1915
1	29359126	29360294	1169	EnhancerD1916
1	29360867	29361270	404	EnhancerD1917
1	29361572	29361946	375	EnhancerD1918
1	29362217	29362474	258	EnhancerD1919
1	29365852	29368038	2187	EnhancerD1920
1	29370452	29370681	230	EnhancerD1921
1	29371200	29371458	259	EnhancerD1922
1	29382712	29383087	376	EnhancerD1923
1	29383305	29383707	403	EnhancerD1924
1	29383898	29384218	321	EnhancerD1925
1	29384652	29385433	782	EnhancerD1926
1	29389981	29390066	86	EnhancerD1927
1	29397893	29398019	127	EnhancerD1928
1	29410436	29410724	289	EnhancerD1929
1	29438699	29439000	302	EnhancerD1930
1	29440839	29441166	328	EnhancerD1931
1	29441449	29441642	194	EnhancerD1932
1	29442453	29442794	342	EnhancerD1933
1	29443165	29443303	139	EnhancerD1934
1	29443476	29443980	505	EnhancerD1935
1	29463308	29463667	360	EnhancerD1936
1	29467046	29467333	288	EnhancerD1937
1	29470257	29470441	185	EnhancerD1938
1	29471459	29471690	232	EnhancerD1939
1	29496685	29496939	255	EnhancerD1940
1	29497191	29497469	279	EnhancerD1941
1	29497530	29498122	593	EnhancerD1942
1	29511170	29511367	198	EnhancerD1943
1	29515016	29515361	346	EnhancerD1944
1	29515633	29516457	825	EnhancerD1945
1	29516520	29516610	91	EnhancerD1946
1	29562539	29562593	55	EnhancerD1947
1	29578561	29578776	216	EnhancerD1948
1	29645339	29645788	450	EnhancerD1949
1	29647865	29648187	323	EnhancerD1950
1	29742993	29745107	2115	EnhancerD1951
1	29755673	29756603	931	EnhancerD1952
1	29760898	29761271	374	EnhancerD1953
1	29761597	29761989	393	EnhancerD1954
1	29762566	29763015	450	EnhancerD1955
1	29763408	29763929	522	EnhancerD1956
1	29771909	29772076	168	EnhancerD1957
1	29772149	29772378	230	EnhancerD1958
1	29779494	29779733	240	EnhancerD1959
1	29783488	29783760	273	EnhancerD1960
1	29784037	29784109	73	EnhancerD1961
1	29784647	29784698	52	EnhancerD1962
1	29803916	29804746	831	EnhancerD1963
1	29805514	29805640	127	EnhancerD1964
1	29807111	29807187	77	EnhancerD1965
1	29809009	29809944	936	EnhancerD1966
1	29874584	29874902	319	EnhancerD1967
1	29876420	29876486	67	EnhancerD1968
1	29911777	29912463	687	EnhancerD1969
1	29948955	29949790	836	EnhancerD1970
1	29949836	29949942	107	EnhancerD1971
1	30099985	30100145	161	EnhancerD1972
1	30100199	30100590	392	EnhancerD1973
1	30140714	30141055	342	EnhancerD1974
1	30152568	30153374	807	EnhancerD1975
1	30203744	30203819	76	EnhancerD1976
1	30219693	30220586	894	EnhancerD1977
1	30221449	30221578	130	EnhancerD1978
1	30268657	30268867	211	EnhancerD1979
1	30295545	30295956	412	EnhancerD1980
1	30307479	30307894	416	EnhancerD1981
1	30328796	30329113	318	EnhancerD1982
1	30338594	30338858	265	EnhancerD1983
1	30338901	30339273	373	EnhancerD1984
1	30378177	30378415	239	EnhancerD1985
1	30379216	30379511	296	EnhancerD1986
1	30379932	30380042	111	EnhancerD1987
1	30380401	30380749	349	EnhancerD1988
2	72981	73269	289	EnhancerD1989
2	88189	88233	45	EnhancerD1990
2	101823	102348	526	EnhancerD1991
2	110919	111229	311	EnhancerD1992
2	112920	113309	390	EnhancerD1993
2	126529	127008	480	EnhancerD1994
2	131062	131511	450	EnhancerD1995
2	177826	178134	309	EnhancerD1996
2	179071	179301	231	EnhancerD1997
2	186801	187176	376	EnhancerD1998
2	193268	193743	476	EnhancerD1999
[truncated: 5,516 more rows]
