# Supplementary material for: Dynamic enhancer transcription associates with reprogramming of immune genes during pattern triggered immunity in Arabidopsis
Source: BMC Biol. 2022 Jul 21;20:165. doi: 10.1186/s12915-022-01362-8 (PMC9301868; doi:10.1186/s12915-022-01362-8)
Supplement: Supplementary file 4 — Additional file 4: Table S3. List of transcribed enhancers with/without flg22 treatment. [file 12915_2022_1362_MOESM4_ESM.xlsx]

## Sheet: Enhancer-A
Table S3. List of transcribed enhancers with/without flg22 treatment
Up						Down
Chr	Start	End	Name	Log2(fold change)		Chr	Start	End	Name	Log2(fold change)
1	61243	61358	EnhancerA6	0.855843		1	77578	77832	EnhancerA8	-1.24569
1	178918	180010	EnhancerA10	1.637		1	81810	82291	EnhancerA9	-0.571164
1	471533	471722	EnhancerA21	1.13959		1	434149	434880	EnhancerA20	-2.15307
1	903390	903524	EnhancerA32	0.402869		1	511107	511417	EnhancerA24	-3.1475
1	929851	930040	EnhancerA36	2.18687		1	571330	571499	EnhancerA26	-1.3658
1	1139919	1140130	EnhancerA42	0.945084		1	641411	641535	EnhancerA28	-0.66758
1	1170679	1170834	EnhancerA44	4.38195		1	1171669	1171776	EnhancerA45	-1.36979
1	1172961	1173307	EnhancerA46	1.68553		1	1309395	1309461	EnhancerA51	-1.36979
1	1428883	1429015	EnhancerA53	0.10721		1	1355560	1356038	EnhancerA52	-0.775621
1	1549774	1549924	EnhancerA57	2.36138		1	1881164	1881471	EnhancerA62	-1.36979
1	1739226	1739409	EnhancerA60	3.292		1	2123867	2124074	EnhancerA67	-0.323342
1	1997811	1997952	EnhancerA64	1.4365		1	2173080	2173274	EnhancerA68	-2.90276
1	1998279	1999420	EnhancerA65	3.83903		1	2335565	2336224	EnhancerA72	-3.57535
1	2197356	2197707	EnhancerA70	4.9401		1	2407482	2407536	EnhancerA73	-0.413007
1	2439911	2440068	EnhancerA75	0.06716		1	2754013	2754198	EnhancerA83	-1.01279
1	2462053	2462457	EnhancerA77	3.10257		1	3482656	3482869	EnhancerA100	-2.10826
1	2667194	2667645	EnhancerA80	1.9154		1	3549141	3549190	EnhancerA104	-0.37612
1	2680619	2681195	EnhancerA81	2.52063		1	3774970	3775020	EnhancerA109	-0.206936
1	2870668	2871073	EnhancerA88	0.348142		1	4031042	4031376	EnhancerA117	-0.806437
1	3249942	3250373	EnhancerA94	5.18454		1	4058965	4059254	EnhancerA118	-1.99079
1	3772679	3772879	EnhancerA107	3.66945		1	4232913	4233234	EnhancerA130	-3.77836
1	3934826	3935035	EnhancerA112	2.91523		1	4581992	4582217	EnhancerA154	-1.23533
1	4085561	4085860	EnhancerA119	2.76531		1	5126274	5126786	EnhancerA178	-0.720197
1	4101306	4101625	EnhancerA122	4.20019		1	5192830	5192953	EnhancerA186	-0.156898
1	4102499	4102775	EnhancerA123	2.70475		1	5281754	5282017	EnhancerA188	-1.23533
1	4132339	4132575	EnhancerA125	3.16873		1	5386217	5387394	EnhancerA193	-1.23533
1	4319539	4319672	EnhancerA135	0.499657		1	6014620	6015470	EnhancerA213	-1.36979
1	4531736	4531961	EnhancerA139	5.66364		1	6140010	6140262	EnhancerA215	-1.32223
1	4532241	4532325	EnhancerA140	5.66145		1	6446189	6446776	EnhancerA217	-2.23805
1	4532878	4533828	EnhancerA141	5.56763		1	6447538	6447739	EnhancerA218	-0.451657
1	4534067	4534331	EnhancerA142	4.32428		1	6448049	6448375	EnhancerA219	-1.36979
1	4538197	4538373	EnhancerA148	4.38195		1	6453533	6453713	EnhancerA220	-0.566187
1	4539520	4539803	EnhancerA149	2.70475		1	6495143	6495455	EnhancerA225	-1.23533
1	4584296	4584359	EnhancerA155	1.68553		1	6511646	6511889	EnhancerA227	-1.846
1	4587131	4587682	EnhancerA160	0.231274		1	6636627	6637027	EnhancerA233	-3.72068
1	4592135	4592342	EnhancerA161	1.23426		1	6795689	6796136	EnhancerA242	-0.00294637
1	5070580	5070758	EnhancerA177	3.10257		1	6884511	6884761	EnhancerA253	-1.36979
1	5127343	5128089	EnhancerA179	0.723601		1	7319801	7320440	EnhancerA264	-2.13069
1	5131399	5131616	EnhancerA180	3.94459		1	7452651	7452789	EnhancerA284	-2.15307
1	5190630	5190971	EnhancerA185	1.68553		1	7458162	7458488	EnhancerA286	-1.36979
1	5423131	5423452	EnhancerA197	3.83903		1	7515083	7515147	EnhancerA292	-2.9038
1	5873403	5873696	EnhancerA205	1.50022		1	7694330	7694424	EnhancerA297	-1.54604
1	6444317	6444652	EnhancerA216	0.40859		1	7694803	7694952	EnhancerA298	-1.33789
1	6454258	6454399	EnhancerA221	3.292		1	7699282	7699590	EnhancerA299	-3.98385
1	6457035	6457380	EnhancerA223	1.68553		1	7700760	7700932	EnhancerA301	-1.23533
1	6634635	6634878	EnhancerA232	0.585343		1	7975658	7975779	EnhancerA317	-1.36979
1	6656072	6656232	EnhancerA237	0.197121		1	7991266	7991316	EnhancerA318	-1.97928
1	7235654	7236361	EnhancerA262	0.842982		1	8008836	8008913	EnhancerA321	-1.23533
1	7342093	7342745	EnhancerA271	3.24136		1	8114042	8114507	EnhancerA330	-2.3948
1	7343609	7344114	EnhancerA272	0.280666		1	8166086	8166666	EnhancerA332	-2.33434
1	7350323	7350782	EnhancerA277	1.5832		1	8190627	8190773	EnhancerA333	-1.36979
1	7393762	7393876	EnhancerA279	2.52063		1	8193410	8193839	EnhancerA336	-2.15307
1	7456656	7457285	EnhancerA285	1.22298		1	8919989	8920350	EnhancerA348	-4.03173
1	7461987	7462196	EnhancerA290	0.686308		1	8980589	8980805	EnhancerA356	-1.23533
1	7701783	7702233	EnhancerA302	1.15144		1	8991249	8991491	EnhancerA362	-0.666635
1	7739719	7739951	EnhancerA307	0.374482		1	9095175	9095333	EnhancerA363	-2.27807
1	7832647	7833089	EnhancerA308	2.33523		1	9273233	9273291	EnhancerA374	-0.37408
1	7991616	7991829	EnhancerA319	2.70475		1	9345428	9345604	EnhancerA382	-0.0033322
1	7992262	7992670	EnhancerA320	1.68876		1	9810595	9810695	EnhancerA394	-3.21523
1	8109053	8109283	EnhancerA329	0.474804		1	9831713	9832038	EnhancerA402	-0.737642
1	8386604	8386918	EnhancerA338	1.62563		1	10297148	10297814	EnhancerA434	-0.52683
1	8694989	8695131	EnhancerA342	0.672733		1	10456070	10456576	EnhancerA445	-3.1475
1	8755677	8755896	EnhancerA344	0.0824343		1	10489737	10490055	EnhancerA446	-2.27807
1	8861699	8861889	EnhancerA346	1.20442		1	10651985	10652253	EnhancerA460	-1.72257
1	8985050	8985343	EnhancerA357	2.61509		1	11013519	11013698	EnhancerA487	-1.23533
1	8988676	8988803	EnhancerA360	1.68553		1	11075038	11075187	EnhancerA490	-1.3008
1	9173523	9173612	EnhancerA365	1.68553		1	11113757	11114195	EnhancerA495	-1.41679
1	9237603	9237743	EnhancerA370	1.0748		1	11136303	11136458	EnhancerA496	-2.27807
1	9454316	9455241	EnhancerA386	1.07643		1	11225866	11225945	EnhancerA501	-0.76989
1	9650849	9650967	EnhancerA389	0.372692		1	11228253	11228490	EnhancerA504	-1.00316
1	9651301	9651578	EnhancerA390	1.68553		1	11426881	11427185	EnhancerA509	-0.982169
1	9831237	9831512	EnhancerA401	0.432925		1	11453460	11453640	EnhancerA512	-0.722347
1	9867522	9868137	EnhancerA404	0.024555		1	11454264	11455149	EnhancerA513	-0.710962
1	9884327	9885066	EnhancerA405	2.24643		1	11621947	11622055	EnhancerA525	-2.3948
1	9954629	9954742	EnhancerA411	0.424008		1	11770164	11770836	EnhancerA533	-0.465014
1	10143563	10144163	EnhancerA417	1.01248		1	11771259	11771596	EnhancerA534	-0.607583
1	10144578	10144793	EnhancerA418	3.25425		1	11820176	11820463	EnhancerA539	-0.247052
1	10241367	10242159	EnhancerA428	1.68553		1	12096425	12096723	EnhancerA551	-2.78333
1	10242992	10243110	EnhancerA429	1.68553		1	12342604	12343079	EnhancerA559	-2.15307
1	10246789	10246976	EnhancerA430	3.00785		1	12548549	12548730	EnhancerA565	-2.15307
1	10450294	10450630	EnhancerA442	0.0170575		1	12914853	12914902	EnhancerA570	-0.522318
1	10452045	10452151	EnhancerA443	4.61524		1	12968017	12968068	EnhancerA573	-3.3388
1	10452687	10452811	EnhancerA444	4.08775		1	13029763	13030202	EnhancerA575	-1.46503
1	10620295	10620419	EnhancerA457	0.327186		1	14305410	14306010	EnhancerA605	-1.23533
1	10621456	10621705	EnhancerA458	1.5832		1	16895926	16896027	EnhancerA624	-2.04451
1	10757805	10757937	EnhancerA473	4.59168		1	17921687	17921803	EnhancerA667	-0.267503
1	10958764	10959047	EnhancerA484	1.68553		1	18211311	18211399	EnhancerA679	-1.80454
1	11227570	11228045	EnhancerA503	1.68553		1	18428032	18428490	EnhancerA689	-2.27807
1	11545679	11546016	EnhancerA516	0.0305877		1	18761054	18761123	EnhancerA696	-0.880975
1	11549674	11550205	EnhancerA517	0.178323		1	18761751	18761888	EnhancerA697	-1.36979
1	11592377	11592627	EnhancerA522	0.0234926		1	18951924	18952446	EnhancerA701	-0.604902
1	11619305	11620476	EnhancerA524	1.5832		1	19431577	19431752	EnhancerA714	-2.17826
1	11804276	11804376	EnhancerA535	1.68553		1	19825281	19825845	EnhancerA726	-0.13579
1	12238972	12239108	EnhancerA555	0.173872		1	19874099	19874187	EnhancerA730	-1.32075
1	12474339	12474685	EnhancerA561	2.52063		1	20436738	20436984	EnhancerA741	-0.864464
1	12986293	12987331	EnhancerA574	1.29906		1	20622095	20622310	EnhancerA749	-2.3948
1	13046179	13046579	EnhancerA576	1.68553		1	20670425	20670670	EnhancerA750	-2.15307
1	13075446	13075638	EnhancerA579	2.52063		1	20779211	20779351	EnhancerA752	-0.511139
1	13129611	13129886	EnhancerA581	1.68553		1	21037439	21037766	EnhancerA760	-0.981794
1	13314146	13314224	EnhancerA583	3.32582		1	21642308	21642428	EnhancerA777	-2.3948
1	13368223	13368459	EnhancerA585	1.29724		1	21662384	21662473	EnhancerA782	-0.48694
1	14148967	14151192	EnhancerA597	3.9557		1	22085695	22085795	EnhancerA801	-1.37293
1	16704878	16705971	EnhancerA618	0.873104		1	22187424	22187752	EnhancerA808	-2.37437
1	16929215	16929604	EnhancerA626	0.642645		1	22761790	22762016	EnhancerA835	-2.15307
1	17060976	17061451	EnhancerA629	2.70475		1	22821771	22822108	EnhancerA839	-1.36979
1	17130036	17130236	EnhancerA632	1.20187		1	22875642	22876267	EnhancerA844	-1.23533
1	17219682	17219982	EnhancerA634	1.17018		1	22880941	22881050	EnhancerA847	-1.71937
1	17247099	17247327	EnhancerA635	1.68553		1	22881662	22881856	EnhancerA848	-0.934484
1	17292325	17292418	EnhancerA643	2.36108		1	23163117	23163258	EnhancerA872	-0.576962
1	17978227	17978613	EnhancerA668	0.56841		1	23197189	23197239	EnhancerA877	-2.73401
1	18028742	18029116	EnhancerA669	3.292		1	23344608	23344787	EnhancerA884	-2.30285
1	18078617	18078847	EnhancerA673	0.692586		1	23783853	23784311	EnhancerA909	-2.56497
1	18122948	18123127	EnhancerA675	3.16337		1	24252606	24252674	EnhancerA929	-0.586985
1	18431894	18432412	EnhancerA690	1.5832		1	24252950	24253291	EnhancerA930	-1.34965
1	18873049	18873663	EnhancerA700	0.0770859		1	24652109	24652340	EnhancerA942	-2.22078
1	19170522	19171347	EnhancerA705	0.990703		1	24743799	24744349	EnhancerA956	-3.27832
1	19234373	19234643	EnhancerA706	4.87441		1	24770115	24770250	EnhancerA962	-0.628694
1	19302671	19303405	EnhancerA707	3.40008		1	24844057	24844488	EnhancerA967	-0.0692035
1	19391340	19391923	EnhancerA711	2.64546		1	25027292	25027356	EnhancerA978	-1.36979
1	19428014	19428083	EnhancerA712	3.70719		1	25027746	25027865	EnhancerA979	-1.58096
1	19578607	19578732	EnhancerA716	3.10257		1	25051337	25051444	EnhancerA982	-1.6579
1	19579091	19579248	EnhancerA717	0.146188		1	25607108	25607384	EnhancerA1006	-1.22916
1	19582587	19583125	EnhancerA718	4.20019		1	25695523	25695572	EnhancerA1021	-0.086635
1	19701077	19701550	EnhancerA722	1.68553		1	25723827	25723895	EnhancerA1026	-0.108292
1	19730338	19730638	EnhancerA723	0.00764255		1	25724569	25725397	EnhancerA1027	-0.0944237
1	19820088	19821254	EnhancerA725	0.17707		1	25742376	25742502	EnhancerA1032	-2.3948
1	19889886	19890333	EnhancerA731	1.5832		1	26001676	26002106	EnhancerA1048	-0.683002
1	19912495	19912663	EnhancerA732	0.341956		1	26133882	26134117	EnhancerA1053	-2.98329
1	20013482	20014035	EnhancerA733	2.63684		1	26135151	26135274	EnhancerA1054	-2.98329
1	20496288	20496398	EnhancerA743	5.69721		1	26143857	26143956	EnhancerA1059	-0.584877
1	20497743	20497929	EnhancerA744	3.82618		1	26243533	26243727	EnhancerA1073	-1.36979
1	21059711	21060169	EnhancerA763	3.56774		1	26465233	26465384	EnhancerA1091	-5.26283
1	21060523	21060827	EnhancerA764	2.58753		1	26484715	26485162	EnhancerA1093	-0.542923
1	21444550	21444695	EnhancerA772	4.87767		1	26511427	26511703	EnhancerA1094	-1.23533
1	21660734	21661266	EnhancerA781	3.10257		1	26512241	26512659	EnhancerA1095	-0.393992
1	22519211	22519367	EnhancerA820	2.17017		1	26601035	26601110	EnhancerA1101	-3.94362
1	22520455	22520815	EnhancerA822	1.20827		1	26678438	26678918	EnhancerA1107	-1.23533
1	22534335	22534525	EnhancerA823	0.719695		1	26694331	26695159	EnhancerA1110	-0.163794
1	22575961	22576103	EnhancerA825	0.939805		1	27048060	27048800	EnhancerA1126	-0.333108
1	22598315	22598562	EnhancerA826	1.375		1	27151063	27151401	EnhancerA1132	-0.366644
1	22625074	22625785	EnhancerA828	2.70475		1	27160002	27160277	EnhancerA1134	-0.752659
1	22630173	22630336	EnhancerA829	1.17197		1	27161018	27161197	EnhancerA1135	-3.1475
1	22758520	22758836	EnhancerA831	1.68553		1	27655987	27656392	EnhancerA1150	-2.88758
1	22759205	22759580	EnhancerA832	2.70475		1	27858015	27858138	EnhancerA1157	-1.36979
1	22762772	22763354	EnhancerA836	4.02925		1	28036299	28036651	EnhancerA1161	-1.23533
1	22816269	22816781	EnhancerA838	0.265585		1	28147765	28147852	EnhancerA1166	-1.00258
1	22826824	22827315	EnhancerA840	3.33107		1	28469989	28470241	EnhancerA1189	-2.15307
1	22877294	22877763	EnhancerA845	0.25131		1	28671379	28671652	EnhancerA1195	-1.5856
1	22878526	22878952	EnhancerA846	1.32957		1	28871410	28871795	EnhancerA1211	-1.36979
1	22979215	22979328	EnhancerA850	1.68553		1	28901419	28901642	EnhancerA1218	-3.43655
1	23022444	23023037	EnhancerA852	2.83521		1	29224693	29225120	EnhancerA1226	-1.36979
1	23023599	23024316	EnhancerA853	4.02925		1	29229406	29229635	EnhancerA1229	-3.21523
1	23024820	23024948	EnhancerA854	2.70475		1	29438536	29438911	EnhancerA1248	-2.22078
1	23025278	23025850	EnhancerA855	1.99813		1	29578595	29578771	EnhancerA1260	-0.0342365
1	23073641	23074080	EnhancerA859	1.5832		1	29760993	29761187	EnhancerA1262	-0.69387
1	23544288	23544470	EnhancerA897	0.486755		1	29763645	29763865	EnhancerA1263	-0.745317
1	23630718	23630959	EnhancerA898	3.292		1	29874677	29874830	EnhancerA1271	-0.752545
1	23631590	23631737	EnhancerA899	3.70719		1	30104351	30104698	EnhancerA1274	-0.404676
1	23767966	23768030	EnhancerA908	2.52063		1	30152930	30153313	EnhancerA1276	-0.160129
1	23890391	23890575	EnhancerA912	1.93017		2	126571	126947	EnhancerA1291	-0.194208
1	23902405	23902579	EnhancerA917	1.39301		2	261295	262046	EnhancerA1297	-2.3948
1	23921814	23922182	EnhancerA922	5.60352		2	362730	362820	EnhancerA1305	-0.439145
1	23940939	23941203	EnhancerA924	2.70475		2	492665	492969	EnhancerA1314	-1.36979
1	24010917	24011369	EnhancerA926	3.83903		2	509562	509901	EnhancerA1317	-0.180681
1	24350599	24350744	EnhancerA933	1.5313		2	815509	815810	EnhancerA1340	-2.15307
1	24355748	24356270	EnhancerA934	0.473226		2	1146570	1146755	EnhancerA1354	-2.05592
1	24487747	24488007	EnhancerA935	2.70475		2	1188670	1188925	EnhancerA1356	-1.02645
1	24635454	24635558	EnhancerA940	1.20269		2	1393109	1393909	EnhancerA1364	-3.62474
1	24711637	24711816	EnhancerA951	1.03928		2	1467195	1468520	EnhancerA1366	-1.23533
1	24712575	24712666	EnhancerA952	0.867834		2	1684082	1684407	EnhancerA1373	-2.18109
1	24769022	24769492	EnhancerA961	1.44486		2	2080462	2080848	EnhancerA1387	-0.671462
1	24788736	24788939	EnhancerA963	3.43618		2	2261170	2261321	EnhancerA1392	-0.641008
1	25274087	25274481	EnhancerA998	2.05853		2	2283852	2284077	EnhancerA1393	-1.23533
1	25351131	25351272	EnhancerA999	3.9557		2	3259609	3259800	EnhancerA1404	-0.186881
1	25427849	25428111	EnhancerA1001	4.95575		2	3306574	3306841	EnhancerA1416	-0.245733
1	25607794	25608220	EnhancerA1007	4.43587		2	3307339	3307474	EnhancerA1417	-0.218862
1	25625495	25625914	EnhancerA1010	1.68553		2	3316684	3316774	EnhancerA1419	-1.49681
1	25626834	25627082	EnhancerA1011	2.52922		2	3319919	3320209	EnhancerA1420	-0.507315
1	25631196	25631341	EnhancerA1012	0.808008		2	3321902	3322151	EnhancerA1421	-0.23407
1	25660875	25661119	EnhancerA1015	0.280666		2	3324385	3324746	EnhancerA1422	-0.493096
1	25732274	25732576	EnhancerA1029	1.5832		2	3329555	3329682	EnhancerA1425	-0.292595
1	25877384	25877887	EnhancerA1038	0.633444		2	3330941	3331053	EnhancerA1426	-0.137202
1	25878556	25878693	EnhancerA1039	1.19281		2	3333570	3333696	EnhancerA1430	-0.294637
1	26090503	26091186	EnhancerA1052	0.388133		2	3337842	3338305	EnhancerA1433	-0.00521778
1	26144579	26144798	EnhancerA1060	1.4123		2	3367262	3367501	EnhancerA1436	-0.218985
1	26165223	26165498	EnhancerA1064	0.146188		2	3376467	3377385	EnhancerA1438	-0.178161
1	26239058	26239170	EnhancerA1071	0.378206		2	3377596	3378722	EnhancerA1439	-0.254387
1	26256336	26256611	EnhancerA1078	1.5832		2	3395085	3395222	EnhancerA1444	-0.182724
1	26302661	26303187	EnhancerA1080	3.56774		2	3396311	3396448	EnhancerA1445	-0.496704
1	26304969	26305336	EnhancerA1082	3.51719		2	3404894	3405034	EnhancerA1450	-0.148101
1	26341268	26341396	EnhancerA1087	0.218659		2	3405465	3405691	EnhancerA1451	-0.112783
1	26476408	26476760	EnhancerA1092	0.167935		2	3428952	3429213	EnhancerA1453	-0.111889
1	26542499	26542597	EnhancerA1097	3.292		2	3431437	3431736	EnhancerA1454	-0.0316815
1	26543488	26543631	EnhancerA1098	3.56774		2	3460915	3461153	EnhancerA1458	-0.344574
1	26657548	26657822	EnhancerA1105	0.622896		2	3463767	3463917	EnhancerA1459	-0.49717
1	26658703	26658912	EnhancerA1106	0.0381826		2	3464366	3464590	EnhancerA1460	-0.147924
1	26684728	26685141	EnhancerA1108	1.68553		2	3465427	3465545	EnhancerA1461	-0.173354
1	26693238	26693515	EnhancerA1109	4.32428		2	3490229	3491200	EnhancerA1464	-0.412923
1	26698780	26698868	EnhancerA1111	1.31992		2	5840944	5840994	EnhancerA1501	-1.26062
1	26766886	26767024	EnhancerA1114	0.461576		2	6371102	6371194	EnhancerA1519	-0.349963
1	27151805	27152072	EnhancerA1133	1.5832		2	6468287	6468373	EnhancerA1524	-3.57535
1	27319202	27319479	EnhancerA1143	0.0725079		2	6485580	6485739	EnhancerA1525	-1.36979
1	27638249	27638665	EnhancerA1149	1.79635		2	6520820	6520969	EnhancerA1528	-0.648344
1	27663965	27664271	EnhancerA1151	0.280666		2	6523603	6524303	EnhancerA1530	-0.246708
1	27711676	27712126	EnhancerA1154	1.76458		2	7056228	7056417	EnhancerA1550	-1.36979
1	27751233	27751398	EnhancerA1155	0.551202		2	7442646	7442719	EnhancerA1564	-0.227382
1	28148121	28148235	EnhancerA1167	0.299416		2	7493328	7493917	EnhancerA1566	-3.72068
1	28379328	28379665	EnhancerA1182	2.70475		2	7581202	7581252	EnhancerA1571	-1.23533
1	28583294	28583802	EnhancerA1193	0.470004		2	7957895	7958189	EnhancerA1589	-1.36979
1	28701580	28701816	EnhancerA1197	1.65047		2	8210639	8211072	EnhancerA1604	-1.19109
1	28788335	28788450	EnhancerA1202	0.320409		2	8432673	8432794	EnhancerA1614	-0.261091
1	28872014	28872151	EnhancerA1212	1.68553		2	8755465	8755891	EnhancerA1628	-1.41406
1	28888925	28889132	EnhancerA1214	0.3037		2	9522848	9523309	EnhancerA1639	-1.23533
1	29008229	29008417	EnhancerA1221	3.6152		2	9568236	9568890	EnhancerA1645	-0.974904
1	29101369	29101653	EnhancerA1222	0.432168		2	9675776	9676094	EnhancerA1652	-1.23533
1	29234121	29234518	EnhancerA1230	0.146188		2	9688496	9689267	EnhancerA1657	-1.88262
1	29241186	29241282	EnhancerA1232	1.68553		2	9790398	9790620	EnhancerA1661	-0.351484
1	29359421	29360211	EnhancerA1236	3.66118		2	9910470	9910647	EnhancerA1669	-1.23533
1	29360906	29361264	EnhancerA1237	0.0800546		2	9976067	9976289	EnhancerA1674	-0.428369
1	29443039	29443089	EnhancerA1253	0.776446		2	9987909	9988390	EnhancerA1675	-0.32551
1	29645411	29645766	EnhancerA1261	1.9675		2	10075274	10075626	EnhancerA1684	-0.261333
1	29949092	29949586	EnhancerA1272	1.11631		2	10256311	10256518	EnhancerA1695	-2.27807
1	30152284	30152755	EnhancerA1275	0.874018		2	10686608	10686923	EnhancerA1713	-1.43284
1	30220311	30220536	EnhancerA1277	0.439507		2	10740928	10741668	EnhancerA1714	-0.440314
1	30377460	30377799	EnhancerA1281	1.69869		2	11048800	11048882	EnhancerA1720	-0.136662
1	30379146	30379475	EnhancerA1284	2.70475		2	11191212	11191450	EnhancerA1724	-0.0729178
1	30380430	30380737	EnhancerA1286	1.68924		2	11981530	11981770	EnhancerA1751	-2.98329
2	110970	111174	EnhancerA1288	3.91835		2	11996368	11996675	EnhancerA1752	-0.839268
2	179096	179249	EnhancerA1294	1.68553		2	12073425	12073664	EnhancerA1762	-0.0241363
2	186890	187140	EnhancerA1295	1.29724		2	12090980	12091953	EnhancerA1764	-2.73401
2	263173	263604	EnhancerA1298	1.86553		2	12123316	12123725	EnhancerA1771	-3.95453
2	302723	302917	EnhancerA1302	1.5832		2	12175918	12176083	EnhancerA1776	-1.47354
2	583353	583796	EnhancerA1319	1.3246		2	12183303	12183440	EnhancerA1777	-1.23533
2	589717	589975	EnhancerA1321	0.828777		2	12216183	12216353	EnhancerA1788	-0.128272
2	812870	813005	EnhancerA1338	1.5832		2	12225203	12225815	EnhancerA1789	-1.02908
2	1136591	1136847	EnhancerA1351	2.52063		2	12230227	12230295	EnhancerA1790	-2.15307
2	1145864	1145987	EnhancerA1353	1.73962		2	12231742	12232101	EnhancerA1791	-1.23533
2	1780880	1781684	EnhancerA1374	0.690708		2	12232723	12233239	EnhancerA1792	-2.15307
2	1788442	1788781	EnhancerA1375	0.388455		2	12829046	12829291	EnhancerA1812	-0.302955
2	1968229	1968462	EnhancerA1381	0.843233		2	13309518	13309719	EnhancerA1829	-0.76989
2	2185141	2185450	EnhancerA1390	0.336179		2	13971065	13971165	EnhancerA1843	-1.23533
2	2285134	2285234	EnhancerA1394	1.68553		2	13984638	13984759	EnhancerA1844	-2.3948
2	2291367	2291859	EnhancerA1395	2.10392		2	14331218	14331535	EnhancerA1847	-2.15307
2	3325037	3325306	EnhancerA1423	0.106319		2	15006480	15006540	EnhancerA1870	-1.23533
2	3327155	3327411	EnhancerA1424	0.0780122		2	15080891	15081316	EnhancerA1876	-0.843835
2	3440280	3440568	EnhancerA1455	0.054696		2	15101020	15101219	EnhancerA1881	-0.641008
2	6181237	6181469	EnhancerA1506	1.76458		2	15139658	15139854	EnhancerA1884	-2.9038
2	6522643	6522844	EnhancerA1529	4.13638		2	15189582	15190280	EnhancerA1886	-1.21182
2	6708080	6708253	EnhancerA1533	3.0973		2	15280755	15280872	EnhancerA1891	-0.221408
2	6807606	6807913	EnhancerA1536	1.68553		2	15449116	15449350	EnhancerA1900	-0.390332
2	6894637	6895132	EnhancerA1542	0.651381		2	15533621	15533746	EnhancerA1908	-0.367734
2	7830968	7831871	EnhancerA1578	0.280666		2	15564498	15564709	EnhancerA1911	-2.15307
2	7907345	7907417	EnhancerA1588	0.179506		2	15634080	15634506	EnhancerA1917	-0.512041
2	8013598	8013723	EnhancerA1592	1.5963		2	15711543	15711791	EnhancerA1918	-1.66413
2	8030847	8030910	EnhancerA1594	0.21437		2	16339056	16339231	EnhancerA1955	-4.40647
2	8102043	8102421	EnhancerA1599	3.41577		2	16609400	16609640	EnhancerA1976	-0.373197
2	8104963	8105688	EnhancerA1600	1.68553		2	16843489	16843646	EnhancerA1997	-1.5856
2	8106239	8106633	EnhancerA1601	1.68553		2	16864069	16864391	EnhancerA1998	-0.68561
2	8216697	8217174	EnhancerA1609	2.70475		2	16920305	16920488	EnhancerA2005	-4.62481
2	8682329	8682594	EnhancerA1626	0.575153		2	17062800	17062979	EnhancerA2008	-1.48724
2	9338448	9338635	EnhancerA1635	4.23101		2	17665776	17665997	EnhancerA2040	-2.98329
2	9559874	9560330	EnhancerA1642	0.12602		2	17697393	17697491	EnhancerA2043	-0.0862475
2	9561578	9561973	EnhancerA1643	0.0201657		2	17839709	17839872	EnhancerA2050	-1.23533
2	9616281	9616498	EnhancerA1648	3.292		2	17910638	17910786	EnhancerA2054	-0.353454
2	9631529	9631872	EnhancerA1649	0.372692		2	17993690	17993927	EnhancerA2061	-1.5856
2	9675112	9675398	EnhancerA1651	3.70719		2	18368825	18369273	EnhancerA2070	-0.76989
2	9679921	9680054	EnhancerA1654	0.929679		2	18486297	18487021	EnhancerA2079	-2.15307
2	9872728	9873027	EnhancerA1666	2.70475		2	18615994	18616147	EnhancerA2084	-0.563649
2	9907631	9907823	EnhancerA1667	1.17018		2	18637008	18637197	EnhancerA2087	-0.274382
2	9909322	9909803	EnhancerA1668	1.68553		2	18806674	18807241	EnhancerA2099	-2.15307
2	9920554	9920838	EnhancerA1670	0.92496		2	19046452	19046713	EnhancerA2107	-0.0511241
2	9921703	9922283	EnhancerA1671	2.45381		2	19047967	19048082	EnhancerA2108	-2.15307
2	9993705	9993960	EnhancerA1676	4.02925		2	19177892	19178068	EnhancerA2119	-2.935
2	10069204	10069551	EnhancerA1681	0.633434		2	19178525	19178688	EnhancerA2120	-5.43013
2	10084058	10084739	EnhancerA1686	3.83903		2	19409104	19409485	EnhancerA2129	-2.15307
2	10119520	10119788	EnhancerA1691	1.82286		2	19507011	19507345	EnhancerA2132	-0.80714
2	10134596	10134704	EnhancerA1692	0.923658		2	19519792	19519920	EnhancerA2133	-2.3948
2	10771249	10771538	EnhancerA1716	3.71972		3	695864	696201	EnhancerA2152	-0.159435
2	10852863	10853065	EnhancerA1717	1.11631		3	1065599	1065941	EnhancerA2161	-1.49533
2	11146856	11147520	EnhancerA1722	1.10941		3	1452456	1452916	EnhancerA2173	-1.30189
2	11359091	11359596	EnhancerA1726	2.70475		3	1485891	1486233	EnhancerA2178	-1.23533
2	11688146	11688268	EnhancerA1734	1.68553		3	1486680	1487031	EnhancerA2179	-2.15307
2	11688779	11688975	EnhancerA1735	0.169977		3	1817423	1817699	EnhancerA2186	-0.641008
2	11812871	11813592	EnhancerA1737	0.674312		3	1833694	1833754	EnhancerA2187	-2.3948
2	11837860	11838014	EnhancerA1740	1.68553		3	1852298	1852583	EnhancerA2190	-0.224385
2	12018658	12018850	EnhancerA1754	2.70475		3	2034048	2034804	EnhancerA2199	-0.270181
2	12021107	12021157	EnhancerA1756	3.292		3	2615110	2615275	EnhancerA2208	-0.0648713
2	12073975	12074448	EnhancerA1763	0.694663		3	2647504	2647774	EnhancerA2210	-2.3948
2	12146564	12146713	EnhancerA1773	1.76156		3	2889089	2889304	EnhancerA2214	-0.24393
2	12185794	12186107	EnhancerA1778	1.10206		3	3081083	3081277	EnhancerA2218	-1.36979
2	12190713	12191015	EnhancerA1781	2.52063		3	3371665	3371850	EnhancerA2224	-2.05514
2	12273321	12273446	EnhancerA1794	0.781306		3	3582669	3582962	EnhancerA2231	-1.64745
2	12816354	12816503	EnhancerA1811	0.511277		3	3657747	3658192	EnhancerA2238	-1.23533
2	12898409	12899022	EnhancerA1814	1.68553		3	3668510	3668603	EnhancerA2240	-1.37251
2	13052397	13052625	EnhancerA1816	0.109547		3	4118710	4119216	EnhancerA2254	-3.46931
2	13316101	13316417	EnhancerA1834	2.52063		3	4121358	4121569	EnhancerA2258	-0.801849
2	13316781	13317260	EnhancerA1835	0.436211		3	4219142	4219437	EnhancerA2261	-0.13473
2	13630509	13630618	EnhancerA1837	2.42809		3	4343323	4344463	EnhancerA2264	-1.36979
2	14488099	14488300	EnhancerA1851	0.388875		3	4361276	4361514	EnhancerA2266	-0.0412142
2	14587789	14588052	EnhancerA1853	1.11177		3	4406259	4406610	EnhancerA2267	-0.783372
2	14600075	14600391	EnhancerA1857	3.10257		3	4547833	4547963	EnhancerA2274	-0.0137911
2	15010117	15010296	EnhancerA1874	0.5471		3	4724268	4724750	EnhancerA2281	-1.78138
2	15081787	15082535	EnhancerA1877	2.33041		3	4725816	4725960	EnhancerA2282	-0.345712
2	15088083	15088446	EnhancerA1878	0.178323		3	4830462	4831137	EnhancerA2287	-0.3086
2	15102366	15102416	EnhancerA1882	1.68876		3	4845853	4846326	EnhancerA2292	-1.36979
2	15373043	15373245	EnhancerA1893	4.88933		3	4846811	4847527	EnhancerA2293	-0.76989
2	15374974	15375462	EnhancerA1895	2.70475		3	5079520	5079702	EnhancerA2299	-0.795185
2	15375903	15376099	EnhancerA1896	1.68553		3	5320397	5320653	EnhancerA2313	-0.293494
2	15377126	15377463	EnhancerA1897	0.255883		3	5536344	5536431	EnhancerA2314	-0.84681
2	15518868	15519190	EnhancerA1904	3.292		3	5616276	5616431	EnhancerA2321	-1.23533
2	15773410	15773810	EnhancerA1920	1.76946		3	5646100	5646317	EnhancerA2322	-2.52712
2	15879858	15880005	EnhancerA1924	1.84728		3	6243071	6243250	EnhancerA2342	-2.1128
2	16361853	16362089	EnhancerA1956	5.32286		3	6390874	6391220	EnhancerA2351	-2.732
2	16370375	16370706	EnhancerA1957	1.5832		3	6719562	6719612	EnhancerA2362	-1.05463
2	16371259	16372033	EnhancerA1958	1.5832		3	6884348	6884401	EnhancerA2367	-0.818436
2	16565280	16565690	EnhancerA1968	1.68553		3	7282610	7282935	EnhancerA2370	-1.13825
2	16566090	16566233	EnhancerA1969	0.648434		3	7635884	7636060	EnhancerA2392	-2.15307
2	16605036	16605122	EnhancerA1971	2.10352		3	7920673	7920840	EnhancerA2406	-2.03207
2	16607863	16608145	EnhancerA1974	3.292		3	7998085	7998331	EnhancerA2413	-3.1475
2	16696704	16696922	EnhancerA1986	0.30357		3	8072101	8072284	EnhancerA2415	-0.347556
2	16697301	16697497	EnhancerA1987	0.0438444		3	8109122	8109447	EnhancerA2424	-2.1898
2	16707061	16707721	EnhancerA1990	3.99223		3	8110315	8110615	EnhancerA2425	-1.27343
2	16759418	16759762	EnhancerA1991	2.52063		3	8157680	8157845	EnhancerA2434	-1.36979
2	16901861	16902003	EnhancerA2002	0.472889		3	8184257	8184475	EnhancerA2439	-1.36979
2	17244921	17245707	EnhancerA2019	2.28025		3	8189886	8190111	EnhancerA2441	-2.98329
2	17247342	17247492	EnhancerA2021	1.68553		3	8259108	8259569	EnhancerA2447	-0.604253
2	17249547	17249710	EnhancerA2023	3.66118		3	8336337	8336721	EnhancerA2455	-0.381516
2	17260231	17261387	EnhancerA2025	0.279853		3	8595379	8595570	EnhancerA2471	-1.36979
2	17443544	17444104	EnhancerA2028	3.292		3	8770286	8770402	EnhancerA2477	-4.67287
2	17482977	17483901	EnhancerA2031	2.70475		3	8897689	8898364	EnhancerA2482	-1.84027
2	18175021	18175304	EnhancerA2066	1.77983		3	8905674	8905999	EnhancerA2483	-1.36979
2	18234412	18234581	EnhancerA2068	2.52063		3	8993350	8994170	EnhancerA2494	-1.23533
2	19021282	19021345	EnhancerA2104	3.04356		3	9225890	9226149	EnhancerA2503	-0.0121094
3	15741	15849	EnhancerA2136	2.18405		3	9315101	9315232	EnhancerA2509	-1.36979
3	61292	61450	EnhancerA2140	1.05853		3	9363530	9363955	EnhancerA2511	-1.36979
3	293152	293380	EnhancerA2142	0.11708		3	9468217	9468467	EnhancerA2521	-2.3948
3	401532	401777	EnhancerA2146	3.292		3	9485474	9485636	EnhancerA2525	-1.36979
3	984964	985133	EnhancerA2156	4.38195		3	9737423	9737700	EnhancerA2540	-2.98329
3	1066129	1066438	EnhancerA2162	0.280666		3	9865378	9865428	EnhancerA2547	-2.15307
3	1066742	1067779	EnhancerA2163	0.0618178		3	10038224	10038501	EnhancerA2553	-2.73401
3	1358551	1358982	EnhancerA2168	3.292		3	10050894	10051028	EnhancerA2554	-1.91247
3	1953762	1953957	EnhancerA2192	2.77995		3	10143817	10144132	EnhancerA2560	-1.36979
3	1994395	1994802	EnhancerA2193	3.79068		3	10304894	10304973	EnhancerA2563	-2.94669
3	1995771	1995855	EnhancerA2194	3.51719		3	10313074	10313519	EnhancerA2564	-2.3948
3	2007616	2007842	EnhancerA2197	0.0770039		3	10913682	10913741	EnhancerA2587	-3.1475
3	2008488	2008674	EnhancerA2198	3.24607		3	11096930	11097527	EnhancerA2595	-0.0983067
3	2352881	2353178	EnhancerA2207	2.70475		3	11153961	11154258	EnhancerA2600	-1.69086
3	2646901	2647138	EnhancerA2209	1.34325		3	11798577	11799073	EnhancerA2617	-1.36979
3	3262489	3262847	EnhancerA2223	1.32011		3	11813865	11814255	EnhancerA2620	-1.05274
3	3701633	3701787	EnhancerA2244	0.123897		3	12125804	12126002	EnhancerA2630	-2.15307
3	4106580	4106857	EnhancerA2250	3.24699		3	13484638	13484763	EnhancerA2637	-2.3948
3	4218077	4218208	EnhancerA2259	1.88196		3	14202051	14202409	EnhancerA2655	-0.00918489
3	4218388	4218710	EnhancerA2260	1.68553		3	14811018	14811893	EnhancerA2660	-2.41445
3	4357864	4358032	EnhancerA2265	1.17134		3	16011188	16011433	EnhancerA2673	-0.123152
3	4439192	4439364	EnhancerA2269	1.68553		3	16026781	16026917	EnhancerA2674	-3.46931
3	4441842	4442002	EnhancerA2270	3.04079		3	16121997	16122069	EnhancerA2678	-0.463502
3	4506376	4506590	EnhancerA2271	0.0580432		3	16273562	16274237	EnhancerA2684	-0.214745
3	4655556	4656599	EnhancerA2278	2.46798		3	16283487	16283661	EnhancerA2688	-0.22214
3	4723355	4724072	EnhancerA2280	2.32635		3	16438619	16438758	EnhancerA2691	-0.165011
3	4789103	4789470	EnhancerA2285	3.16873		3	16532822	16533034	EnhancerA2700	-3.21523
3	4835669	4835869	EnhancerA2288	0.608569		3	16588319	16588512	EnhancerA2705	-0.394144
3	4841002	4841381	EnhancerA2291	2.70897		3	16609913	16609981	EnhancerA2707	-3.39861
3	4943461	4943653	EnhancerA2294	3.20527		3	17395371	17395946	EnhancerA2728	-1.23533
3	5122698	5123836	EnhancerA2300	1.146		3	17442774	17443202	EnhancerA2731	-0.641008
3	5150920	5151030	EnhancerA2305	0.887629		3	17551834	17552047	EnhancerA2742	-2.11421
3	5236256	5236880	EnhancerA2308	1.18831		3	17552954	17553167	EnhancerA2743	-2.15307
3	5694807	5695150	EnhancerA2324	0.687279		3	17703152	17703676	EnhancerA2746	-1.7631
3	5836586	5836722	EnhancerA2327	2.70475		3	17868930	17869001	EnhancerA2750	-1.47354
3	5843740	5843986	EnhancerA2330	0.125328		3	18052117	18052346	EnhancerA2761	-1.19522
3	6225779	6225895	EnhancerA2341	0.325095		3	18415870	18415981	EnhancerA2771	-1.72663
3	6264960	6265199	EnhancerA2345	1.5832		3	18545850	18546024	EnhancerA2779	-1.36979
3	6272152	6272329	EnhancerA2347	2.52063		3	18632469	18632579	EnhancerA2782	-1.23533
3	6380606	6381378	EnhancerA2350	1.68553		3	18750054	18750334	EnhancerA2788	-3.21523
3	6532945	6533480	EnhancerA2357	2.52063		3	18802369	18802475	EnhancerA2795	-1.23533
3	6533824	6534423	EnhancerA2358	1.85427		3	18809839	18810069	EnhancerA2797	-2.48372
3	6713845	6714237	EnhancerA2361	0.0268192		3	18843277	18843485	EnhancerA2805	-0.245737
3	6827644	6827693	EnhancerA2366	0.225537		3	18975203	18975484	EnhancerA2810	-1.31853
3	7387306	7387527	EnhancerA2379	1.08744		3	19163279	19163646	EnhancerA2812	-1.24873
3	7387870	7388049	EnhancerA2380	2.07727		3	19171381	19171640	EnhancerA2813	-0.309096
3	7477251	7477466	EnhancerA2384	0.927186		3	19263205	19263485	EnhancerA2819	-1.23533
3	7492695	7493015	EnhancerA2385	3.47111		3	19413342	19413493	EnhancerA2820	-0.836495
3	7503715	7504244	EnhancerA2386	2.70475		3	19413820	19414054	EnhancerA2821	-3.1475
3	7543690	7544408	EnhancerA2387	0.114788		3	19484249	19484362	EnhancerA2829	-0.164581
3	7711656	7712156	EnhancerA2397	4.32428		3	19598504	19598879	EnhancerA2833	-2.73401
3	7772954	7773585	EnhancerA2399	3.56774		3	19808874	19808951	EnhancerA2849	-0.499269
3	7797902	7798245	EnhancerA2401	0.778887		3	20008467	20008634	EnhancerA2852	-0.635835
3	7816788	7817710	EnhancerA2404	1.39968		3	20429511	20429713	EnhancerA2865	-1.32223
3	7988218	7989393	EnhancerA2410	1.68553		3	20493286	20493770	EnhancerA2867	-0.955659
3	8121480	8121712	EnhancerA2426	1.5832		3	20773950	20774369	EnhancerA2884	-2.03207
3	8143243	8143564	EnhancerA2430	1.96721		3	20802698	20802850	EnhancerA2885	-0.614698
3	8170677	8171011	EnhancerA2438	1.68553		3	20897677	20898136	EnhancerA2888	-0.958744
3	8187751	8187987	EnhancerA2440	0.196888		3	20913729	20913903	EnhancerA2889	-0.479254
3	8231104	8231314	EnhancerA2443	3.9557		3	21009318	21009427	EnhancerA2892	-1.23533
3	8234658	8235235	EnhancerA2444	4.28644		3	21055616	21056617	EnhancerA2894	-0.97858
3	8381143	8381215	EnhancerA2458	0.196888		3	21136221	21136347	EnhancerA2901	-2.27807
3	8482703	8482870	EnhancerA2464	2.52063		3	21519888	21520079	EnhancerA2916	-1.18616
3	8591927	8591977	EnhancerA2467	1.68553		3	22214138	22214471	EnhancerA2936	-0.273584
3	8862317	8862830	EnhancerA2479	0.538324		3	22432146	22432507	EnhancerA2946	-0.242225
3	8866671	8867019	EnhancerA2480	3.292		3	22457765	22458082	EnhancerA2948	-0.160566
3	8927363	8927556	EnhancerA2488	0.777043		3	22579409	22579498	EnhancerA2957	-0.362709
3	9299038	9299383	EnhancerA2506	3.29404		3	22879291	22879404	EnhancerA2967	-1.47441
3	9299673	9299921	EnhancerA2507	1.12816		3	22913392	22913620	EnhancerA2970	-1.73542
3	9304195	9304292	EnhancerA2508	1.41126		3	22917089	22917576	EnhancerA2971	-1.36979
3	9360832	9361098	EnhancerA2510	1.67615		3	22924048	22924150	EnhancerA2976	-2.3948
3	9422153	9422336	EnhancerA2517	0.281155		3	22955433	22955733	EnhancerA2979	-0.156586
3	9477852	9477987	EnhancerA2522	0.180011		3	23115975	23116575	EnhancerA2981	-1.41481
3	9591467	9591606	EnhancerA2531	1.75426		3	23162778	23163061	EnhancerA2984	-0.171396
3	9591761	9593084	EnhancerA2532	0.527872		3	23169744	23170000	EnhancerA2985	-1.38738
3	9837670	9837939	EnhancerA2546	0.554792		4	56118	56529	EnhancerA2999	-3.1475
3	9885870	9886270	EnhancerA2550	3.10257		4	61525	61827	EnhancerA3001	-1.97928
3	10074579	10074834	EnhancerA2558	0.575934		4	557850	558052	EnhancerA3007	-1.23533
3	10128596	10128734	EnhancerA2559	0.487782		4	591906	592115	EnhancerA3010	-0.589049
3	10303864	10304246	EnhancerA2562	0.871315		4	623776	624068	EnhancerA3016	-3.39861
3	10439797	10440333	EnhancerA2569	2.70475		4	687374	687624	EnhancerA3022	-0.84189
3	10850507	10850714	EnhancerA2580	1.78853		4	719603	719768	EnhancerA3023	-4.57535
3	10934754	10935311	EnhancerA2589	0.495134		4	1043880	1044370	EnhancerA3037	-0.163145
3	10967541	10967768	EnhancerA2594	1.41791		4	1199964	1200614	EnhancerA3041	-1.83675
3	11121924	11122302	EnhancerA2597	4.59168		4	1561269	1561709	EnhancerA3050	-2.3948
3	11386051	11386319	EnhancerA2606	2.70475		4	1561939	1562215	EnhancerA3051	-0.431252
3	14201004	14201114	EnhancerA2653	0.364762		4	2215921	2216027	EnhancerA3055	-1.23533
3	14201434	14201864	EnhancerA2654	0.105999		4	2216188	2216624	EnhancerA3056	-2.3948
3	14202757	14202877	EnhancerA2656	0.301856		4	2411435	2412338	EnhancerA3059	-2.98329
3	16145750	16145975	EnhancerA2681	1.68553		4	2415374	2415756	EnhancerA3060	-1.36979
3	16412718	16412816	EnhancerA2690	0.280666		4	2670894	2671122	EnhancerA3065	-1.91779
3	16484003	16484205	EnhancerA2696	1.68553		4	2994711	2994986	EnhancerA3067	-0.516966
3	16608661	16608781	EnhancerA2706	1.5832		4	3982488	3982568	EnhancerA3079	-2.15307
3	17010172	17010884	EnhancerA2720	3.00907		4	5173689	5174200	EnhancerA3094	-0.169286
3	17203897	17204458	EnhancerA2724	1.99901		4	5358339	5359139	EnhancerA3097	-0.79436
3	17204644	17205264	EnhancerA2725	1.85854		4	5793037	5793534	EnhancerA3110	-0.0128244
3	17205899	17206049	EnhancerA2726	1.34894		4	5851622	5852010	EnhancerA3111	-1.36979
3	17501284	17502034	EnhancerA2734	0.987425		4	6422961	6423121	EnhancerA3122	-1.25853
3	17508833	17509242	EnhancerA2738	0.788759		4	6440456	6440644	EnhancerA3123	-1.19835
3	17561854	17561953	EnhancerA2745	0.146188		4	6639941	6640061	EnhancerA3129	-1.57304
3	17703939	17705556	EnhancerA2747	4.68669		4	7348735	7349046	EnhancerA3153	-2.82157
3	18027770	18027890	EnhancerA2760	1.68553		4	7715810	7716085	EnhancerA3171	-1.36979
3	18244812	18245034	EnhancerA2767	1.68626		4	7762487	7762581	EnhancerA3177	-1.36979
3	18245514	18245889	EnhancerA2768	4.51684		4	7926297	7926436	EnhancerA3187	-1.32075
3	18246189	18246239	EnhancerA2769	2.70475		4	8323344	8324004	EnhancerA3196	-1.23533
3	18297055	18297275	EnhancerA2770	0.709306		4	8405827	8406118	EnhancerA3202	-0.532006
3	18516781	18516957	EnhancerA2777	1.83233		4	8472309	8472523	EnhancerA3210	-1.30885
3	18669758	18670080	EnhancerA2786	3.51719		4	8565155	8565557	EnhancerA3214	-0.0987799
3	19597851	19598187	EnhancerA2832	0.0438444		4	8831879	8832087	EnhancerA3216	-0.173943
3	19728056	19728221	EnhancerA2839	0.224024		4	9129986	9130163	EnhancerA3223	-0.251051
3	19730175	19730542	EnhancerA2842	1.02072		4	9130876	9131539	EnhancerA3224	-2.02069
3	19749646	19749988	EnhancerA2845	1.03592		4	9298719	9298769	EnhancerA3227	-0.0342365
3	20688134	20688434	EnhancerA2872	3.292		4	9300270	9300358	EnhancerA3229	-0.434646
3	20753152	20753291	EnhancerA2876	1.08367		4	9450870	9451336	EnhancerA3240	-1.30291
3	20765913	20766471	EnhancerA2881	3.70719		4	9585385	9585690	EnhancerA3244	-0.480436
3	20771279	20772020	EnhancerA2882	0.280666		4	9729585	9729754	EnhancerA3246	-0.413403
3	20772890	20773416	EnhancerA2883	0.0864775		4	9731497	9731844	EnhancerA3248	-1.20935
3	21141004	21141171	EnhancerA2902	0.018762		4	9741293	9741709	EnhancerA3249	-1.42309
3	21309575	21310249	EnhancerA2910	0.845107		4	9930072	9930490	EnhancerA3263	-0.556554
3	22203338	22203672	EnhancerA2935	1.5832		4	10161531	10161900	EnhancerA3285	-3.39861
3	22250557	22250944	EnhancerA2938	0.849179		4	10275196	10275367	EnhancerA3288	-0.527741
3	22257864	22258052	EnhancerA2939	2.70475		4	10288443	10288733	EnhancerA3289	-0.73185
3	22553917	22554139	EnhancerA2955	1.5832		4	10484893	10484984	EnhancerA3296	-1.16586
3	22554635	22554839	EnhancerA2956	3.87992		4	10593169	10593306	EnhancerA3304	-0.9868
3	22579904	22580194	EnhancerA2958	0.124431		4	10959319	10959408	EnhancerA3321	-0.0445807
3	22580778	22580897	EnhancerA2959	0.148379		4	11374374	11374424	EnhancerA3338	-2.15307
3	22807586	22807691	EnhancerA2964	3.71809		4	11445320	11445578	EnhancerA3347	-0.803598
3	22809321	22809538	EnhancerA2965	2.18687		4	11868198	11868291	EnhancerA3372	-4.33897
3	23047826	23048371	EnhancerA2980	3.51719		4	11888441	11888700	EnhancerA3374	-1.61723
3	23116945	23117188	EnhancerA2982	0.227458		4	12360211	12360314	EnhancerA3392	-1.03623
3	23286363	23286914	EnhancerA2990	0.233355		4	12373064	12373345	EnhancerA3394	-0.76989
3	23350232	23350382	EnhancerA2995	0.0288823		4	12411902	12412429	EnhancerA3399	-0.403098
4	469897	470391	EnhancerA3006	1.74181		4	12859880	12859984	EnhancerA3411	-0.930415
4	739763	740930	EnhancerA3029	0.196888		4	13249615	13250005	EnhancerA3419	-4.43448
4	1045030	1045145	EnhancerA3038	1.5832		4	13393519	13393587	EnhancerA3425	-1.22827
4	1515913	1516175	EnhancerA3048	0.318124		4	13658658	13658839	EnhancerA3431	-0.162907
4	5036779	5037554	EnhancerA3090	1.52476		4	13677634	13677857	EnhancerA3435	-3.62474
4	5601857	5602114	EnhancerA3102	3.66118		4	13782076	13782292	EnhancerA3439	-0.324632
4	5717772	5718922	EnhancerA3107	2.70475		4	13813797	13814788	EnhancerA3440	-0.496598
4	5737547	5737675	EnhancerA3108	1.5832		4	13877046	13877389	EnhancerA3443	-1.23533
4	5741945	5742314	EnhancerA3109	0.161281		4	14183737	14183841	EnhancerA3451	-2.15307
4	6441267	6441590	EnhancerA3124	0.198785		4	14391335	14391848	EnhancerA3467	-0.246626
4	6862271	6862552	EnhancerA3136	1.5832		4	14621578	14621689	EnhancerA3472	-1.23533
4	7216152	7216770	EnhancerA3145	0.283425		4	14674340	14674550	EnhancerA3477	-0.633425
4	7225045	7225245	EnhancerA3146	3.292		4	14779700	14780365	EnhancerA3485	-1.23533
4	7327397	7327512	EnhancerA3152	1.5832		4	14822723	14823076	EnhancerA3495	-2.3948
4	7399700	7399873	EnhancerA3161	1.17018		4	14843706	14843825	EnhancerA3497	-0.641008
4	7427061	7427345	EnhancerA3168	2.52063		4	14852050	14852699	EnhancerA3500	-2.15307
4	7860536	7860971	EnhancerA3185	1.21585		4	15063737	15063956	EnhancerA3506	-1.23533
4	7862396	7862677	EnhancerA3186	3.48619		4	15380033	15380174	EnhancerA3512	-1.23533
4	8140480	8140705	EnhancerA3192	1.68553		4	15723297	15723463	EnhancerA3524	-0.31329
4	8292740	8292848	EnhancerA3194	4.73219		4	15939432	15939762	EnhancerA3533	-0.851187
4	8312406	8312636	EnhancerA3195	0.100572		4	15964868	15965519	EnhancerA3536	-0.392861
4	8395310	8395528	EnhancerA3201	3.66118		4	16277939	16278280	EnhancerA3538	-0.973144
4	8490357	8490466	EnhancerA3213	1.68553		4	16664131	16664810	EnhancerA3555	-0.182119
4	9299084	9299365	EnhancerA3228	2.85446		4	16706052	16706349	EnhancerA3558	-1.23533
4	9465804	9465857	EnhancerA3242	1.68553		4	16711788	16712031	EnhancerA3561	-0.97858
4	9730502	9730601	EnhancerA3247	1.5832		4	16754578	16755019	EnhancerA3565	-0.219138
4	9757214	9757432	EnhancerA3250	1.06997		4	16760624	16760763	EnhancerA3567	-0.211266
4	9884969	9885217	EnhancerA3259	2.52063		4	16770201	16770514	EnhancerA3568	-4.27835
4	9904452	9904654	EnhancerA3262	1.68553		4	16805503	16805610	EnhancerA3569	-0.182535
4	9943119	9943682	EnhancerA3264	1.90967		4	16849158	16849370	EnhancerA3571	-0.768272
4	9997645	9997997	EnhancerA3270	2.52063		4	16879552	16879707	EnhancerA3574	-1.36979
4	10012194	10012306	EnhancerA3275	0.117835		4	17502345	17502705	EnhancerA3602	-3.21523
4	10058263	10058751	EnhancerA3276	1.07506		4	17588992	17589254	EnhancerA3614	-0.210729
4	10399757	10399935	EnhancerA3291	0.81625		4	17636505	17636746	EnhancerA3615	-0.219512
4	10474649	10475172	EnhancerA3294	2.18687		4	17662451	17662520	EnhancerA3618	-0.596221
4	10524131	10524365	EnhancerA3301	0.831173		4	17676203	17676481	EnhancerA3620	-1.36979
4	10712633	10713210	EnhancerA3310	3.10257		4	17747183	17747274	EnhancerA3628	-1.36979
4	10717972	10718269	EnhancerA3312	1.68553		4	17762876	17762984	EnhancerA3638	-1.23533
4	10836006	10836336	EnhancerA3318	1.33984		4	17764321	17764896	EnhancerA3640	-2.15307
4	11590299	11590443	EnhancerA3354	2.02117		4	17769880	17770493	EnhancerA3641	-1.6579
4	11595653	11596078	EnhancerA3355	3.10257		4	17774932	17775338	EnhancerA3646	-0.92525
4	11633971	11634073	EnhancerA3357	1.68553		4	17811889	17812146	EnhancerA3648	-0.212052
4	11635201	11635307	EnhancerA3359	2.70475		4	18056370	18056789	EnhancerA3658	-0.658726
4	11745426	11746413	EnhancerA3369	1.5832		4	18321513	18321980	EnhancerA3663	-1.36979
4	11842973	11843393	EnhancerA3370	1.68553		4	18322371	18322954	EnhancerA3664	-1.36979
4	11967509	11968157	EnhancerA3378	1.05767		4	18331953	18332486	EnhancerA3665	-0.137938
4	12074637	12075162	EnhancerA3383	2.15547		4	18565554	18565837	EnhancerA3678	-2.3948
4	12116839	12117048	EnhancerA3385	3.292		5	81138	81683	EnhancerA3686	-1.23533
4	12297668	12297797	EnhancerA3391	4.29241		5	154638	155383	EnhancerA3689	-2.82157
4	12395911	12396116	EnhancerA3396	3.70719		5	281823	282037	EnhancerA3691	-0.697571
4	12396348	12396630	EnhancerA3397	1.68553		5	312165	312532	EnhancerA3692	-0.43396
4	12620755	12621208	EnhancerA3408	1.09232		5	460057	460197	EnhancerA3699	-0.595266
4	13021102	13021415	EnhancerA3417	2.52063		5	571267	571536	EnhancerA3702	-0.256349
4	13238892	13239286	EnhancerA3418	1.14483		5	941294	941947	EnhancerA3712	-0.641008
4	13277286	13277642	EnhancerA3420	1.38877		5	1027940	1027994	EnhancerA3719	-0.466382
4	13279652	13280023	EnhancerA3424	1.68553		5	1044398	1044664	EnhancerA3720	-2.15307
4	13400327	13400377	EnhancerA3427	1.5832		5	1141358	1141488	EnhancerA3723	-1.23533
4	13651697	13651911	EnhancerA3430	3.27587		5	1187520	1187574	EnhancerA3724	-3.00425
4	13659283	13659763	EnhancerA3432	2.70475		5	1895999	1896165	EnhancerA3742	-2.27807
4	13660346	13660850	EnhancerA3433	0.197317		5	2179107	2179702	EnhancerA3759	-0.297432
4	13676936	13677455	EnhancerA3434	0.00934699		5	2226181	2226473	EnhancerA3761	-0.372011
4	13816297	13816663	EnhancerA3442	1.19775		5	3055150	3055252	EnhancerA3786	-3.94362
4	14376029	14376855	EnhancerA3466	0.987425		5	3528030	3528281	EnhancerA3805	-2.15307
4	14622432	14623141	EnhancerA3473	0.956604		5	3529945	3530370	EnhancerA3808	-2.2689
4	14801300	14801757	EnhancerA3492	0.755802		5	3608826	3609283	EnhancerA3812	-1.21247
4	14802266	14802549	EnhancerA3493	0.00263467		5	3661768	3662140	EnhancerA3816	-4.63235
4	14851356	14851591	EnhancerA3499	0.493349		5	4276911	4277200	EnhancerA3842	-3.9944
4	14971455	14971565	EnhancerA3504	0.00207942		5	5163262	5163567	EnhancerA3858	-1.00444
4	15485699	15486176	EnhancerA3519	1.542		5	5288912	5289266	EnhancerA3863	-0.296813
4	15815379	15815595	EnhancerA3525	0.481714		5	5421122	5421527	EnhancerA3864	-1.88635
4	15817589	15817787	EnhancerA3526	0.818825		5	5511849	5512067	EnhancerA3865	-0.571086
4	15943345	15943590	EnhancerA3534	1.94973		5	5695924	5696475	EnhancerA3869	-0.401102
4	16449819	16450212	EnhancerA3542	4.87767		5	5879566	5879769	EnhancerA3873	-1.1378
4	16559571	16559959	EnhancerA3547	0.296263		5	5887463	5887677	EnhancerA3874	-0.406757
4	16578990	16579131	EnhancerA3549	2.52063		5	6045853	6046382	EnhancerA3878	-1.36979
4	16742165	16742575	EnhancerA3562	2.70475		5	6050123	6050244	EnhancerA3879	-0.496846
4	16851563	16851654	EnhancerA3572	2.67134		5	6063540	6064170	EnhancerA3880	-1.37862
4	17250206	17250417	EnhancerA3582	4.75366		5	6287766	6288092	EnhancerA3892	-1.15978
4	17319076	17319298	EnhancerA3584	3.6152		5	6319996	6320273	EnhancerA3893	-2.7945
4	17383721	17383843	EnhancerA3591	1.5832		5	6396150	6396219	EnhancerA3902	-1.36979
4	17384377	17384587	EnhancerA3592	4.43587		5	6659127	6659214	EnhancerA3914	-1.46593
4	17521735	17521842	EnhancerA3604	4.68669		5	6727873	6728118	EnhancerA3917	-0.359996
4	17532318	17532577	EnhancerA3606	1.68553		5	7005229	7005681	EnhancerA3920	-1.41982
4	17533641	17533773	EnhancerA3607	0.658995		5	7223974	7224116	EnhancerA3928	-0.428422
4	17534041	17534294	EnhancerA3608	2.70475		5	7464918	7465168	EnhancerA3940	-1.23533
4	17535047	17535313	EnhancerA3609	2.09981		5	7667491	7667614	EnhancerA3951	-0.401605
4	17748471	17748927	EnhancerA3630	2.30858		5	7902128	7902400	EnhancerA3960	-5.02568
4	17754205	17754667	EnhancerA3631	1.35457		5	8405158	8405385	EnhancerA3974	-0.743225
4	17761558	17761986	EnhancerA3636	0.551202		5	8587296	8587534	EnhancerA3986	-1.36979
4	17763725	17763897	EnhancerA3639	2.61509		5	8670355	8670901	EnhancerA3989	-2.0494
4	17772685	17772835	EnhancerA3644	1.29724		5	8709758	8709919	EnhancerA3991	-2.3948
4	18144105	18144373	EnhancerA3659	1.4396		5	8729253	8729400	EnhancerA3999	-1.36979
4	18456899	18457595	EnhancerA3672	1.17018		5	8799176	8799678	EnhancerA4011	-0.453711
4	18473599	18473801	EnhancerA3674	0.146188		5	9494335	9494829	EnhancerA4023	-1.92377
5	30988	31287	EnhancerA3682	1.4224		5	9850840	9851017	EnhancerA4032	-1.23533
5	78905	79867	EnhancerA3685	1.68553		5	10297026	10297489	EnhancerA4046	-4.75578
5	325802	326092	EnhancerA3694	0.248051		5	10451784	10452284	EnhancerA4051	-2.73401
5	742484	742534	EnhancerA3706	2.70475		5	11728600	11728877	EnhancerA4076	-1.23533
5	828593	828979	EnhancerA3708	0.8937		5	13102176	13102526	EnhancerA4090	-0.568369
5	1296050	1296392	EnhancerA3726	0.173014		5	13612718	13612768	EnhancerA4094	-2.83938
5	1516367	1516692	EnhancerA3730	2.17589		5	13613743	13613793	EnhancerA4095	-3.95453
5	1517114	1517228	EnhancerA3731	3.32174		5	13987414	13987739	EnhancerA4108	-0.618021
5	1517959	1518374	EnhancerA3732	6.19241		5	14047409	14047583	EnhancerA4111	-0.423534
5	1523748	1524125	EnhancerA3733	0.146188		5	14550205	14550335	EnhancerA4117	-0.121127
5	1538928	1539085	EnhancerA3735	0.618148		5	14744861	14745151	EnhancerA4124	-0.909515
5	1670149	1670291	EnhancerA3737	2.4498		5	15021994	15022121	EnhancerA4137	-0.790607
5	1674898	1675435	EnhancerA3738	0.251792		5	15055862	15056170	EnhancerA4139	-0.310979
5	2074108	2074700	EnhancerA3753	2.70475		5	15248906	15249506	EnhancerA4143	-0.27715
5	3162828	3163304	EnhancerA3789	1.5832		5	15307516	15307774	EnhancerA4146	-2.3948
5	3513390	3513626	EnhancerA3802	0.0457018		5	15603723	15604373	EnhancerA4152	-3.46931
5	3522221	3522546	EnhancerA3803	2.70475		5	15914030	15914301	EnhancerA4163	-1.36979
5	3526719	3527467	EnhancerA3804	0.498719		5	16333345	16333887	EnhancerA4183	-1.36979
5	3529402	3529616	EnhancerA3807	2.19619		5	16568255	16568571	EnhancerA4191	-0.775209
5	3865371	3865483	EnhancerA3823	1.68553		5	16575711	16575761	EnhancerA4196	-2.15307
5	3991506	3991862	EnhancerA3825	0.283778		5	16714246	16714436	EnhancerA4199	-3.00514
5	3992054	3992197	EnhancerA3826	1.23739		5	17115954	17116030	EnhancerA4209	-2.57706
5	4067700	4068080	EnhancerA3828	0.763308		5	17524672	17524947	EnhancerA4227	-2.15307
5	4089404	4089567	EnhancerA3829	0.119071		5	17576773	17576990	EnhancerA4228	-1.23533
5	4192973	4194020	EnhancerA3835	3.83903		5	17646895	17647077	EnhancerA4231	-3.67265
5	4457472	4458512	EnhancerA3844	4.23101		5	17790579	17790761	EnhancerA4237	-2.98329
5	5517067	5517427	EnhancerA3866	0.161676		5	17807917	17808059	EnhancerA4241	-3.39861
5	5901287	5901633	EnhancerA3875	0.174123		5	17992930	17993070	EnhancerA4250	-2.3948
5	6156539	6156841	EnhancerA3882	1.97243		5	18023354	18023613	EnhancerA4252	-2.3948
5	6352088	6352183	EnhancerA3895	0.0497518		5	18341016	18341303	EnhancerA4265	-3.62474
5	6393323	6393529	EnhancerA3900	0.209545		5	18574894	18575420	EnhancerA4280	-5.13789
5	6442640	6442745	EnhancerA3910	0.725231		5	18926685	18926948	EnhancerA4295	-0.151311
5	6719569	6719911	EnhancerA3916	3.292		5	18960122	18960332	EnhancerA4297	-2.35353
5	6831741	6832059	EnhancerA3918	0.793914		5	19079498	19079897	EnhancerA4303	-0.169894
5	7058801	7059087	EnhancerA3922	1.5832		5	19092491	19092771	EnhancerA4304	-0.344694
5	7252997	7253070	EnhancerA3930	1.38472		5	19402553	19402944	EnhancerA4316	-0.554014
5	7465857	7465980	EnhancerA3941	0.887715		5	19896786	19897076	EnhancerA4331	-0.0688901
5	7754893	7755027	EnhancerA3957	0.0562679		5	19990925	19991182	EnhancerA4333	-0.110572
5	7833278	7833408	EnhancerA3959	3.39148		5	20085861	20085997	EnhancerA4341	-1.23533
5	8170837	8172036	EnhancerA3964	2.52063		5	20093880	20093963	EnhancerA4345	-2.40611
5	8445894	8446262	EnhancerA3977	3.51719		5	20095260	20095556	EnhancerA4346	-1.3914
5	8771999	8772249	EnhancerA4009	3.292		5	20387509	20387658	EnhancerA4351	-1.23533
5	9473633	9473751	EnhancerA4022	0.146188		5	20937422	20938338	EnhancerA4366	-0.247796
5	9947419	9947771	EnhancerA4036	0.492978		5	21042145	21042279	EnhancerA4368	-0.360627
5	10299117	10299268	EnhancerA4047	3.70719		5	21151708	21152163	EnhancerA4376	-0.831544
5	10489406	10489595	EnhancerA4053	2.52063		5	22081611	22081921	EnhancerA4432	-0.210729
5	10861032	10861303	EnhancerA4063	3.292		5	22113534	22114256	EnhancerA4436	-0.0155169
5	12586525	12586739	EnhancerA4087	1.68553		5	22173667	22173728	EnhancerA4442	-3.19297
5	13988579	13988933	EnhancerA4109	0.646151		5	22665177	22665628	EnhancerA4459	-0.0763241
5	14550790	14550928	EnhancerA4118	0.965221		5	22690617	22690817	EnhancerA4461	-2.98329
5	14551723	14552436	EnhancerA4120	1.5832		5	22698910	22699118	EnhancerA4464	-0.872382
5	14602346	14602519	EnhancerA4122	5.27688		5	22767308	22767815	EnhancerA4466	-3.82152
5	14916593	14916898	EnhancerA4129	1.68553		5	22804638	22804812	EnhancerA4467	-4.67287
5	14989578	14989628	EnhancerA4133	0.146188		5	22886567	22886778	EnhancerA4469	-0.785573
5	15601854	15602432	EnhancerA4151	0.146188		5	23017729	23018658	EnhancerA4477	-2.82157
5	15630794	15631600	EnhancerA4154	1.29567		5	23035689	23036016	EnhancerA4478	-0.028416
5	15632126	15632894	EnhancerA4155	0.964756		5	23359458	23359632	EnhancerA4516	-2.15307
5	16198078	16199578	EnhancerA4171	2.70475		5	23389066	23389535	EnhancerA4524	-1.36979
5	16203619	16204032	EnhancerA4173	0.88839		5	23404783	23404993	EnhancerA4525	-1.03954
5	16318981	16319274	EnhancerA4178	3.00907		5	23658377	23658760	EnhancerA4528	-2.15109
5	16725463	16725906	EnhancerA4200	0.0861072		5	23675658	23675976	EnhancerA4529	-0.763757
5	17097045	17097471	EnhancerA4208	0.628035		5	23838744	23838846	EnhancerA4533	-0.376007
5	17447650	17447990	EnhancerA4223	2.70475		5	23942447	23942909	EnhancerA4539	-1.69107
5	17448964	17449517	EnhancerA4224	2.52063		5	24316883	24317183	EnhancerA4556	-0.165952
5	17474973	17475089	EnhancerA4225	2.70475		5	24350594	24350932	EnhancerA4557	-3.46931
5	17655687	17656234	EnhancerA4233	0.146188		5	24387761	24387902	EnhancerA4559	-0.281833
5	17656480	17656686	EnhancerA4234	0.263143		5	24476674	24477424	EnhancerA4571	-0.502795
5	17693820	17693994	EnhancerA4235	0.617713		5	24534116	24534469	EnhancerA4580	-1.36979
5	17727446	17727645	EnhancerA4236	3.70719		5	24539731	24540673	EnhancerA4583	-1.36979
5	17954255	17954399	EnhancerA4246	2.55419		5	24921010	24921221	EnhancerA4590	-0.0768573
5	17971981	17972151	EnhancerA4248	3.292		5	25038823	25039116	EnhancerA4595	-1.23533
5	17975246	17975452	EnhancerA4249	0.88725		5	25176012	25176255	EnhancerA4608	-3.39861
5	18095119	18095316	EnhancerA4255	0.903414		5	25549390	25549505	EnhancerA4623	-0.259099
5	18210378	18210731	EnhancerA4257	2.52063		5	25663806	25663924	EnhancerA4629	-1.11253
5	18213396	18214371	EnhancerA4258	0.285504		5	25815651	25815830	EnhancerA4635	-1.23533
5	18220298	18220591	EnhancerA4260	0.0528459		5	25876500	25876775	EnhancerA4640	-2.3948
5	18238829	18238979	EnhancerA4263	0.0630019		5	25879369	25879457	EnhancerA4641	-0.76989
5	18778367	18778502	EnhancerA4287	0.959856		5	25886755	25887556	EnhancerA4642	-0.0749197
5	18947976	18948514	EnhancerA4296	0.372692		5	26070945	26071077	EnhancerA4650	-3.27832
5	19044122	19044172	EnhancerA4300	3.70719		5	26117834	26118036	EnhancerA4657	-0.111857
5	19104571	19104814	EnhancerA4307	1.57854		5	26233861	26234014	EnhancerA4664	-2.15307
5	19138611	19138898	EnhancerA4310	1.13526		5	26242133	26242319	EnhancerA4665	-0.590054
5	19176644	19177094	EnhancerA4311	0.181977		5	26242842	26243043	EnhancerA4666	-1.23533
5	19395486	19395942	EnhancerA4315	0.196888		5	26249212	26249395	EnhancerA4668	-0.664368
5	19507548	19507726	EnhancerA4321	0.163493		5	26250364	26250485	EnhancerA4669	-2.98329
5	20083616	20083898	EnhancerA4338	2.359		5	26288395	26288970	EnhancerA4673	-0.198945
5	20087533	20087713	EnhancerA4344	2.62919		5	26336733	26336916	EnhancerA4676	-0.567792
5	20412428	20412668	EnhancerA4354	3.10257		5	26657545	26658104	EnhancerA4682	-0.226367
5	21134982	21135346	EnhancerA4369	1.68553		5	26753158	26753289	EnhancerA4688	-0.182349
5	21304572	21305015	EnhancerA4381	2.52063		5	26812993	26813329	EnhancerA4693	-1.23533
5	21442182	21442307	EnhancerA4389	2.61509		5	26851648	26852016	EnhancerA4694	-0.677648
5	21502920	21503075	EnhancerA4393	1.68553
5	21576365	21576667	EnhancerA4395	3.16873
5	21719009	21719171	EnhancerA4410	1.68553
5	21769093	21769434	EnhancerA4417	0.146188
5	21819018	21819761	EnhancerA4420	0.0522094
5	21858206	21859088	EnhancerA4423	0.98426
5	21886625	21886995	EnhancerA4425	2.17017
5	22112871	22113232	EnhancerA4435	0.560188
5	22126869	22127050	EnhancerA4437	1.01101
5	22136477	22136909	EnhancerA4441	2.70475
5	22323032	22323827	EnhancerA4446	3.10257
5	22355313	22355789	EnhancerA4450	1.68553
5	22356107	22356371	EnhancerA4451	2.70475
5	22644829	22645129	EnhancerA4458	0.178323
5	23037948	23038251	EnhancerA4480	4.42296
5	23059280	23059678	EnhancerA4484	1.68553
5	23292921	23293124	EnhancerA4505	3.6152
5	23299725	23299982	EnhancerA4509	0.023496
5	23350378	23350671	EnhancerA4512	3.93243
5	23357579	23357768	EnhancerA4514	0.483958
5	23382878	23383083	EnhancerA4523	3.10257
5	24067813	24068057	EnhancerA4543	0.86738
5	24088699	24088915	EnhancerA4547	3.51719
5	24093404	24093675	EnhancerA4548	0.101171
5	24237081	24237261	EnhancerA4552	1.68553
5	24383799	24383849	EnhancerA4558	4.10197
5	24390005	24390249	EnhancerA4561	1.68553
5	24417077	24417603	EnhancerA4567	3.70719
5	24492098	24492373	EnhancerA4573	1.99901
5	24533048	24533352	EnhancerA4579	1.5832
5	25066320	25066948	EnhancerA4596	1.79255
5	25077959	25078405	EnhancerA4599	1.82869
5	25087861	25088067	EnhancerA4601	5.64515
5	25235269	25235446	EnhancerA4611	0.209668
5	25553960	25554344	EnhancerA4624	0.23531
5	25657549	25657639	EnhancerA4626	1.66671
5	25658183	25658767	EnhancerA4627	0.987425
5	25658958	25659118	EnhancerA4628	2.14139
5	25701047	25701309	EnhancerA4630	0.372692
5	25761769	25762092	EnhancerA4632	0.614287
5	25791607	25792034	EnhancerA4633	1.68813
5	25887986	25888198	EnhancerA4643	4.10197
5	26024552	26024867	EnhancerA4647	0.280666
5	26215161	26215931	EnhancerA4661	2.66105
5	26631213	26631413	EnhancerA4681	2.70475
5	26668402	26668614	EnhancerA4684	1.43719
5	26918210	26918476	EnhancerA4701	1.6914

## Sheet: Enhancer-D
Up						Down
Chr	Start	End	Name	Log2(fold change)		Chr	Start	End	Name	Log2(fold change)
1	61235	61427	EnhancerD6	0.9771		1	77544	77870	EnhancerD8	-1.11169
1	178725	179563	EnhancerD16	1.66186		1	81753	82352	EnhancerD9	-0.440633
1	447730	448188	EnhancerD32	0.00534716		1	104041	104150	EnhancerD11	-1.24395
1	471432	471768	EnhancerD33	1.1796		1	367424	368833	EnhancerD26	-2.1494
1	571006	571600	EnhancerD42	1.70162		1	504147	504403	EnhancerD37	-4.37166
1	903288	903585	EnhancerD57	0.403185		1	641393	641600	EnhancerD44	-0.54894
1	929714	930076	EnhancerD61	2.35861		1	766709	767366	EnhancerD48	-1.63064
1	1139688	1140201	EnhancerD75	0.270957		1	767396	767680	EnhancerD49	-0.4429
1	1170665	1170890	EnhancerD78	4.49856		1	771352	771701	EnhancerD51	-2.23964
1	1172786	1173579	EnhancerD80	1.83395		1	849652	849944	EnhancerD53	-0.0412481
1	1549712	1549949	EnhancerD101	2.51582		1	1030912	1031143	EnhancerD69	-0.407414
1	1998353	1998663	EnhancerD119	3.32869		1	1138946	1139074	EnhancerD73	-0.152816
1	2171983	2172850	EnhancerD127	0.118076		1	1171584	1171828	EnhancerD79	-1.22032
1	2197293	2197716	EnhancerD128	5.06856		1	1251008	1251246	EnhancerD84	-1.35114
1	2440267	2440568	EnhancerD142	1.5558		1	1355345	1356240	EnhancerD87	-0.641483
1	2461862	2462731	EnhancerD145	3.20168		1	1430185	1430260	EnhancerD92	-3.66948
1	2666981	2667447	EnhancerD152	2.95845		1	1434010	1434964	EnhancerD93	-1.22032
1	2680770	2681317	EnhancerD153	2.62067		1	1606805	1606947	EnhancerD105	-0.209747
1	2870459	2871281	EnhancerD162	0.477363		1	2123835	2124328	EnhancerD123	-0.257105
1	2871755	2872133	EnhancerD163	2.9863		1	2142371	2142725	EnhancerD126	-0.230711
1	2990648	2992168	EnhancerD167	1.94476		1	2335496	2336291	EnhancerD133	-3.45233
1	3250004	3250344	EnhancerD174	5.30859		1	2358801	2359162	EnhancerD135	-1.88477
1	3773272	3773387	EnhancerD204	1.10844		1	2390084	2390428	EnhancerD137	-0.769529
1	3775321	3776296	EnhancerD209	1.37516		1	2433578	2433783	EnhancerD141	-1.58147
1	3927683	3927713	EnhancerD214	0.31699		1	3268994	3269623	EnhancerD177	-0.33929
1	3934789	3935064	EnhancerD215	3.00727		1	3482666	3482999	EnhancerD191	-2.00438
1	4060385	4060465	EnhancerD222	3.86152		1	3549109	3549252	EnhancerD196	-0.269913
1	4085590	4085903	EnhancerD228	5.83842		1	3770373	3770697	EnhancerD203	-2.1494
1	4101281	4101593	EnhancerD235	4.04146		1	3774925	3775174	EnhancerD208	-1.11729
1	4102495	4102804	EnhancerD236	2.8586		1	4058936	4059318	EnhancerD221	-1.86437
1	4113049	4113341	EnhancerD239	2.8586		1	4087382	4087525	EnhancerD230	-1.11729
1	4132282	4132625	EnhancerD242	3.28808		1	4096507	4096926	EnhancerD232	-1.11729
1	4373098	4373612	EnhancerD262	0.530996		1	4103205	4103773	EnhancerD237	-1.11729
1	4531709	4532013	EnhancerD268	5.78073		1	4233067	4233299	EnhancerD251	-3.37162
1	4532163	4532432	EnhancerD269	4.9795		1	4302742	4302780	EnhancerD255	-0.721962
1	4532816	4533386	EnhancerD270	4.71339		1	4524782	4525162	EnhancerD266	-1.03857
1	4540202	4540346	EnhancerD278	1.93755		1	4656794	4657256	EnhancerD290	-1.11729
1	4584122	4584411	EnhancerD281	1.83395		1	4676365	4676825	EnhancerD291	-1.41476
1	4994437	4994781	EnhancerD316	1.83395		1	4879123	4880011	EnhancerD301	-1.03318
1	5017964	5018392	EnhancerD326	1.83395		1	4945409	4946438	EnhancerD311	-0.391181
1	5070454	5071540	EnhancerD332	3.20168		1	4965775	4966185	EnhancerD312	-1.58708
1	5131343	5132001	EnhancerD336	4.27031		1	5126203	5126929	EnhancerD334	-0.624825
1	5385947	5387267	EnhancerD359	0.420527		1	5127326	5127655	EnhancerD335	-2.05429
1	5423055	5423913	EnhancerD362	3.93789		1	5151170	5152092	EnhancerD343	-1.02184
1	5873323	5873742	EnhancerD372	1.74988		1	5192777	5192984	EnhancerD344	-0.026472
1	6335504	6336174	EnhancerD389	2.8586		1	5281717	5282074	EnhancerD350	-1.11729
1	6381055	6381155	EnhancerD390	0.102902		1	6015667	6015764	EnhancerD378	-1.22032
1	6391805	6391994	EnhancerD391	1.34457		1	6139724	6140388	EnhancerD383	-0.195712
1	6444283	6444636	EnhancerD394	0.732749		1	6266690	6267954	EnhancerD387	-0.00414951
1	6445058	6445399	EnhancerD395	0.180276		1	6393268	6393429	EnhancerD392	-0.824178
1	6446148	6446412	EnhancerD396	1.83395		1	6446452	6446777	EnhancerD397	-2.63621
1	6454150	6454404	EnhancerD400	3.44628		1	6447494	6447787	EnhancerD398	-0.323327
1	6457027	6457382	EnhancerD402	1.83395		1	6453512	6453749	EnhancerD399	-0.618334
1	6494707	6495041	EnhancerD404	1.70162		1	6470081	6470327	EnhancerD403	-0.115585
1	6495267	6495499	EnhancerD406	0.153139		1	6511520	6512150	EnhancerD408	-1.75376
1	6634651	6634875	EnhancerD415	0.699735		1	6636620	6637096	EnhancerD416	-3.56512
1	6656410	6656495	EnhancerD423	0.270957		1	6675428	6675724	EnhancerD427	-2.05429
1	6674031	6674510	EnhancerD426	2.62067		1	6884495	6884817	EnhancerD451	-1.22032
1	6699509	6699732	EnhancerD429	4.13647		1	7319784	7320372	EnhancerD473	-2.07685
1	6882394	6882644	EnhancerD449	2.8586		1	7322603	7323138	EnhancerD476	-3.37162
1	7037851	7038815	EnhancerD458	0.0606634		1	7368350	7369379	EnhancerD492	-2.69871
1	7235637	7236350	EnhancerD469	0.921847		1	7369715	7370046	EnhancerD493	-1.22032
1	7269993	7270253	EnhancerD471	1.93755		1	7694361	7694496	EnhancerD512	-1.13051
1	7339374	7339898	EnhancerD482	0.272374		1	7699012	7699626	EnhancerD515	-3.82825
1	7341410	7342571	EnhancerD484	4.24595		1	7700699	7701118	EnhancerD517	-1.11729
1	7342682	7342755	EnhancerD485	4.28805		1	7763576	7763848	EnhancerD526	-1.11729
1	7343684	7343788	EnhancerD486	1.83395		1	7824266	7824405	EnhancerD528	-1.11195
1	7348356	7348798	EnhancerD488	1.70162		1	7834139	7834391	EnhancerD530	-0.519921
1	7349114	7349320	EnhancerD489	3.86152		1	7974978	7975881	EnhancerD543	-3.04978
1	7350341	7350823	EnhancerD490	1.70162		1	7990996	7991407	EnhancerD544	-1.83248
1	7393705	7393922	EnhancerD494	2.62067		1	8004486	8004868	EnhancerD547	-0.479263
1	7456650	7456906	EnhancerD499	1.35876		1	8007766	8007895	EnhancerD548	-1.12445
1	7462146	7462187	EnhancerD500	1.40956		1	8113974	8114588	EnhancerD563	-2.23964
1	7699952	7700536	EnhancerD516	2.62067		1	8166242	8166710	EnhancerD569	-0.722786
1	7739654	7740119	EnhancerD523	0.500959		1	8179225	8179308	EnhancerD570	-2.1494
1	7757551	7757713	EnhancerD524	0.0369201		1	8190592	8190871	EnhancerD571	-1.22032
1	7762468	7762633	EnhancerD525	3.61609		1	8193313	8193908	EnhancerD574	-2.05429
1	7832599	7833147	EnhancerD529	2.51272		1	8298958	8299501	EnhancerD581	-1.86727
1	7991572	7991881	EnhancerD545	1.70162		1	8306035	8306195	EnhancerD583	-3.56512
1	7992243	7992659	EnhancerD546	4.18362		1	8920154	8920362	EnhancerD608	-2.63621
1	8059278	8059770	EnhancerD561	2.8586		1	8981096	8981179	EnhancerD620	-0.407907
1	8109012	8109324	EnhancerD562	0.61243		1	8984811	8985515	EnhancerD622	-1.22032
1	8159510	8159700	EnhancerD567	1.35256		1	8991120	8991534	EnhancerD627	-2.1729
1	8267824	8267976	EnhancerD577	1.29277		1	9095132	9095458	EnhancerD629	-0.230711
1	8292457	8292534	EnhancerD579	1.70162		1	9265254	9265620	EnhancerD634	-1.22032
1	8305306	8305638	EnhancerD582	0.50445		1	9273160	9273362	EnhancerD635	-0.243132
1	8308189	8308376	EnhancerD586	3.61609		1	9341316	9341477	EnhancerD645	-1.22032
1	8386535	8386992	EnhancerD587	1.75197		1	9454272	9455390	EnhancerD652	-0.140891
1	8449472	8449936	EnhancerD589	1.83395		1	9626509	9626600	EnhancerD657	-0.417872
1	8547413	8547470	EnhancerD594	1.62944		1	9810541	9810833	EnhancerD664	-3.10115
1	8547814	8548210	EnhancerD595	2.68247		1	9830529	9830563	EnhancerD669	-0.935132
1	8694735	8695517	EnhancerD598	0.846907		1	9831665	9832272	EnhancerD671	-0.76616
1	8888635	8888681	EnhancerD606	0.419782		1	9975545	9975901	EnhancerD689	-0.420575
1	8984616	8984722	EnhancerD621	0.405335		1	10240999	10241172	EnhancerD707	-1.11729
1	8988665	8988831	EnhancerD625	1.83395		1	10247182	10247683	EnhancerD711	-0.25652
1	9237677	9237732	EnhancerD633	1.452		1	10297205	10297940	EnhancerD718	-0.512551
1	9565815	9566145	EnhancerD656	0.140709		1	10374014	10374488	EnhancerD729	-0.189903
1	9650567	9650971	EnhancerD659	0.499215		1	10489569	10490178	EnhancerD732	-2.1494
1	9651282	9651611	EnhancerD660	1.83395		1	10497784	10498131	EnhancerD733	-0.173053
1	9809045	9809151	EnhancerD663	1.20506		1	10573544	10574007	EnhancerD743	-0.965919
1	9822335	9822591	EnhancerD666	3.44628		1	10620254	10621025	EnhancerD748	-2.06066
1	9831120	9831560	EnhancerD670	1.23561		1	10795653	10795841	EnhancerD770	-0.675656
1	9867470	9868170	EnhancerD675	0.185393		1	10890645	10890782	EnhancerD776	-0.700228
1	9884219	9885115	EnhancerD677	2.43602		1	11013432	11013768	EnhancerD786	-1.11729
1	9885154	9886159	EnhancerD678	1.61339		1	11075003	11075228	EnhancerD791	-1.16481
1	9949831	9950498	EnhancerD685	0.313377		1	11135351	11135522	EnhancerD795	-1.77233
1	9954528	9954774	EnhancerD688	0.460968		1	11196397	11196680	EnhancerD798	-0.503138
1	10143531	10144027	EnhancerD695	1.14857		1	11196939	11197449	EnhancerD799	-3.82825
1	10145338	10145494	EnhancerD696	2.55056		1	11453272	11453693	EnhancerD813	-0.828732
1	10246238	10246309	EnhancerD708	0.808135		1	11454818	11455218	EnhancerD814	-0.712036
1	10267025	10267451	EnhancerD713	0.861436		1	11545560	11546029	EnhancerD821	-3.37162
1	10267566	10267936	EnhancerD714	1.49908		1	11585316	11585571	EnhancerD826	-4.1496
1	10354832	10354932	EnhancerD720	2.31216		1	11592250	11592676	EnhancerD828	-1.22032
1	10370058	10370232	EnhancerD728	1.83395		1	11601080	11601584	EnhancerD830	-0.0201386
1	10450233	10450713	EnhancerD730	0.161061		1	11770130	11770800	EnhancerD842	-0.717119
1	10621175	10621753	EnhancerD749	1.70162		1	11782239	11782317	EnhancerD844	-1.22715
1	10649143	10649256	EnhancerD753	4.53388		1	12001723	12002048	EnhancerD864	-2.36106
1	10958694	10959203	EnhancerD781	1.83395		1	12056178	12056341	EnhancerD869	-0.434049
1	11113902	11114172	EnhancerD793	0.260979		1	12096364	12096741	EnhancerD872	-2.63811
1	11197705	11198024	EnhancerD800	0.270509		1	12342643	12342960	EnhancerD887	-2.05429
1	11226098	11226727	EnhancerD805	1.78767		1	12548696	12548743	EnhancerD892	-2.05429
1	11364465	11364544	EnhancerD807	0.0801243		1	12853827	12853945	EnhancerD900	-2.05429
1	11549655	11550298	EnhancerD822	0.288183		1	12921024	12921154	EnhancerD903	-0.0510252
1	11616242	11616558	EnhancerD831	2.89835		1	12967791	12968131	EnhancerD905	-3.19644
1	11804272	11804364	EnhancerD845	1.83395		1	13029345	13030248	EnhancerD909	-2.63621
1	11819372	11819608	EnhancerD851	1.26229		1	13050686	13051102	EnhancerD912	-0.510697
1	11820372	11820500	EnhancerD853	0.232953		1	13154373	13154697	EnhancerD918	-2.82735
1	12056429	12056704	EnhancerD870	0.425258		1	13203196	13203818	EnhancerD919	-2.63621
1	12238907	12239991	EnhancerD882	2.08196		1	14156250	14156593	EnhancerD942	-0.83278
1	12474456	12474684	EnhancerD890	2.62067		1	14305930	14306004	EnhancerD948	-1.11729
1	12850370	12850425	EnhancerD898	9.38636		1	16771832	16771937	EnhancerD968	-1.11729
1	12985909	12986349	EnhancerD906	0.597756		1	16895878	16896075	EnhancerD971	-1.93008
1	12986368	12987304	EnhancerD907	1.50624		1	17218814	17219136	EnhancerD985	-0.152847
1	13140315	13141046	EnhancerD915	2.52407		1	17226317	17227100	EnhancerD988	-0.328684
1	13314036	13314283	EnhancerD921	2.70544		1	17235936	17236267	EnhancerD991	-1.32258
1	13966406	13966430	EnhancerD936	3.44628		1	17464140	17464844	EnhancerD1009	-0.018077
1	16142290	16142528	EnhancerD959	3.99735		1	17920817	17922150	EnhancerD1034	-0.123667
1	16686765	16686952	EnhancerD965	4.20081		1	18199279	18199737	EnhancerD1048	-0.920988
1	16928941	16929719	EnhancerD974	0.85712		1	18211227	18211493	EnhancerD1050	-1.70635
1	16930555	16930808	EnhancerD975	1.68882		1	18427967	18428520	EnhancerD1062	-2.1494
1	17129942	17130309	EnhancerD982	1.32134		1	18432466	18433269	EnhancerD1064	-2.05429
1	17247028	17247372	EnhancerD995	1.83395		1	18454529	18454798	EnhancerD1067	-0.157078
1	17292317	17292398	EnhancerD1004	2.49254		1	18735253	18735872	EnhancerD1072	-2.23964
1	18028802	18029154	EnhancerD1035	3.44628		1	18761027	18761166	EnhancerD1074	-0.704958
1	18043300	18043510	EnhancerD1037	0.0423134		1	18761715	18761896	EnhancerD1075	-1.22032
1	18078572	18078915	EnhancerD1038	0.833424		1	18951863	18952340	EnhancerD1080	-0.399627
1	18122838	18123260	EnhancerD1042	3.29591		1	19420039	19420289	EnhancerD1096	-0.432689
1	18431830	18432216	EnhancerD1063	1.70162		1	19882972	19884111	EnhancerD1129	-0.0726218
1	18872999	18873719	EnhancerD1078	0.140374		1	20237490	20237508	EnhancerD1152	-0.198519
1	19170534	19171413	EnhancerD1085	1.88804		1	20436720	20436998	EnhancerD1158	-0.739709
1	19302529	19303526	EnhancerD1089	3.53092		1	20670384	20670757	EnhancerD1165	-2.05429
1	19307619	19307655	EnhancerD1090	0.0986071		1	20762121	20762402	EnhancerD1170	-1.22032
1	19427926	19428126	EnhancerD1097	3.86152		1	20779128	20779452	EnhancerD1171	-0.393804
1	19578500	19578878	EnhancerD1105	3.20168		1	21037383	21037778	EnhancerD1186	-0.764044
1	19579021	19579465	EnhancerD1106	0.317476		1	21361885	21361961	EnhancerD1202	-0.405025
1	19582541	19583202	EnhancerD1107	4.3288		1	21472264	21472423	EnhancerD1207	-1.29612
1	19701209	19701666	EnhancerD1114	1.83395		1	21531519	21531962	EnhancerD1209	-4.21967
1	19820002	19820835	EnhancerD1119	0.145354		1	21642258	21642474	EnhancerD1215	-2.23964
1	19825232	19825915	EnhancerD1121	0.0113335		1	22085464	22086028	EnhancerD1239	-1.24901
1	19889976	19890353	EnhancerD1130	1.70162		1	22187395	22187987	EnhancerD1254	-1.1009
1	19912291	19912951	EnhancerD1131	0.629057		1	22319278	22319580	EnhancerD1257	-2.23964
1	20013443	20013995	EnhancerD1135	3.33672		1	22761801	22762082	EnhancerD1284	-2.05429
1	21018530	21018651	EnhancerD1183	0.495529		1	22821736	22822101	EnhancerD1294	-1.22032
1	21059748	21060446	EnhancerD1191	3.68228		1	22875816	22876179	EnhancerD1300	-1.11729
1	21060467	21060873	EnhancerD1192	2.62705		1	22877200	22877760	EnhancerD1301	-0.923489
1	21262447	21262587	EnhancerD1200	1.83395		1	22881594	22882129	EnhancerD1303	-0.728864
1	21444342	21444817	EnhancerD1205	5.03218		1	23073656	23073955	EnhancerD1319	-0.0909326
1	21662351	21662605	EnhancerD1220	0.300006		1	23197266	23197302	EnhancerD1338	-2.63621
1	22110951	22110994	EnhancerD1243	1.83395		1	23248573	23248842	EnhancerD1342	-0.649776
1	22519192	22519496	EnhancerD1266	2.30097		1	23325952	23326731	EnhancerD1346	-0.192841
1	22520464	22520739	EnhancerD1268	1.32851		1	23344607	23344903	EnhancerD1348	-2.00945
1	22598931	22598981	EnhancerD1273	1.05033		1	23375436	23375554	EnhancerD1353	-1.05362
1	22625988	22626101	EnhancerD1276	2.20357		1	23783796	23784324	EnhancerD1379	-2.43916
1	22759211	22759541	EnhancerD1282	5.52609		1	24060117	24060577	EnhancerD1402	-0.601566
1	22762960	22763250	EnhancerD1285	4.18362		1	24252506	24252750	EnhancerD1406	-0.464144
1	22816242	22816762	EnhancerD1292	0.481894		1	24252797	24253472	EnhancerD1407	-1.21173
1	22826793	22827141	EnhancerD1295	3.1955		1	24401314	24401474	EnhancerD1413	-0.765071
1	22879751	22880056	EnhancerD1302	3.3007		1	24554906	24555470	EnhancerD1426	-1.98253
1	22894487	22894723	EnhancerD1305	1.83395		1	24635074	24635125	EnhancerD1430	-0.557247
1	22979169	22979389	EnhancerD1307	1.83395		1	24650075	24650390	EnhancerD1437	-1.11729
1	23015958	23016245	EnhancerD1309	0.451758		1	24652115	24652429	EnhancerD1438	-2.29053
1	23022477	23023008	EnhancerD1311	2.95658		1	24678789	24678932	EnhancerD1446	-0.600163
1	23023898	23024361	EnhancerD1312	4.18362		1	24740343	24740619	EnhancerD1451	-1.22032
1	23024766	23024844	EnhancerD1313	2.90122		1	24770086	24770234	EnhancerD1460	-0.55094
1	23097833	23098046	EnhancerD1323	2.62067		1	24915472	24915876	EnhancerD1474	-2.05429
1	23544033	23544613	EnhancerD1364	0.626722		1	25026571	25026639	EnhancerD1485	-1.52944
1	23630733	23631022	EnhancerD1368	3.44628		1	25027679	25028044	EnhancerD1486	-0.630117
1	23635340	23635671	EnhancerD1369	1.38495		1	25051355	25051407	EnhancerD1489	-1.5245
1	23766309	23766340	EnhancerD1377	0.0413465		1	25135051	25135539	EnhancerD1491	-1.22032
1	23766803	23767151	EnhancerD1378	2.62067		1	25233658	25233851	EnhancerD1507	-0.660005
1	23921824	23922255	EnhancerD1395	5.72872		1	25607080	25607234	EnhancerD1530	-1.10979
1	23940883	23941491	EnhancerD1396	0.273999		1	25695826	25696247	EnhancerD1548	-0.524976
1	24010872	24011443	EnhancerD1399	3.93789		1	25723721	25723994	EnhancerD1556	-2.19803
1	24111594	24111799	EnhancerD1404	0.656991		1	25877191	25877943	EnhancerD1568	-0.36865
1	24635243	24635357	EnhancerD1431	1.88176		1	25998293	25998535	EnhancerD1577	-1.22032
1	24711617	24711903	EnhancerD1449	1.1642		1	26001600	26002155	EnhancerD1578	-0.570592
1	24769077	24769417	EnhancerD1459	0.911887		1	26090928	26091214	EnhancerD1583	-0.844815
1	24916147	24916237	EnhancerD1475	1.08379		1	26212030	26212230	EnhancerD1597	-1.11729
1	25055142	25055398	EnhancerD1490	3.00727		1	26243471	26243869	EnhancerD1603	-1.22032
1	25274055	25274472	EnhancerD1508	1.98711		1	26247220	26247891	EnhancerD1607	-4.24312
1	25398699	25398781	EnhancerD1514	1.70162		1	26314007	26314636	EnhancerD1620	-2.1494
1	25427860	25428171	EnhancerD1517	4.80306		1	26465201	26465494	EnhancerD1630	-2.02079
1	25462861	25463438	EnhancerD1518	0.886509		1	26476346	26476883	EnhancerD1631	-2.1494
1	25538397	25538645	EnhancerD1525	0.165386		1	26482813	26483569	EnhancerD1634	-0.382931
1	25607957	25608133	EnhancerD1531	4.56832		1	26484655	26485201	EnhancerD1637	-0.477362
1	25625554	25625628	EnhancerD1535	1.83395		1	26510434	26510484	EnhancerD1638	-0.0159476
1	25631169	25631387	EnhancerD1536	0.929161		1	26511477	26511735	EnhancerD1639	-1.11729
1	25660785	25661159	EnhancerD1539	0.420527		1	26512214	26512731	EnhancerD1640	-0.234672
1	25724184	25725462	EnhancerD1557	2.11219		1	26573940	26574212	EnhancerD1651	-2.63621
1	25732219	25733631	EnhancerD1559	1.10844		1	26600340	26600598	EnhancerD1654	-0.148547
1	25974710	25974890	EnhancerD1573	0.901231		1	26678435	26679079	EnhancerD1664	-1.11729
1	26144446	26144891	EnhancerD1587	1.08379		1	26746468	26746564	EnhancerD1671	-0.237608
1	26165172	26165599	EnhancerD1589	0.317476		1	27048089	27048527	EnhancerD1697	-0.685647
1	26239061	26239200	EnhancerD1600	0.175208		1	27150945	27151475	EnhancerD1713	-0.27546
1	26302644	26303217	EnhancerD1611	3.68228		1	27159962	27160420	EnhancerD1716	-3.76598
1	26304947	26305348	EnhancerD1613	3.61609		1	27160964	27161231	EnhancerD1718	-3.04978
1	26340673	26340754	EnhancerD1623	0.500959		1	27267163	27267233	EnhancerD1725	-1.11729
1	26341211	26341448	EnhancerD1624	0.348624		1	27345824	27345923	EnhancerD1739	-0.667815
1	26443222	26443455	EnhancerD1627	2.11649		1	27655956	27656453	EnhancerD1754	-2.75911
1	26602593	26602789	EnhancerD1657	2.8586		1	27858013	27858085	EnhancerD1770	-1.22032
1	26657432	26657974	EnhancerD1660	1.12189		1	27870687	27870992	EnhancerD1772	-1.08228
1	26658674	26658986	EnhancerD1661	0.164287		1	28036239	28036688	EnhancerD1779	-1.11729
1	26677476	26677600	EnhancerD1663	3.61609		1	28147688	28148336	EnhancerD1791	-1.37333
1	26684827	26685188	EnhancerD1665	1.83395		1	28337583	28337674	EnhancerD1810	-0.730959
1	26693223	26693430	EnhancerD1666	4.42309		1	28446309	28446341	EnhancerD1829	-0.643566
1	26694187	26695228	EnhancerD1667	0.145452		1	28469951	28470295	EnhancerD1830	-2.05429
1	26729197	26729346	EnhancerD1668	0.353409		1	28522065	28522191	EnhancerD1833	-1.22032
1	26766848	26767079	EnhancerD1673	0.710259		1	28552443	28554123	EnhancerD1836	-0.179862
1	27047038	27047134	EnhancerD1696	3.93789		1	28664191	28664415	EnhancerD1839	-2.23888
1	27056675	27056787	EnhancerD1702	0.888717		1	28731261	28731530	EnhancerD1853	-2.23964
1	27152450	27152887	EnhancerD1715	2.74364		1	28732212	28732390	EnhancerD1854	-1.11729
1	27267735	27267854	EnhancerD1727	0.187249		1	28859354	28859676	EnhancerD1865	-3.10115
1	27292625	27292883	EnhancerD1730	1.70162		1	28988196	28988272	EnhancerD1881	-0.174975
1	27319186	27319511	EnhancerD1738	0.072593		1	28988686	28988763	EnhancerD1882	-2.63621
1	27362879	27364075	EnhancerD1741	2.62067		1	29224835	29225019	EnhancerD1897	-1.22032
1	27638188	27638736	EnhancerD1752	1.92134		1	29281764	29282224	EnhancerD1908	-0.903023
1	27664161	27664802	EnhancerD1755	3.44628		1	29340000	29340329	EnhancerD1915	-1.23578
1	27711646	27712141	EnhancerD1762	1.93755		1	29438698	29439000	EnhancerD1930	-2.04735
1	27859398	27859702	EnhancerD1771	1.4158		1	29511169	29511367	EnhancerD1943	-0.236168
1	28067644	28067971	EnhancerD1787	1.57412		1	29516519	29516610	EnhancerD1946	-1.03805
1	28236818	28237780	EnhancerD1793	0.427173		1	29760897	29761271	EnhancerD1953	-0.690205
1	28582896	28584066	EnhancerD1837	0.49351		1	29763407	29763929	EnhancerD1956	-0.612111
1	28669793	28670495	EnhancerD1841	0.0580969		1	29874583	29874902	EnhancerD1967	-0.626887
1	28700602	28701963	EnhancerD1850	3.11718		1	29876419	29876486	EnhancerD1968	-1.11729
1	28743271	28743602	EnhancerD1855	2.20357		1	30307478	30307894	EnhancerD1981	-0.21911
1	28752262	28752584	EnhancerD1858	1.70162		2	228389	228451	EnhancerD2000	-0.774497
1	28861637	28862165	EnhancerD1868	1.70162		2	253908	254219	EnhancerD2002	-1.11729
1	28916699	28917705	EnhancerD1875	0.288183		2	258879	259404	EnhancerD2005	-1.22032
1	29007894	29008657	EnhancerD1884	3.74381		2	261752	262098	EnhancerD2008	-2.23964
1	29067786	29067915	EnhancerD1885	3.23222		2	296184	296323	EnhancerD2011	-0.076814
1	29216321	29216435	EnhancerD1893	1.10844		2	362669	362947	EnhancerD2023	-0.317018
1	29241162	29241417	EnhancerD1903	1.83395		2	464198	464570	EnhancerD2036	-0.609326
1	29276333	29276625	EnhancerD1906	1.70162		2	492645	492941	EnhancerD2040	-2.23964
1	29359125	29360294	EnhancerD1916	2.30568		2	721876	721902	EnhancerD2062	-1.22032
1	29360866	29361270	EnhancerD1917	0.183063		2	753989	754205	EnhancerD2063	-2.23964
1	29443164	29443303	EnhancerD1934	0.850961		2	1146516	1146846	EnhancerD2087	-1.96524
1	29578560	29578776	EnhancerD1948	0.0931854		2	1188407	1189083	EnhancerD2091	-1.0385
1	29645338	29645788	EnhancerD1949	2.19202		2	1684276	1684412	EnhancerD2112	-3.56388
1	29755672	29756603	EnhancerD1952	0.549862		2	1822159	1822490	EnhancerD2115	-1.60499
1	29761596	29761989	EnhancerD1954	1.83395		2	2080413	2080809	EnhancerD2127	-0.603123
1	29948954	29949790	EnhancerD1970	0.271154		2	2283920	2284084	EnhancerD2130	-1.11729
1	30152567	30153374	EnhancerD1975	0.890714		2	3377952	3378425	EnhancerD2150	-0.154887
1	30338593	30338858	EnhancerD1983	3.20168		2	3985870	3986809	EnhancerD2153	-2.23964
1	30379215	30379511	EnhancerD1986	2.8586		2	4141593	4141794	EnhancerD2160	-2.56576
1	30380400	30380749	EnhancerD1988	1.8005		2	4415828	4416277	EnhancerD2163	-2.09088
2	110918	111229	EnhancerD1992	4.04146		2	5543362	5543406	EnhancerD2174	-0.109451
2	126528	127008	EnhancerD1994	0.0261872		2	5766689	5767117	EnhancerD2178	-1.11729
2	179070	179301	EnhancerD1997	1.83395		2	6405353	6405732	EnhancerD2191	-0.0326237
2	186800	187176	EnhancerD1998	1.44217		2	7056148	7056557	EnhancerD2227	-1.22032
2	254741	254822	EnhancerD2003	0.2871		2	7057264	7057521	EnhancerD2228	-1.11729
2	262894	263678	EnhancerD2009	2.00462		2	7442443	7442911	EnhancerD2250	-0.0936875
2	351390	351569	EnhancerD2020	2.8586		2	7493278	7494078	EnhancerD2252	-3.56512
2	509426	510106	EnhancerD2043	0.132317		2	7580522	7580766	EnhancerD2256	-1.11729
2	510285	510677	EnhancerD2044	0.0250357		2	7629970	7630293	EnhancerD2263	-0.435123
2	511775	512240	EnhancerD2045	1.83395		2	7835031	7835367	EnhancerD2271	-0.979648
2	589688	589999	EnhancerD2048	0.95506		2	7957855	7958269	EnhancerD2283	-1.22032
2	655195	655468	EnhancerD2055	0.490974		2	8015405	8015426	EnhancerD2290	-0.258958
2	979123	979598	EnhancerD2076	3.86152		2	8210487	8211164	EnhancerD2307	-1.12151
2	1145781	1145977	EnhancerD2085	1.92151		2	8711189	8711272	EnhancerD2344	-0.0543147
2	1788203	1788832	EnhancerD2114	0.51327		2	9092331	9092629	EnhancerD2360	-1.22032
2	2285040	2285288	EnhancerD2131	1.83395		2	9511333	9511937	EnhancerD2370	-0.139767
2	2291409	2291904	EnhancerD2132	2.57831		2	9523058	9523339	EnhancerD2376	-1.11729
2	5214368	5214702	EnhancerD2170	1.10949		2	9568215	9568993	EnhancerD2383	-0.589696
2	5543684	5543981	EnhancerD2175	0.236876		2	9640949	9641060	EnhancerD2390	-2.23964
2	5923517	5923714	EnhancerD2182	3.20168		2	9649148	9649293	EnhancerD2392	-0.492567
2	6181179	6181542	EnhancerD2185	1.93755		2	9675655	9676347	EnhancerD2395	-1.11729
2	6455826	6456106	EnhancerD2193	1.00173		2	9790329	9790685	EnhancerD2405	-0.227291
2	6523578	6523931	EnhancerD2195	0.229538		2	9946518	9946997	EnhancerD2425	-3.63458
2	6708006	6708379	EnhancerD2203	3.28387		2	9976012	9976499	EnhancerD2426	-0.93429
2	6799784	6799974	EnhancerD2206	4.20081		2	9988008	9988070	EnhancerD2429	-4.17324
2	7629339	7629502	EnhancerD2262	0.887238		2	10073422	10073602	EnhancerD2436	-1.11729
2	7830939	7831800	EnhancerD2270	0.420527		2	10075023	10075399	EnhancerD2439	-0.316038
2	7905381	7905829	EnhancerD2281	1.83395		2	10256266	10256553	EnhancerD2459	-2.1494
2	8013446	8013749	EnhancerD2289	2.46453		2	10326482	10326662	EnhancerD2467	-0.583162
2	8099136	8099207	EnhancerD2299	1.94222		2	10686634	10687169	EnhancerD2481	-0.354239
2	8101975	8102467	EnhancerD2300	3.558		2	10824881	10825574	EnhancerD2486	-0.364615
2	8103887	8103972	EnhancerD2301	4.04146		2	11271141	11271635	EnhancerD2500	-0.91733
2	8105226	8105348	EnhancerD2302	1.83395		2	11359749	11359884	EnhancerD2508	-0.64898
2	8106277	8106661	EnhancerD2303	1.83395		2	11548093	11549062	EnhancerD2519	-0.554022
2	8551707	8552298	EnhancerD2328	1.04612		2	11981528	11981801	EnhancerD2552	-2.82735
2	8579186	8580113	EnhancerD2333	0.911887		2	12026042	12026132	EnhancerD2563	-2.05429
2	8682274	8682612	EnhancerD2341	0.699282		2	12091030	12091657	EnhancerD2568	-2.63621
2	8911495	8911686	EnhancerD2352	0.696728		2	12123232	12123784	EnhancerD2575	-3.85691
2	9561575	9562094	EnhancerD2380	0.172369		2	12175914	12176143	EnhancerD2581	-1.08545
2	9616212	9616595	EnhancerD2387	3.44628		2	12182597	12182782	EnhancerD2582	-1.11729
2	9631172	9632050	EnhancerD2389	0.800335		2	12225083	12225369	EnhancerD2594	-4.49048
2	9675093	9675424	EnhancerD2394	3.86152		2	12230126	12230413	EnhancerD2596	-2.05429
2	9689159	9689398	EnhancerD2398	0.0248246		2	12231705	12232037	EnhancerD2597	-1.11729
2	9869941	9869978	EnhancerD2411	2.62067		2	12232688	12233325	EnhancerD2598	-2.05429
2	9872707	9873041	EnhancerD2414	2.8586		2	12235787	12236003	EnhancerD2601	-1.85549
2	9908244	9908627	EnhancerD2417	3.44628		2	12283863	12283935	EnhancerD2607	-2.05429
2	9920536	9920913	EnhancerD2419	1.07658		2	12352841	12353011	EnhancerD2614	-2.63621
2	9922009	9922283	EnhancerD2420	2.59963		2	12828984	12829421	EnhancerD2651	-0.0606981
2	9993587	9993882	EnhancerD2430	4.18362		2	12829792	12830438	EnhancerD2652	-2.23964
2	10068691	10068883	EnhancerD2434	1.20011		2	12987583	12987753	EnhancerD2669	-0.22911
2	10069083	10069624	EnhancerD2435	1.33074		2	12997214	12998038	EnhancerD2670	-0.191095
2	10083630	10084771	EnhancerD2440	3.93789		2	13007215	13007572	EnhancerD2671	-0.0420675
2	10119441	10119906	EnhancerD2448	1.97323		2	13220407	13220475	EnhancerD2677	-1.05671
2	10470131	10470365	EnhancerD2473	0.420527		2	13309497	13309696	EnhancerD2692	-0.62092
2	10771193	10771611	EnhancerD2485	3.83887		2	13645672	13646693	EnhancerD2706	-0.787238
2	10852868	10853122	EnhancerD2488	1.208		2	13804989	13805293	EnhancerD2711	-0.0251237
2	11085668	11085999	EnhancerD2493	0.972237		2	13822991	13823379	EnhancerD2712	-1.23187
2	11147003	11147508	EnhancerD2495	1.27102		2	13875563	13876683	EnhancerD2713	-0.508131
2	11176081	11176507	EnhancerD2497	4.00029		2	13983942	13984178	EnhancerD2718	-3.24841
2	11191260	11191404	EnhancerD2498	0.0528877		2	14330921	14331632	EnhancerD2726	-2.05429
2	11688504	11689050	EnhancerD2529	0.52109		2	14593539	14594358	EnhancerD2741	-1.22032
2	11812827	11813711	EnhancerD2533	0.818839		2	14598964	14599182	EnhancerD2743	-1.22032
2	11837914	11838031	EnhancerD2538	1.83395		2	15003508	15003622	EnhancerD2764	-3.70243
2	11996554	11996777	EnhancerD2554	0.527055		2	15080787	15081382	EnhancerD2775	-0.680607
2	12018566	12018942	EnhancerD2558	2.8586		2	15100897	15101018	EnhancerD2780	-1.18237
2	12021436	12021656	EnhancerD2560	3.44628		2	15139532	15139919	EnhancerD2784	-2.76589
2	12073389	12073649	EnhancerD2566	0.144999		2	15189501	15190370	EnhancerD2792	-1.08847
2	12073993	12074591	EnhancerD2567	0.941283		2	15280714	15280914	EnhancerD2801	-0.0962431
2	12145347	12145932	EnhancerD2577	1.83395		2	15446852	15446951	EnhancerD2814	-0.168018
2	12185789	12186004	EnhancerD2583	1.15404		2	15448111	15448479	EnhancerD2816	-1.22032
2	12190628	12190844	EnhancerD2584	2.62067		2	15449095	15449414	EnhancerD2817	-0.279807
2	12198254	12198370	EnhancerD2589	0.317476		2	15564471	15564760	EnhancerD2828	-2.05429
2	12223895	12224566	EnhancerD2593	0.206663		2	15631759	15632190	EnhancerD2834	-1.11729
2	12273230	12273506	EnhancerD2603	0.888032		2	15634037	15634786	EnhancerD2837	-0.186892
2	12274832	12275060	EnhancerD2604	1.13927		2	15683979	15684203	EnhancerD2838	-2.1494
2	12524333	12524524	EnhancerD2639	0.274827		2	15688274	15688529	EnhancerD2839	-0.345796
2	12524530	12524663	EnhancerD2640	0.349568		2	15711568	15711777	EnhancerD2844	-3.91549
2	12816293	12816741	EnhancerD2647	0.86655		2	15785751	15786005	EnhancerD2855	-2.05429
2	12816844	12817215	EnhancerD2648	1.83395		2	15885781	15886122	EnhancerD2858	-2.70247
2	12894256	12894455	EnhancerD2658	3.44628		2	16016155	16016381	EnhancerD2875	-1.11729
2	12898277	12899093	EnhancerD2661	0.317476		2	16113295	16113446	EnhancerD2885	-0.641837
2	12986648	12986923	EnhancerD2668	3.93789		2	16342462	16342928	EnhancerD2893	-3.79687
2	13229943	13230400	EnhancerD2678	3.20168		2	16374317	16374583	EnhancerD2905	-2.75624
2	13306060	13306262	EnhancerD2691	2.08008		2	16566949	16567067	EnhancerD2924	-0.175149
2	13316128	13316445	EnhancerD2696	2.62067		2	16646034	16646174	EnhancerD2938	-1.88414
2	13371162	13371640	EnhancerD2698	0.557379		2	16843393	16843912	EnhancerD2961	-0.64569
2	13630453	13630680	EnhancerD2705	2.53411		2	16920228	16920530	EnhancerD2969	-4.49048
2	14487985	14488309	EnhancerD2733	0.512899		2	16953660	16954243	EnhancerD2971	-3.06486
2	14586569	14586752	EnhancerD2737	1.44217		2	17007387	17007551	EnhancerD2975	-2.23964
2	14600017	14600382	EnhancerD2744	3.20168		2	17236819	17237170	EnhancerD2988	-3.04978
2	14692939	14693017	EnhancerD2752	1.83395		2	17481794	17482012	EnhancerD3014	-1.22032
2	14887926	14889228	EnhancerD2759	0.576599		2	17504301	17505144	EnhancerD3024	-1.22032
2	15006358	15006647	EnhancerD2767	0.288183		2	17584738	17584985	EnhancerD3030	-2.1494
2	15010072	15010436	EnhancerD2771	0.79197		2	17750758	17750929	EnhancerD3048	-0.361916
2	15081722	15082213	EnhancerD2776	1.30313		2	17839574	17839928	EnhancerD3054	-1.11729
2	15088085	15088433	EnhancerD2777	1.70162		2	17889282	17889727	EnhancerD3057	-0.341629
2	15102267	15102626	EnhancerD2781	1.81825		2	17910571	17910855	EnhancerD3062	-0.227567
2	15372917	15373318	EnhancerD2805	5.01253		2	17993639	17993948	EnhancerD3073	-1.42983
2	15374969	15375432	EnhancerD2806	2.8586		2	18045587	18045980	EnhancerD3077	-0.279829
2	15375906	15376178	EnhancerD2807	1.83395		2	18426125	18426417	EnhancerD3102	-1.23575
2	15377089	15377475	EnhancerD2808	0.349668		2	18486275	18487099	EnhancerD3112	-2.05429
2	15574024	15574355	EnhancerD2831	0.147755		2	18636715	18637579	EnhancerD3132	-0.20193
2	15961802	15962312	EnhancerD2867	1.70162		2	18806621	18807327	EnhancerD3152	-2.05429
2	15968908	15969269	EnhancerD2870	3.20168		2	18916306	18916511	EnhancerD3159	-2.23964
2	16361204	16361434	EnhancerD2895	3.44628		2	19047339	19047530	EnhancerD3166	-2.70247
2	16361799	16362198	EnhancerD2896	1.83395		2	19177559	19177695	EnhancerD3180	-2.34795
2	16363160	16363348	EnhancerD2897	2.62067		2	19177855	19178145	EnhancerD3181	-4.26549
2	16363479	16363729	EnhancerD2898	3.14049		2	19178458	19179151	EnhancerD3182	-5.36143
2	16364684	16364812	EnhancerD2899	0.185132		2	19409040	19409389	EnhancerD3205	-2.05429
2	16370360	16370462	EnhancerD2902	1.70162		3	43887	43959	EnhancerD3223	-1.58708
2	16435247	16435672	EnhancerD2908	2.8586		3	637691	637842	EnhancerD3248	-0.892
2	16435786	16435990	EnhancerD2909	4.65009		3	695743	696288	EnhancerD3253	-0.0510532
2	16559900	16560231	EnhancerD2918	3.44628		3	1065704	1065921	EnhancerD3268	-1.38972
2	16604935	16605286	EnhancerD2927	2.24807		3	1308891	1308976	EnhancerD3282	-0.173434
2	16607712	16608150	EnhancerD2932	3.44628		3	1452360	1453098	EnhancerD3293	-1.05082
2	16609392	16609867	EnhancerD2934	0.0378255		3	1486613	1486859	EnhancerD3299	-2.05429
2	16696619	16697144	EnhancerD2944	0.410911		3	1815010	1815176	EnhancerD3314	-2.63621
2	16705454	16705562	EnhancerD2945	1.83395		3	1817972	1818364	EnhancerD3316	-3.14611
2	16759430	16759842	EnhancerD2948	2.62067		3	2033988	2034913	EnhancerD3337	-0.530031
2	16764119	16764427	EnhancerD2950	1.83395		3	2348685	2349543	EnhancerD3352	-0.182461
2	16770197	16770679	EnhancerD2951	1.83395		3	2538857	2538970	EnhancerD3362	-2.05429
2	16802659	16802820	EnhancerD2953	0.631198		3	2614917	2615374	EnhancerD3363	-0.0824881
2	16821514	16821615	EnhancerD2958	0.540642		3	2647341	2647864	EnhancerD3365	-1.22032
2	16901840	16901977	EnhancerD2967	0.751216		3	2888956	2889345	EnhancerD3373	-0.170727
2	16952295	16952618	EnhancerD2970	4.42309		3	3284122	3284553	EnhancerD3386	-1.11729
2	17145859	17146265	EnhancerD2979	2.74364		3	3371434	3372274	EnhancerD3388	-0.539986
2	17218884	17219420	EnhancerD2987	5.20023		3	3481456	3482195	EnhancerD3399	-0.108878
2	17245245	17245482	EnhancerD2991	2.39226		3	3532897	3532934	EnhancerD3403	-0.0564909
2	17250315	17250471	EnhancerD2996	1.83395		3	3657760	3658919	EnhancerD3414	-1.11729
2	17260790	17261386	EnhancerD2999	0.495948		3	3668439	3668625	EnhancerD3415	-1.30629
2	17309483	17309659	EnhancerD3000	1.83395		3	3760353	3760854	EnhancerD3421	-0.0840778
2	17443529	17444161	EnhancerD3007	3.44628		3	4078376	4078798	EnhancerD3430	-0.61922
2	17482958	17483921	EnhancerD3017	2.8586		3	4118664	4118841	EnhancerD3442	-3.37162
2	17503219	17503877	EnhancerD3023	3.86152		3	4121315	4121632	EnhancerD3446	-0.726581
2	17697298	17697578	EnhancerD3038	0.0353836		3	4219058	4219819	EnhancerD3450	-0.270112
2	17753494	17753639	EnhancerD3050	1.83395		3	4343639	4344557	EnhancerD3455	-1.22032
2	18174969	18175358	EnhancerD3083	1.90333		3	4361221	4361806	EnhancerD3457	-0.208961
2	18367964	18368173	EnhancerD3092	3.11143		3	4406213	4406722	EnhancerD3461	-0.559412
2	18368685	18369811	EnhancerD3094	0.317476		3	4724479	4724813	EnhancerD3485	-1.35654
2	18400138	18400259	EnhancerD3099	1.45136		3	4725467	4725703	EnhancerD3486	-0.290811
2	18622326	18622758	EnhancerD3127	2.8586		3	4740396	4741128	EnhancerD3489	-2.05429
2	18688394	18688916	EnhancerD3141	0.763245		3	4771235	4771592	EnhancerD3492	-2.01694
2	19020538	19021889	EnhancerD3161	3.20296		3	4802346	4802946	EnhancerD3498	-1.22032
2	19048571	19049019	EnhancerD3168	0.412457		3	4827255	4827309	EnhancerD3499	-2.63621
2	19094894	19095200	EnhancerD3171	1.31812		3	4846017	4846298	EnhancerD3507	-1.22032
2	19182214	19182509	EnhancerD3184	0.267838		3	4847057	4847544	EnhancerD3508	-0.62092
2	19235478	19235603	EnhancerD3190	1.90808		3	4890469	4890624	EnhancerD3509	-2.92728
2	19507134	19507372	EnhancerD3213	2.8586		3	5022969	5023236	EnhancerD3518	-0.2526
3	61265	61492	EnhancerD3225	0.168149		3	5035261	5036022	EnhancerD3520	-0.582202
3	61610	61724	EnhancerD3226	1.47964		3	5063963	5064999	EnhancerD3523	-0.132668
3	293049	293415	EnhancerD3234	0.448262		3	5079459	5080009	EnhancerD3525	-0.69712
3	336118	336478	EnhancerD3236	2.62067		3	5151273	5151619	EnhancerD3534	-0.83278
3	388698	389395	EnhancerD3241	2.8586		3	5225614	5226125	EnhancerD3536	-0.0299336
3	401423	401829	EnhancerD3243	3.44628		3	5320299	5320821	EnhancerD3549	-0.158836
3	664878	665062	EnhancerD3251	0.150591		3	5503769	5503927	EnhancerD3554	-0.272761
3	1066741	1067168	EnhancerD3271	1.208		3	5520159	5520329	EnhancerD3555	-4.05073
3	1067340	1067735	EnhancerD3272	0.0555693		3	5536704	5536809	EnhancerD3557	-2.23964
3	1234687	1234898	EnhancerD3280	0.499215		3	5569061	5569309	EnhancerD3561	-4.43285
3	1464342	1464918	EnhancerD3294	1.83395		3	5616219	5616460	EnhancerD3566	-1.11729
3	1485867	1486159	EnhancerD3298	4.44681		3	5645469	5645856	EnhancerD3569	-0.83374
3	1852010	1852816	EnhancerD3320	0.061436		3	5645906	5646645	EnhancerD3570	-1.04979
3	1929988	1930316	EnhancerD3325	0.59339		3	5832652	5833309	EnhancerD3580	-0.696879
3	1953719	1953975	EnhancerD3327	2.90367		3	6158273	6158828	EnhancerD3601	-2.05429
3	1994379	1994814	EnhancerD3331	3.94025		3	6160572	6160687	EnhancerD3602	-0.393189
3	2006769	2007090	EnhancerD3332	2.07211		3	6243134	6243292	EnhancerD3606	-1.31642
3	2007536	2007876	EnhancerD3334	0.386493		3	6390834	6391203	EnhancerD3615	-2.60364
3	2008398	2008731	EnhancerD3335	3.38091		3	6679408	6679635	EnhancerD3635	-2.23964
3	2139261	2139586	EnhancerD3342	1.05262		3	6884155	6884739	EnhancerD3653	-0.585566
3	2352796	2353215	EnhancerD3356	2.8586		3	7282223	7283436	EnhancerD3662	-1.32903
3	2646829	2647246	EnhancerD3364	1.61649		3	7337563	7337649	EnhancerD3666	-2.82735
3	2774079	2774189	EnhancerD3367	1.34457		3	7453575	7454044	EnhancerD3675	-1.71368
3	3428902	3429234	EnhancerD3391	1.70162		3	7477192	7478049	EnhancerD3677	-0.0982966
3	3432322	3432517	EnhancerD3396	0.0239262		3	7821065	7821257	EnhancerD3705	-1.69281
3	3502631	3502753	EnhancerD3400	0.372119		3	7919184	7920155	EnhancerD3710	-0.674459
3	3598224	3598510	EnhancerD3409	0.257135		3	7920353	7920886	EnhancerD3711	-1.58708
3	3598531	3598638	EnhancerD3410	3.20168		3	7986194	7986598	EnhancerD3716	-1.68057
3	3701393	3702195	EnhancerD3420	0.255584		3	8072038	8072327	EnhancerD3727	-0.186359
3	4046351	4046762	EnhancerD3429	0.685876		3	8110858	8111018	EnhancerD3736	-3.37162
3	4106538	4106915	EnhancerD3437	3.15145		3	8144608	8145173	EnhancerD3743	-2.23964
3	4116579	4116838	EnhancerD3440	3.20168		3	8157662	8157952	EnhancerD3747	-1.22032
3	4218040	4218171	EnhancerD3449	1.00589		3	8184198	8184611	EnhancerD3756	-1.22032
3	4357810	4358065	EnhancerD3456	1.29275		3	8190493	8190634	EnhancerD3759	-1.22032
3	4400854	4401142	EnhancerD3459	0.317476		3	8197675	8197868	EnhancerD3760	-1.78543
3	4441843	4441996	EnhancerD3465	3.15907		3	8258998	8259828	EnhancerD3767	-0.0152532
3	4506077	4507130	EnhancerD3469	0.337872		3	8587354	8587412	EnhancerD3802	-0.377312
3	4547762	4548103	EnhancerD3476	0.53998		3	8595304	8595651	EnhancerD3809	-1.22032
3	4655461	4656893	EnhancerD3482	1.53063		3	8770181	8770482	EnhancerD3817	-4.5278
3	4723210	4724123	EnhancerD3484	1.90796		3	8897661	8898593	EnhancerD3829	-1.24395
3	4789179	4789496	EnhancerD3495	3.28808		3	8899198	8899396	EnhancerD3830	-0.657673
3	4835651	4835913	EnhancerD3501	0.682496		3	8905849	8906071	EnhancerD3833	-1.22032
3	4840996	4841246	EnhancerD3505	2.54397		3	9315489	9316403	EnhancerD3862	-1.22032
3	5122593	5122951	EnhancerD3526	0.859781		3	9363492	9364032	EnhancerD3869	-1.22032
3	5123403	5123850	EnhancerD3527	2.1549		3	9421643	9421947	EnhancerD3878	-0.308753
3	5236469	5236914	EnhancerD3538	0.0915077		3	9468162	9468481	EnhancerD3882	-2.23964
3	5319984	5320037	EnhancerD3548	0.728669		3	9591706	9592098	EnhancerD3898	-1.22032
3	5635036	5635344	EnhancerD3568	0.271154		3	9737302	9737764	EnhancerD3912	-2.82735
3	5694776	5695424	EnhancerD3573	0.457844		3	9742819	9742896	EnhancerD3921	-1.11729
3	5843671	5844068	EnhancerD3582	0.250958		3	9832140	9832629	EnhancerD3925	-0.596601
3	6225378	6226041	EnhancerD3605	0.200023		3	10038159	10038556	EnhancerD3935	-2.63621
3	6272184	6272349	EnhancerD3608	2.62067		3	10050872	10051572	EnhancerD3937	-0.816306
3	6367561	6367604	EnhancerD3613	0.221452		3	10143756	10144162	EnhancerD3945	-1.22032
3	6380598	6381462	EnhancerD3614	1.83395		3	10313032	10313685	EnhancerD3953	-2.23964
3	6533867	6534106	EnhancerD3625	3.28808		3	10501082	10501212	EnhancerD3961	-1.22698
3	6648788	6649038	EnhancerD3633	0.815901		3	10513696	10514548	EnhancerD3967	-2.23964
3	6713800	6714272	EnhancerD3638	0.0584825		3	10913647	10913759	EnhancerD3986	-3.04978
3	6827572	6827748	EnhancerD3652	0.353462		3	10939958	10940199	EnhancerD3992	-1.04689
3	6977048	6978035	EnhancerD3655	2.70779		3	11134620	11134882	EnhancerD4002	-1.11729
3	7386539	7387049	EnhancerD3670	1.83395		3	11153886	11154288	EnhancerD4005	-1.53298
3	7387166	7387526	EnhancerD3671	1.52631		3	11270977	11271134	EnhancerD4012	-1.22032
3	7476080	7476235	EnhancerD3676	0.0443467		3	11482497	11482764	EnhancerD4023	-0.274256
3	7492654	7493140	EnhancerD3678	3.64914		3	11485914	11486182	EnhancerD4025	-1.11729
3	7503102	7504329	EnhancerD3679	2.8586		3	11751420	11751550	EnhancerD4038	-0.644588
3	7543718	7544458	EnhancerD3681	0.241212		3	11798514	11799083	EnhancerD4043	-1.22032
3	7657745	7658129	EnhancerD3696	1.83395		3	11813802	11814305	EnhancerD4048	-0.990446
3	7711692	7712187	EnhancerD3699	4.42309		3	11951455	11951800	EnhancerD4051	-1.11729
3	7772961	7773606	EnhancerD3701	2.26683		3	12125745	12126102	EnhancerD4057	-2.05429
3	7816719	7817329	EnhancerD3704	1.36608		3	14316355	14316583	EnhancerD4068	-3.37162
3	7988424	7988673	EnhancerD3717	2.62067		3	14475691	14475850	EnhancerD4070	-1.22032
3	8121444	8121720	EnhancerD3737	1.70162		3	14811013	14811332	EnhancerD4072	-3.24309
3	8129241	8129729	EnhancerD3740	2.8586		3	16026181	16026373	EnhancerD4104	-3.37162
3	8143141	8143607	EnhancerD3741	1.78764		3	16121977	16122070	EnhancerD4109	-0.368753
3	8170573	8171240	EnhancerD3754	1.83395		3	16273799	16274214	EnhancerD4114	-0.742382
3	8187690	8188053	EnhancerD3758	0.271154		3	16283466	16283666	EnhancerD4116	-0.108626
3	8231121	8231298	EnhancerD3763	4.08966		3	16438598	16438812	EnhancerD4125	-0.0110054
3	8324835	8325042	EnhancerD3777	0.317476		3	16532762	16533107	EnhancerD4139	-2.38909
3	8381026	8381309	EnhancerD3782	0.271154		3	16610309	16610645	EnhancerD4151	-0.316774
3	8482701	8482913	EnhancerD3793	2.62067		3	16787377	16787612	EnhancerD4157	-0.0353381
3	8591713	8592102	EnhancerD3803	1.83395		3	17245843	17246526	EnhancerD4181	-0.380947
3	8613136	8613253	EnhancerD3811	3.47874		3	17423865	17424063	EnhancerD4185	-0.935366
3	8687711	8688261	EnhancerD3812	0.439143		3	17552921	17553201	EnhancerD4202	-2.05429
3	8816701	8816745	EnhancerD3825	3.86152		3	17560660	17561354	EnhancerD4205	-0.351148
3	8866665	8867051	EnhancerD3827	3.44628		3	17703037	17703378	EnhancerD4210	-0.212432
3	8884957	8885488	EnhancerD3828	2.35861		3	17868798	17869118	EnhancerD4214	-1.29838
3	8993223	8993739	EnhancerD3844	2.52407		3	18052075	18052389	EnhancerD4226	-1.06914
3	9299064	9299163	EnhancerD3858	0.35558		3	18252285	18252437	EnhancerD4240	-1.88473
3	9299690	9299902	EnhancerD3859	1.23913		3	18302546	18302752	EnhancerD4245	-0.681288
3	9360645	9361123	EnhancerD3868	0.244968		3	18415582	18416033	EnhancerD4251	-0.286184
3	9472287	9472790	EnhancerD3884	1.83395		3	18425853	18426205	EnhancerD4252	-0.64655
3	9477823	9477980	EnhancerD3885	0.287517		3	18511350	18511479	EnhancerD4261	-0.0377193
3	9591428	9591642	EnhancerD3897	1.88347		3	18516720	18517058	EnhancerD4266	-2.63621
3	9592176	9593266	EnhancerD3899	0.968287		3	18750010	18750369	EnhancerD4286	-3.10115
3	10128575	10128788	EnhancerD3943	0.648854		3	18809534	18810129	EnhancerD4297	-2.23964
3	10303791	10304317	EnhancerD3950	0.472048		3	18879479	18879611	EnhancerD4313	-0.173875
3	10502043	10502433	EnhancerD3962	0.566333		3	18975154	18975515	EnhancerD4325	-1.22652
3	10934754	10935273	EnhancerD3990	0.619344		3	19171336	19171645	EnhancerD4338	-0.208024
3	11106917	11107016	EnhancerD4000	1.58122		3	19230559	19231101	EnhancerD4341	-2.82735
3	11139639	11139820	EnhancerD4003	0.763009		3	19263137	19263540	EnhancerD4345	-1.11729
3	11529675	11529941	EnhancerD4032	2.06602		3	19413720	19414075	EnhancerD4350	-3.04978
3	14475885	14476305	EnhancerD4071	1.83395		3	19448489	19448533	EnhancerD4356	-1.22032
3	16011034	16011818	EnhancerD4103	0.303955		3	19484180	19484492	EnhancerD4363	-0.0966025
3	16239300	16239470	EnhancerD4113	1.83395		3	19579430	19579647	EnhancerD4367	-1.22032
3	16412607	16412950	EnhancerD4120	0.420527		3	19598488	19598910	EnhancerD4368	-1.4171
3	16426182	16426384	EnhancerD4121	0.901983		3	19808766	19809028	EnhancerD4389	-0.388228
3	16587299	16587559	EnhancerD4147	1.84169		3	19885969	19886170	EnhancerD4398	-0.254237
3	16608598	16608853	EnhancerD4150	1.70162		3	20299531	20299856	EnhancerD4416	-1.22032
3	16787981	16788119	EnhancerD4158	4.63525		3	20358475	20358639	EnhancerD4421	-0.788351
3	16943113	16943226	EnhancerD4163	0.420527		3	20429461	20429742	EnhancerD4425	-1.23144
3	17009870	17009996	EnhancerD4165	5.44756		3	20493331	20493717	EnhancerD4427	-0.804464
3	17203930	17204420	EnhancerD4178	2.11649		3	20642514	20643420	EnhancerD4432	-0.178985
3	17204596	17205070	EnhancerD4179	2.38447		3	20773727	20774585	EnhancerD4446	-1.90388
3	17478411	17479062	EnhancerD4192	2.8586		3	20802623	20802969	EnhancerD4447	-0.488297
3	17501255	17501672	EnhancerD4193	1.2683		3	20820169	20820971	EnhancerD4450	-0.424503
3	17508674	17509267	EnhancerD4196	0.916056		3	20833177	20833361	EnhancerD4451	-0.0407099
3	17703974	17704988	EnhancerD4211	2.62067		3	20897503	20898194	EnhancerD4452	-0.850041
3	17705044	17705410	EnhancerD4212	4.61564		3	20908140	20908630	EnhancerD4453	-0.592155
3	18027724	18027904	EnhancerD4225	1.83395		3	20912269	20912532	EnhancerD4454	-0.343675
3	18242612	18242933	EnhancerD4238	0.939965		3	20913690	20914011	EnhancerD4455	-0.484153
3	18245489	18245827	EnhancerD4239	4.99137		3	21009250	21009544	EnhancerD4458	-1.11729
3	18296683	18296848	EnhancerD4242	1.24102		3	21058138	21058285	EnhancerD4464	-1.11729
3	18466546	18466973	EnhancerD4257	1.41482		3	21136178	21136399	EnhancerD4470	-2.1494
3	18467117	18467135	EnhancerD4258	2.8998		3	21141392	21141780	EnhancerD4473	-2.23964
3	18478886	18479218	EnhancerD4260	5.46193		3	21374859	21375235	EnhancerD4496	-2.23964
3	18515905	18516601	EnhancerD4265	1.52146		3	21519756	21520107	EnhancerD4502	-0.974277
3	18668951	18669263	EnhancerD4280	2.44234		3	21520198	21520672	EnhancerD4503	-2.04219
3	18669654	18670146	EnhancerD4281	3.61609		3	21525519	21525782	EnhancerD4505	-3.24309
3	18731200	18731614	EnhancerD4285	1.14461		3	21547284	21547534	EnhancerD4508	-1.11729
3	18803209	18803278	EnhancerD4296	0.213573		3	21713320	21713517	EnhancerD4519	-0.104685
3	18904890	18905206	EnhancerD4317	2.74364		3	22369846	22370082	EnhancerD4551	-3.45233
3	18931897	18932330	EnhancerD4320	1.50107		3	22423736	22424058	EnhancerD4556	-1.81282
3	18959564	18959902	EnhancerD4321	4.20081		3	22457577	22458155	EnhancerD4562	-0.0401735
3	19162510	19163197	EnhancerD4333	0.146242		3	22740529	22740808	EnhancerD4579	-1.11729
3	19163582	19163774	EnhancerD4335	2.14009		3	22741068	22741303	EnhancerD4580	-0.953082
3	19206052	19206689	EnhancerD4340	0.309832		3	22879087	22879704	EnhancerD4587	-1.33327
3	19276873	19277198	EnhancerD4347	0.927759		3	22913287	22913925	EnhancerD4596	-1.64472
3	19536070	19536472	EnhancerD4364	0.977102		3	22923962	22924180	EnhancerD4603	-2.23964
3	19600223	19600640	EnhancerD4369	3.36578		3	22955381	22955747	EnhancerD4608	-0.0422806
3	19727549	19727775	EnhancerD4377	2.11649		3	23116884	23117276	EnhancerD4612	-0.56153
3	19730236	19730336	EnhancerD4380	2.09705		3	23145078	23145272	EnhancerD4616	-3.45233
3	19749619	19750109	EnhancerD4384	1.09247		3	23162281	23162405	EnhancerD4617	-0.379822
3	19818603	19819245	EnhancerD4390	0.103257		3	23162621	23163106	EnhancerD4618	-0.0849756
3	19859034	19859366	EnhancerD4396	0.924642		3	23169097	23170084	EnhancerD4620	-0.960114
3	19936841	19937340	EnhancerD4402	2.8981		3	23184776	23185183	EnhancerD4624	-0.087806
3	19992756	19992957	EnhancerD4403	1.70162		3	23347785	23348173	EnhancerD4637	-1.96063
3	19994639	19994817	EnhancerD4406	4.18362		3	23350714	23350805	EnhancerD4640	-0.796482
3	20009105	20009266	EnhancerD4408	1.34457		4	55886	56571	EnhancerD4649	-2.05429
3	20356798	20357366	EnhancerD4418	2.62067		4	61515	61762	EnhancerD4651	-1.83248
3	20603724	20604173	EnhancerD4430	0.0839469		4	198844	198880	EnhancerD4655	-0.952045
3	20688143	20688509	EnhancerD4436	3.44628		4	200652	201021	EnhancerD4656	-0.273318
3	20750789	20750866	EnhancerD4438	0.93799		4	298878	299588	EnhancerD4657	-0.314399
3	20752290	20752502	EnhancerD4439	1.83395		4	591849	592146	EnhancerD4672	-0.802162
3	20752547	20753797	EnhancerD4440	1.17141		4	623763	624155	EnhancerD4681	-3.24309
3	20757685	20758192	EnhancerD4441	3.20168		4	687824	688025	EnhancerD4687	-1.88893
3	20765412	20765771	EnhancerD4443	0.850961		4	719560	719843	EnhancerD4688	-4.45233
3	20771862	20772067	EnhancerD4444	0.420527		4	737111	737249	EnhancerD4694	-1.83248
3	20772849	20773534	EnhancerD4445	0.249596		4	870310	870993	EnhancerD4700	-1.11729
3	21055537	21056658	EnhancerD4462	0.590569		4	1381830	1381866	EnhancerD4724	-1.22032
3	21196125	21196374	EnhancerD4478	0.0939977		4	1514511	1514569	EnhancerD4730	-0.601165
3	21242644	21243160	EnhancerD4484	0.142376		4	1561165	1561749	EnhancerD4735	-2.23964
3	21304866	21305426	EnhancerD4489	2.30097		4	1561855	1562297	EnhancerD4736	-0.306278
3	21309336	21310290	EnhancerD4490	0.860125		4	2415597	2415705	EnhancerD4746	-1.22032
3	21310353	21310422	EnhancerD4491	0.0498236		4	2595768	2596072	EnhancerD4753	-1.11729
3	21675234	21675603	EnhancerD4513	1.44217		4	2615951	2616076	EnhancerD4754	-1.22032
3	22121904	22122461	EnhancerD4528	0.285578		4	2671355	2671400	EnhancerD4759	-0.615364
3	22213994	22214492	EnhancerD4534	0.181745		4	4070080	4070416	EnhancerD4767	-1.11861
3	22250615	22251179	EnhancerD4536	0.286194		4	5635806	5635969	EnhancerD4792	-1.11729
3	22257824	22258049	EnhancerD4538	2.8586		4	5851591	5852297	EnhancerD4808	-1.22032
3	22432006	22432571	EnhancerD4558	0.00684928		4	5896836	5897249	EnhancerD4809	-3.04978
3	22538359	22538988	EnhancerD4567	1.18804		4	6422888	6423078	EnhancerD4828	-1.56753
3	22655134	22655265	EnhancerD4573	0.174866		4	6440388	6440667	EnhancerD4830	-1.05071
3	22809289	22809565	EnhancerD4583	2.35861		4	6752885	6753240	EnhancerD4838	-1.22032
3	22917244	22917636	EnhancerD4597	0.317476		4	7115261	7115302	EnhancerD4860	-0.435534
3	22962826	22963161	EnhancerD4609	2.76397		4	7611244	7611394	EnhancerD4900	-2.23964
3	23047716	23048339	EnhancerD4610	3.61609		4	7715696	7716157	EnhancerD4902	-1.22032
3	23175099	23175921	EnhancerD4623	1.10844		4	7762406	7762711	EnhancerD4908	-1.22032
3	23287457	23287757	EnhancerD4632	0.270643		4	7926240	7926517	EnhancerD4917	-1.18237
3	23291879	23292283	EnhancerD4633	2.24295		4	8057238	8057692	EnhancerD4922	-0.701668
4	469770	470348	EnhancerD4665	2.06354		4	8322315	8322566	EnhancerD4929	-1.28188
4	525710	525972	EnhancerD4668	1.16262		4	8405630	8406280	EnhancerD4943	-0.614188
4	740551	740569	EnhancerD4695	0.271154		4	8472760	8473110	EnhancerD4951	-4.05073
4	824113	824203	EnhancerD4698	0.382114		4	8488872	8489090	EnhancerD4953	-2.23964
4	1043864	1044325	EnhancerD4711	0.136772		4	8831574	8832148	EnhancerD4964	-0.304394
4	1044749	1045196	EnhancerD4712	1.70162		4	9129865	9130265	EnhancerD4978	-0.140088
4	1200706	1200824	EnhancerD4717	0.138599		4	9131151	9131568	EnhancerD4980	-0.834938
4	1515843	1516561	EnhancerD4732	0.477492		4	9333582	9333961	EnhancerD4987	-0.253237
4	2215884	2216034	EnhancerD4739	0.499215		4	9557735	9558476	EnhancerD5008	-0.53012
4	4824384	4824658	EnhancerD4774	0.0294938		4	9584904	9584983	EnhancerD5011	-3.45233
4	5242932	5243121	EnhancerD4779	1.70162		4	9585312	9585623	EnhancerD5012	-0.361334
4	5634785	5635285	EnhancerD4791	2.53108		4	9729500	9729800	EnhancerD5016	-0.253484
4	5636044	5636312	EnhancerD4793	1.80912		4	9731482	9731902	EnhancerD5018	-1.08585
4	5737506	5737683	EnhancerD4804	1.70162		4	9741462	9741722	EnhancerD5019	-2.05433
4	5741917	5742354	EnhancerD4805	0.685838		4	9894869	9894966	EnhancerD5032	-0.329434
4	5792937	5793620	EnhancerD4806	0.193655		4	9914051	9914153	EnhancerD5036	-1.11729
4	5994218	5995020	EnhancerD4811	0.0733661		4	9930061	9930685	EnhancerD5038	-0.404196
4	6020145	6020277	EnhancerD4816	0.852422		4	9932571	9933352	EnhancerD5041	-0.475754
4	6441244	6441625	EnhancerD4831	0.314103		4	10160067	10160401	EnhancerD5063	-0.2281
4	6862278	6862777	EnhancerD4845	1.70162		4	10161508	10161911	EnhancerD5064	-3.24309
4	7216104	7216737	EnhancerD4863	0.470765		4	10275103	10275510	EnhancerD5073	-0.432803
4	7224979	7225326	EnhancerD4864	3.44628		4	10287984	10288709	EnhancerD5074	-1.34402
4	7234950	7235116	EnhancerD4866	1.83395		4	10328637	10328772	EnhancerD5078	-3.76598
4	7327274	7327630	EnhancerD4874	1.70162		4	10483967	10484689	EnhancerD5087	-0.47268
4	7399618	7399904	EnhancerD4886	1.34457		4	10484803	10485161	EnhancerD5088	-0.988292
4	7419654	7419877	EnhancerD4891	1.65577		4	10649256	10650523	EnhancerD5111	-1.11729
4	7861937	7862238	EnhancerD4913	1.00844		4	10964263	10964400	EnhancerD5142	-0.11892
4	7862364	7862686	EnhancerD4914	5.60218		4	11745769	11746503	EnhancerD5199	-0.840806
4	8097222	8097812	EnhancerD4923	0.154372		4	11868102	11868349	EnhancerD5202	-4.19656
4	8140913	8141163	EnhancerD4925	1.83395		4	11872914	11873045	EnhancerD5203	-3.7758
4	8353264	8353499	EnhancerD4934	2.62067		4	11888403	11888706	EnhancerD5208	-4.99735
4	8395328	8395560	EnhancerD4942	3.80288		4	12102675	12103114	EnhancerD5230	-0.101215
4	8565091	8565682	EnhancerD4954	0.102256		4	12290134	12290404	EnhancerD5240	-1.11729
4	8856019	8856297	EnhancerD4966	3.61609		4	12373000	12373376	EnhancerD5247	-0.62092
4	9300240	9300372	EnhancerD4984	0.187647		4	12411851	12412624	EnhancerD5252	-0.377344
4	9370494	9370557	EnhancerD4991	2.8586		4	13349088	13349659	EnhancerD5307	-0.207321
4	9730065	9730198	EnhancerD5017	1.70162		4	13393024	13394051	EnhancerD5309	-1.06029
4	9757145	9757513	EnhancerD5020	1.19432		4	13651015	13651311	EnhancerD5320	-1.22032
4	9760488	9760932	EnhancerD5021	0.957286		4	13657890	13658159	EnhancerD5322	-2.05429
4	9905256	9905398	EnhancerD5035	4.99137		4	13658516	13658873	EnhancerD5323	-0.0853789
4	9942988	9943671	EnhancerD5042	1.01073		4	13660343	13660618	EnhancerD5325	-0.140698
4	9983753	9984180	EnhancerD5046	4.18362		4	13677607	13677802	EnhancerD5328	-3.49043
4	9997597	9998053	EnhancerD5049	2.62067		4	13781409	13782255	EnhancerD5334	-1.29838
4	10012013	10012530	EnhancerD5052	0.243189		4	13813754	13813999	EnhancerD5335	-0.304313
4	10058272	10058468	EnhancerD5054	0.648039		4	13877016	13877326	EnhancerD5340	-1.11729
4	10063147	10063466	EnhancerD5056	2.54356		4	14183306	14183556	EnhancerD5358	-2.05429
4	10133486	10133637	EnhancerD5058	0.270957		4	14205421	14205849	EnhancerD5361	-2.1494
4	10271661	10271947	EnhancerD5072	1.83395		4	14254656	14254853	EnhancerD5365	-0.171025
4	10350839	10351299	EnhancerD5079	1.17823		4	14254988	14256232	EnhancerD5366	-3.14957
4	10378679	10379063	EnhancerD5080	0.600061		4	14371276	14371465	EnhancerD5381	-0.176253
4	10474535	10475031	EnhancerD5084	2.35861		4	14372996	14373273	EnhancerD5382	-1.22032
4	10524674	10525107	EnhancerD5093	3.68228		4	14391187	14392027	EnhancerD5387	-0.102164
4	10592160	10592433	EnhancerD5100	2.8586		4	14441183	14441281	EnhancerD5392	-2.63621
4	10593086	10593355	EnhancerD5102	1.093		4	14626181	14626450	EnhancerD5406	-0.893858
4	10623420	10623658	EnhancerD5107	0.0928176		4	14674303	14674602	EnhancerD5412	-0.517218
4	10712540	10713350	EnhancerD5118	3.68228		4	14730204	14730521	EnhancerD5419	-0.858956
4	10717932	10718309	EnhancerD5120	1.83395		4	14780011	14780342	EnhancerD5427	-1.11729
4	10836037	10836304	EnhancerD5130	1.46433		4	14794224	14794302	EnhancerD5436	-3.24309
4	10840241	10840677	EnhancerD5131	2.79127		4	14815840	14816000	EnhancerD5442	-1.29838
4	11159909	11160248	EnhancerD5151	0.920739		4	14822723	14823093	EnhancerD5444	-2.23964
4	11298403	11298673	EnhancerD5156	1.83395		4	14870593	14870977	EnhancerD5452	-1.41929
4	11316307	11316577	EnhancerD5158	0.147499		4	15064284	15064847	EnhancerD5461	-1.11729
4	11444615	11445076	EnhancerD5172	1.83395		4	15231074	15231769	EnhancerD5472	-0.519921
4	11595718	11596041	EnhancerD5185	3.20168		4	15309051	15309518	EnhancerD5476	-0.563793
4	11633963	11634087	EnhancerD5188	1.83395		4	15379963	15380135	EnhancerD5479	-1.11729
4	11650177	11650668	EnhancerD5195	1.83395		4	15418216	15418829	EnhancerD5485	-1.98128
4	11927234	11927434	EnhancerD5214	1.83395		4	15723184	15723523	EnhancerD5503	-0.158199
4	12047554	12047855	EnhancerD5226	0.00940225		4	15821532	15821581	EnhancerD5507	-2.05429
4	12074559	12075364	EnhancerD5229	2.42879		4	15877739	15878386	EnhancerD5518	-1.11729
4	12395823	12396732	EnhancerD5250	1.83395		4	15886673	15887814	EnhancerD5520	-0.304562
4	12506185	12506454	EnhancerD5267	1.23539		4	15939356	15939990	EnhancerD5524	-1.94249
4	12769330	12769952	EnhancerD5274	0.460692		4	15940069	15940139	EnhancerD5525	-0.331671
4	12947383	12947633	EnhancerD5278	3.42492		4	16278145	16278477	EnhancerD5543	-2.14768
4	13020981	13021518	EnhancerD5285	2.62067		4	16359318	16360383	EnhancerD5546	-0.738189
4	13238839	13239489	EnhancerD5295	1.29184		4	16386215	16386466	EnhancerD5550	-1.22264
4	13277229	13277665	EnhancerD5299	1.50892		4	16520228	16520401	EnhancerD5557	-1.11729
4	13279590	13280074	EnhancerD5304	1.83395		4	16678510	16678774	EnhancerD5572	-2.1494
4	13399569	13400014	EnhancerD5310	3.93789		4	16696049	16696317	EnhancerD5576	-1.00033
4	13656431	13656681	EnhancerD5321	0.364778		4	16706024	16706474	EnhancerD5577	-1.11729
4	13659238	13659777	EnhancerD5324	1.83395		4	16710561	16710810	EnhancerD5579	-1.70461
4	13676845	13677464	EnhancerD5327	0.130037		4	16718535	16718600	EnhancerD5582	-1.16024
4	13686375	13686863	EnhancerD5330	1.87324		4	16754560	16754931	EnhancerD5587	-0.109126
4	13816487	13816698	EnhancerD5339	0.891093		4	16770617	16770701	EnhancerD5591	-1.6633
4	14164657	14164862	EnhancerD5357	4.18362		4	16805446	16805685	EnhancerD5596	-0.0999053
4	14234521	14234646	EnhancerD5362	0.337471		4	16848876	16849509	EnhancerD5598	-0.660704
4	14376482	14376878	EnhancerD5386	1.10844		4	16859921	16860459	EnhancerD5602	-0.190507
4	14622394	14623230	EnhancerD5400	1.11968		4	16879511	16879785	EnhancerD5604	-1.22032
4	14655180	14655844	EnhancerD5411	1.23756		4	17085665	17086351	EnhancerD5617	-1.48825
4	14708435	14708834	EnhancerD5415	1.6031		4	17109585	17109967	EnhancerD5624	-1.11729
4	14766413	14766835	EnhancerD5425	1.83395		4	17357673	17358346	EnhancerD5653	-0.62399
4	14801342	14801747	EnhancerD5437	0.760482		4	17502248	17502751	EnhancerD5683	-3.10115
4	14801923	14802120	EnhancerD5438	1.70162		4	17588850	17589324	EnhancerD5704	-1.11729
4	14824619	14824841	EnhancerD5447	6.5339		4	17636431	17636835	EnhancerD5705	-0.102228
4	14971379	14971642	EnhancerD5457	0.129208		4	17661902	17662095	EnhancerD5710	-1.22032
4	15379249	15379448	EnhancerD5478	0.666056		4	17662418	17662575	EnhancerD5711	-0.456208
4	15381323	15381787	EnhancerD5480	1.62636		4	17676117	17676538	EnhancerD5713	-1.22032
4	15485388	15485532	EnhancerD5489	0.884315		4	17764252	17765101	EnhancerD5733	-2.05429
4	15815262	15815776	EnhancerD5505	1.57562		4	17769874	17770386	EnhancerD5735	-1.04337
4	15817121	15818247	EnhancerD5506	0.699863		4	17793767	17793846	EnhancerD5741	-0.141229
4	15855930	15856313	EnhancerD5513	0.298168		4	18056297	18056984	EnhancerD5767	-0.563326
4	15877168	15877608	EnhancerD5517	1.44217		4	18143277	18143845	EnhancerD5773	-1.11729
4	15943292	15943857	EnhancerD5527	2.94841		4	18320607	18320800	EnhancerD5784	-4.41305
4	15965189	15965533	EnhancerD5531	0.167718		4	18322293	18323055	EnhancerD5786	-1.22032
4	16448374	16448836	EnhancerD5553	3.47079		4	18331770	18332540	EnhancerD5788	-0.0773623
4	16449673	16449997	EnhancerD5554	4.44681		5	81117	81622	EnhancerD5825	-1.11729
4	16559561	16559975	EnhancerD5559	0.419472		5	158636	159743	EnhancerD5833	-1.30728
4	16578960	16579202	EnhancerD5563	2.62067		5	281739	282088	EnhancerD5837	-0.824474
4	16711780	16712024	EnhancerD5581	0.185132		5	357049	357589	EnhancerD5846	-2.64474
4	16743356	16743661	EnhancerD5585	1.83395		5	534735	535291	EnhancerD5853	-0.351084
4	16784617	16785230	EnhancerD5592	1.83395		5	571193	571637	EnhancerD5855	-1.6168
4	16851475	16851716	EnhancerD5600	2.66847		5	621188	621795	EnhancerD5861	-1.12893
4	17000616	17001213	EnhancerD5608	0.187916		5	669206	669601	EnhancerD5864	-0.315856
4	17048393	17049706	EnhancerD5615	0.624853		5	669626	669761	EnhancerD5865	-0.668401
4	17091185	17091225	EnhancerD5620	1.34147		5	731491	732134	EnhancerD5866	-0.354796
4	17110244	17110472	EnhancerD5625	1.29337		5	940178	940678	EnhancerD5884	-0.135858
4	17194128	17194246	EnhancerD5635	0.64473		5	1044401	1044685	EnhancerD5900	-2.05429
4	17250025	17250097	EnhancerD5639	2.32623		5	1141290	1141548	EnhancerD5904	-1.11729
4	17291601	17291887	EnhancerD5645	1.483		5	1265956	1265986	EnhancerD5906	-2.82735
4	17319056	17319314	EnhancerD5649	3.74381		5	1345650	1345762	EnhancerD5914	-0.273474
4	17322332	17322501	EnhancerD5651	2.62067		5	1376238	1376493	EnhancerD5917	-1.22032
4	17378417	17379158	EnhancerD5660	1.03928		5	1401317	1402164	EnhancerD5919	-0.23158
4	17390370	17390474	EnhancerD5665	0.170061		5	1480293	1480599	EnhancerD5923	-0.0291441
4	17522574	17522613	EnhancerD5685	4.78546		5	1712226	1712659	EnhancerD5940	-0.117451
4	17534961	17535456	EnhancerD5690	2.06798		5	1748538	1748580	EnhancerD5941	-1.38417
4	17582450	17582638	EnhancerD5699	3.86152		5	1895988	1896194	EnhancerD5948	-2.1494
4	17637568	17637997	EnhancerD5706	1.83395		5	2125365	2125764	EnhancerD5964	-0.978877
4	17746701	17747381	EnhancerD5722	0.268874		5	2179043	2179693	EnhancerD5969	-1.10979
4	17748429	17748996	EnhancerD5725	1.59182		5	2225963	2226530	EnhancerD5970	-0.290936
4	17749369	17749586	EnhancerD5726	2.74364		5	2290194	2290579	EnhancerD5975	-1.22032
4	17761535	17762060	EnhancerD5732	1.90333		5	2400882	2401323	EnhancerD5979	-0.319871
4	17795444	17795814	EnhancerD5744	0.478684		5	2605840	2606252	EnhancerD5984	-0.321294
4	18051347	18051455	EnhancerD5763	1.70162		5	2933414	2934838	EnhancerD5992	-0.83278
4	18143967	18144510	EnhancerD5774	1.69009		5	3021181	3021588	EnhancerD6000	-0.152847
4	18456799	18457606	EnhancerD5797	1.34457		5	3054886	3055917	EnhancerD6003	-2.33259
4	18473558	18473832	EnhancerD5800	0.317476		5	3062512	3062946	EnhancerD6005	-0.598657
5	31001	31288	EnhancerD5814	1.53854		5	3078373	3078593	EnhancerD6006	-0.0582651
5	154451	155229	EnhancerD5832	0.361165		5	3140185	3141076	EnhancerD6009	-0.0330663
5	581033	581523	EnhancerD5857	1.83395		5	3164788	3165066	EnhancerD6013	-0.930864
5	608831	608914	EnhancerD5860	1.46932		5	3383493	3383717	EnhancerD6024	-1.11729
5	741792	742087	EnhancerD5868	3.86152		5	3444247	3444936	EnhancerD6025	-1.13593
5	742114	742668	EnhancerD5869	2.8586		5	3465969	3466234	EnhancerD6026	-0.0900789
5	828443	829289	EnhancerD5878	1.00589		5	3526134	3526585	EnhancerD6041	-0.805502
5	940974	942022	EnhancerD5885	0.499215		5	3527835	3528292	EnhancerD6043	-2.05429
5	961905	962423	EnhancerD5893	2.06806		5	3529886	3530147	EnhancerD6046	-1.81145
5	962815	962878	EnhancerD5894	0.298229		5	3608759	3609319	EnhancerD6048	-1.25957
5	1270585	1271300	EnhancerD5909	1.68818		5	3661651	3662267	EnhancerD6051	-4.65236
5	1296027	1296439	EnhancerD5911	0.290562		5	3721707	3721962	EnhancerD6057	-0.516342
5	1416154	1416721	EnhancerD5920	0.85486		5	3727016	3727302	EnhancerD6058	-0.759359
5	1452948	1453042	EnhancerD5922	0.185132		5	4038650	4039795	EnhancerD6076	-0.760302
5	1516319	1516843	EnhancerD5926	2.74075		5	4152646	4152998	EnhancerD6080	-1.07627
5	1517904	1518431	EnhancerD5927	4.92272		5	4277019	4277161	EnhancerD6104	-0.565332
5	1522439	1523342	EnhancerD5928	0.828107		5	4519535	4519621	EnhancerD6108	-0.982234
5	1523714	1524190	EnhancerD5929	0.317476		5	4874390	4874801	EnhancerD6127	-1.22032
5	1913759	1914074	EnhancerD5951	0.263609		5	4925173	4925629	EnhancerD6132	-3.14957
5	1950921	1951425	EnhancerD5954	1.83395		5	5163189	5163996	EnhancerD6137	-2.1494
5	2074322	2074604	EnhancerD5961	4.28805		5	5287762	5288297	EnhancerD6146	-2.26915
5	2171029	2171165	EnhancerD5967	0.0999036		5	5416456	5416524	EnhancerD6151	-1.11729
5	3163010	3163352	EnhancerD6012	1.70162		5	5511271	5511423	EnhancerD6157	-0.0700173
5	3477386	3479011	EnhancerD6033	0.839383		5	5511592	5512171	EnhancerD6158	-3.10115
5	3508041	3508895	EnhancerD6037	3.20168		5	5838498	5838919	EnhancerD6173	-2.1494
5	3513442	3513664	EnhancerD6038	0.23581		5	5879366	5879920	EnhancerD6177	-1.2194
5	3522309	3522558	EnhancerD6040	2.8586		5	5887307	5887809	EnhancerD6178	-0.217198
5	3526701	3527730	EnhancerD6042	0.918504		5	6045903	6046423	EnhancerD6184	-1.22032
5	3529390	3529651	EnhancerD6045	2.28206		5	6050058	6050337	EnhancerD6185	-0.264664
5	3693406	3693801	EnhancerD6055	1.83395		5	6063590	6064198	EnhancerD6187	-1.27353
5	3857794	3858642	EnhancerD6070	0.222808		5	6280758	6281012	EnhancerD6206	-0.359048
5	3865350	3865513	EnhancerD6071	1.83395		5	6287582	6288504	EnhancerD6207	-1.38442
5	3991468	3991883	EnhancerD6073	0.305879		5	6319977	6320123	EnhancerD6210	-2.21091
5	4067766	4067787	EnhancerD6077	1.68882		5	6396088	6396348	EnhancerD6221	-1.22032
5	4067818	4068007	EnhancerD6078	1.02287		5	6401894	6402231	EnhancerD6224	-2.11557
5	4089311	4089615	EnhancerD6079	0.295541		5	6593941	6593993	EnhancerD6234	-1.22032
5	4193031	4194010	EnhancerD6090	3.93789		5	6727820	6728180	EnhancerD6243	-0.195292
5	4216728	4217589	EnhancerD6096	4.1173		5	6977648	6978148	EnhancerD6248	-3.91549
5	4457443	4458555	EnhancerD6107	4.36846		5	6991200	6991764	EnhancerD6249	-0.180539
5	4589966	4590183	EnhancerD6114	1.83395		5	6992685	6992717	EnhancerD6250	-3.04978
5	4739655	4740055	EnhancerD6120	2.9105		5	7005040	7005817	EnhancerD6251	-0.73417
5	5419745	5420320	EnhancerD6153	1.83395		5	7060947	7061253	EnhancerD6255	-0.253028
5	5695911	5696720	EnhancerD6166	0.295278		5	7230678	7230914	EnhancerD6261	-2.1494
5	5843467	5843571	EnhancerD6175	2.8586		5	7269373	7269506	EnhancerD6267	-1.22032
5	5901265	5901793	EnhancerD6179	0.404151		5	7464930	7465171	EnhancerD6284	-1.11729
5	6044227	6044671	EnhancerD6183	2.62067		5	7667371	7667792	EnhancerD6295	-0.327532
5	6216015	6216192	EnhancerD6203	0.0636559		5	7709051	7709378	EnhancerD6300	-3.10115
5	6288982	6289066	EnhancerD6208	1.83395		5	7844145	7844608	EnhancerD6314	-0.791365
5	6315692	6315798	EnhancerD6209	0.0931854		5	7893506	7893575	EnhancerD6319	-0.552021
5	6382471	6382788	EnhancerD6215	0.420527		5	7902013	7902535	EnhancerD6320	-4.88633
5	6442550	6442849	EnhancerD6227	0.840816		5	8003404	8003925	EnhancerD6324	-1.11729
5	6478192	6478560	EnhancerD6232	2.13024		5	8440273	8440431	EnhancerD6356	-0.689833
5	6719566	6719894	EnhancerD6242	3.44628		5	8528550	8528679	EnhancerD6358	-0.18965
5	6926476	6926571	EnhancerD6247	0.102904		5	8529064	8529874	EnhancerD6359	-0.109451
5	7058783	7059272	EnhancerD6254	1.70162		5	8587199	8587557	EnhancerD6369	-1.22032
5	7251812	7252347	EnhancerD6264	1.77061		5	8670340	8670899	EnhancerD6375	-1.38307
5	7252896	7253154	EnhancerD6265	1.42434		5	8675070	8675136	EnhancerD6377	-1.13428
5	7324643	7324855	EnhancerD6273	3.74381		5	8688689	8688809	EnhancerD6378	-0.830184
5	7327013	7327192	EnhancerD6274	4.14015		5	8699190	8699363	EnhancerD6381	-0.6128
5	7382351	7382596	EnhancerD6278	1.55059		5	8709677	8709972	EnhancerD6383	-2.23964
5	7382792	7383155	EnhancerD6279	0.317476		5	8799125	8799574	EnhancerD6409	-0.307904
5	7465792	7466046	EnhancerD6285	0.993316		5	9296516	9296684	EnhancerD6432	-1.01936
5	7466515	7466854	EnhancerD6286	2.8586		5	9474082	9474109	EnhancerD6438	-2.05429
5	7707269	7707500	EnhancerD6299	0.208137		5	9534312	9534719	EnhancerD6442	-0.379996
5	7750855	7750939	EnhancerD6303	0.00577989		5	9544421	9544515	EnhancerD6443	-2.63621
5	7754744	7755123	EnhancerD6305	0.163059		5	9631083	9631818	EnhancerD6447	-0.0276052
5	7755220	7755500	EnhancerD6306	1.10844		5	9850793	9851037	EnhancerD6458	-1.11729
5	8171233	8171833	EnhancerD6334	2.62067		5	10296785	10297573	EnhancerD6476	-4.65236
5	8445590	8446308	EnhancerD6357	3.61609		5	10451914	10452327	EnhancerD6481	-2.63621
5	8771891	8772344	EnhancerD6407	3.44628		5	10656313	10656504	EnhancerD6485	-2.23964
5	9473646	9473740	EnhancerD6437	0.317476		5	10876643	10876727	EnhancerD6493	-0.021098
5	9494613	9494920	EnhancerD6439	1.208		5	13107661	13107965	EnhancerD6511	-0.259203
5	9575610	9576071	EnhancerD6446	4.36458		5	13612419	13612936	EnhancerD6516	-1.54327
5	9946629	9946952	EnhancerD6461	0.420527		5	13899220	13899395	EnhancerD6522	-0.435462
5	9947366	9947863	EnhancerD6462	1.26229		5	13987420	13987762	EnhancerD6525	-0.0324323
5	10299025	10299316	EnhancerD6477	3.86152		5	14066170	14066327	EnhancerD6530	-1.06235
5	10860945	10861364	EnhancerD6491	3.44628		5	14066499	14066862	EnhancerD6531	-1.01728
5	13988613	13988963	EnhancerD6526	0.825316		5	14744867	14745163	EnhancerD6546	-0.780612
5	14047232	14047654	EnhancerD6529	0.120894		5	14771726	14771907	EnhancerD6548	-0.50115
5	14550202	14550275	EnhancerD6536	2.53242		5	15138574	15138665	EnhancerD6570	-1.18346
5	14551937	14552349	EnhancerD6537	1.70162		5	15307437	15307815	EnhancerD6582	-2.23964
5	14602233	14602508	EnhancerD6540	5.16		5	15342761	15342979	EnhancerD6583	-1.22032
5	14609801	14610034	EnhancerD6541	2.63037		5	15562631	15562939	EnhancerD6593	-0.350329
5	14916591	14917004	EnhancerD6552	1.83395		5	15602273	15602565	EnhancerD6596	-1.63513
5	15004035	15004479	EnhancerD6559	0.0117582		5	15603667	15604354	EnhancerD6597	-3.37162
5	15249002	15249676	EnhancerD6578	1.24692		5	15913775	15914357	EnhancerD6610	-1.22032
5	15630658	15631635	EnhancerD6599	1.57203		5	16047961	16048211	EnhancerD6617	-0.31298
5	15632349	15632893	EnhancerD6600	1.01912		5	16087751	16088039	EnhancerD6620	-1.05775
5	16199064	16199093	EnhancerD6624	2.8586		5	16327903	16328047	EnhancerD6631	-1.52944
5	16203704	16204006	EnhancerD6625	1.43624		5	16575567	16575887	EnhancerD6654	-2.05429
5	16270477	16270653	EnhancerD6628	1.44217		5	16664583	16664628	EnhancerD6660	-1.22032
5	16334242	16334301	EnhancerD6634	2.44234		5	16714895	16715010	EnhancerD6663	-2.82735
5	16568201	16568599	EnhancerD6649	1.4158		5	17115872	17116096	EnhancerD6678	-2.25979
5	16568884	16569057	EnhancerD6650	0.121617		5	17141266	17141852	EnhancerD6679	-0.795029
5	16725397	16725991	EnhancerD6664	0.210834		5	17197693	17197945	EnhancerD6681	-0.189662
5	17079563	17079733	EnhancerD6672	3.20168		5	17524761	17525065	EnhancerD6695	-2.05429
5	17447640	17447904	EnhancerD6691	2.8586		5	17576813	17577059	EnhancerD6698	-1.11729
5	17651669	17651935	EnhancerD6708	0.185132		5	17647749	17647911	EnhancerD6705	-0.0365284
5	17656465	17656817	EnhancerD6711	0.45063		5	17655633	17656319	EnhancerD6710	-0.704958
5	17828681	17829570	EnhancerD6723	1.72521		5	17767134	17767508	EnhancerD6713	-1.11729
5	17975201	17975386	EnhancerD6729	1.24817		5	17790399	17790918	EnhancerD6717	-1.22032
5	17992483	17992598	EnhancerD6730	0.0310389		5	17807892	17808102	EnhancerD6722	-1.22032
5	18028414	18028661	EnhancerD6736	4.61564		5	18023288	18023767	EnhancerD6733	-2.23964
5	18095091	18095342	EnhancerD6742	1.04055		5	18082014	18082255	EnhancerD6740	-1.11729
5	18210333	18210772	EnhancerD6743	2.62067		5	18082700	18083435	EnhancerD6741	-0.617304
5	18213397	18214290	EnhancerD6744	1.208		5	18429463	18430389	EnhancerD6762	-0.499686
5	18220384	18220644	EnhancerD6746	0.424256		5	18505338	18505473	EnhancerD6769	-0.0633916
5	18226491	18226573	EnhancerD6748	0.260808		5	18574028	18574313	EnhancerD6775	-0.513523
5	18238726	18239047	EnhancerD6750	0.144262		5	18574849	18575472	EnhancerD6776	-1.06109
5	18689047	18689389	EnhancerD6781	2.93455		5	18592926	18593194	EnhancerD6779	-2.06203
5	18912363	18912473	EnhancerD6789	2.62067		5	18926630	18927064	EnhancerD6790	-0.0296825
5	18947959	18948246	EnhancerD6793	0.499215		5	19142626	19142881	EnhancerD6812	-1.22032
5	19078941	19080052	EnhancerD6802	0.155908		5	19205519	19205624	EnhancerD6814	-0.395633
5	19092466	19093045	EnhancerD6803	0.0234906		5	19402566	19402994	EnhancerD6828	-0.624101
5	19100416	19100507	EnhancerD6804	4.18362		5	19975523	19976555	EnhancerD6857	-1.99804
5	19103126	19103745	EnhancerD6806	1.70162		5	19998424	19998490	EnhancerD6862	-2.87016
5	19104590	19104817	EnhancerD6807	1.69759		5	20068840	20069135	EnhancerD6868	-0.198934
5	19176595	19176985	EnhancerD6813	0.316142		5	20083270	20083330	EnhancerD6869	-0.291059
5	19395453	19396005	EnhancerD6826	0.271154		5	20085818	20086121	EnhancerD6873	-1.11729
5	19506755	19507096	EnhancerD6835	0.241174		5	20088627	20088806	EnhancerD6876	-0.835327
5	19507306	19507814	EnhancerD6836	0.481872		5	20093837	20094010	EnhancerD6877	-1.41487
5	19829546	19830023	EnhancerD6846	4.18362		5	20095080	20095601	EnhancerD6879	-1.24354
5	19896663	19897263	EnhancerD6848	0.0106337		5	20136508	20137138	EnhancerD6881	-0.974431
5	19990677	19991284	EnhancerD6860	0.245424		5	20160792	20160842	EnhancerD6884	-0.0294809
5	20058816	20058991	EnhancerD6867	0.269823		5	20387437	20387730	EnhancerD6896	-1.11729
5	20083490	20083908	EnhancerD6870	3.04992		5	20465131	20465286	EnhancerD6903	-1.22032
5	20085033	20085327	EnhancerD6872	3.44628		5	20714873	20714999	EnhancerD6915	-3.9705
5	20086261	20086822	EnhancerD6874	2.41434		5	20727606	20728591	EnhancerD6918	-1.30262
5	20087431	20087760	EnhancerD6875	2.34423		5	20923594	20924020	EnhancerD6923	-1.22032
5	20149235	20149496	EnhancerD6882	3.44628		5	21037955	21038386	EnhancerD6931	-1.22032
5	20385330	20385637	EnhancerD6895	0.865847		5	21041794	21042428	EnhancerD6932	-3.37162
5	20412391	20412664	EnhancerD6898	3.20168		5	21074560	21074812	EnhancerD6936	-0.00543318
5	20542847	20542908	EnhancerD6905	1.69651		5	21218238	21218914	EnhancerD6945	-0.472604
5	20698567	20698649	EnhancerD6913	0.288183		5	21419017	21419473	EnhancerD6960	-0.305117
5	20727291	20727412	EnhancerD6917	3.44628		5	21442843	21442964	EnhancerD6965	-1.11729
5	21054486	21054966	EnhancerD6934	3.20168		5	21444158	21444788	EnhancerD6966	-0.0662324
5	21135002	21135246	EnhancerD6937	1.83395		5	21498184	21498471	EnhancerD6972	-1.02723
5	21135891	21136159	EnhancerD6939	1.70162		5	21664201	21664414	EnhancerD6996	-0.704958
5	21271236	21271297	EnhancerD6949	4.08966		5	22081601	22081943	EnhancerD7035	-0.0853789
5	21304490	21305025	EnhancerD6951	2.62067		5	22088489	22088562	EnhancerD7037	-0.685003
5	21387802	21388289	EnhancerD6955	1.66549		5	22173111	22173512	EnhancerD7048	-0.570361
5	21576347	21576688	EnhancerD6977	3.28808		5	22690625	22690801	EnhancerD7072	-2.82735
5	21665286	21666614	EnhancerD6997	0.420527		5	22698845	22699373	EnhancerD7073	-0.694774
5	21752767	21753040	EnhancerD7009	1.27197		5	22803947	22804906	EnhancerD7084	-1.5173
5	21769117	21769478	EnhancerD7010	0.317476		5	22863327	22863347	EnhancerD7089	-1.22032
5	21819030	21819757	EnhancerD7014	0.352321		5	22878519	22878620	EnhancerD7091	-1.22032
5	21858205	21858636	EnhancerD7016	0.945681		5	22886500	22887056	EnhancerD7092	-0.632858
5	21960712	21961055	EnhancerD7021	0.0965477		5	22982670	22982979	EnhancerD7095	-1.54965
5	21975622	21975745	EnhancerD7028	1.73382		5	23017942	23018706	EnhancerD7105	-3.94327
5	22112815	22113290	EnhancerD7041	0.740452		5	23060338	23060434	EnhancerD7113	-0.428044
5	22113488	22114268	EnhancerD7042	0.11525		5	23105705	23105912	EnhancerD7115	-0.944192
5	22126925	22127104	EnhancerD7043	1.26908		5	23221216	23221910	EnhancerD7127	-2.82735
5	22136441	22136865	EnhancerD7046	2.8586		5	23261498	23261627	EnhancerD7136	-1.11729
5	22177556	22177824	EnhancerD7049	0.185132		5	23299810	23300016	EnhancerD7144	-0.315066
5	22322956	22324027	EnhancerD7055	3.20168		5	23357364	23357830	EnhancerD7151	-0.471796
5	22355348	22355795	EnhancerD7058	2.8586		5	23359328	23360221	EnhancerD7154	-2.05429
5	22774619	22775155	EnhancerD7080	0.391936		5	23404680	23405093	EnhancerD7164	-0.921916
5	22877757	22877953	EnhancerD7090	0.32396		5	23408286	23408369	EnhancerD7165	-2.31517
5	22996758	22996823	EnhancerD7099	4.42309		5	23675589	23675907	EnhancerD7176	-0.489623
5	23038006	23038101	EnhancerD7106	4.2717		5	23782213	23782730	EnhancerD7182	-1.11729
5	23185202	23185500	EnhancerD7126	2.62067		5	23788667	23788923	EnhancerD7186	-1.22032
5	23278128	23278186	EnhancerD7137	0.0931854		5	23826474	23826700	EnhancerD7187	-0.464933
5	23292891	23293030	EnhancerD7140	1.83395		5	23838621	23838937	EnhancerD7191	-0.254478
5	23350356	23350766	EnhancerD7148	3.66677		5	23850088	23850345	EnhancerD7192	-0.83278
5	23378855	23379556	EnhancerD7160	3.20168		5	23942504	23942642	EnhancerD7198	-0.611342
5	23379847	23380103	EnhancerD7161	0.420527		5	24084701	24085278	EnhancerD7208	-0.0853789
5	23388346	23388910	EnhancerD7162	0.292004		5	24238249	24238381	EnhancerD7222	-1.22032
5	23965312	23966087	EnhancerD7203	0.571399		5	24350134	24350973	EnhancerD7228	-2.04513
5	24067723	24068120	EnhancerD7206	0.968696		5	24387717	24387911	EnhancerD7234	-2.23964
5	24088646	24088872	EnhancerD7211	3.61609		5	24476610	24477452	EnhancerD7247	-0.400811
5	24236485	24236824	EnhancerD7220	0.947315		5	24692812	24692867	EnhancerD7265	-1.22032
5	24316798	24317289	EnhancerD7226	0.0186633		5	24907510	24907714	EnhancerD7288	-2.04735
5	24383544	24384757	EnhancerD7231	4.20081		5	24920933	24921484	EnhancerD7289	-0.107816
5	24387330	24387381	EnhancerD7233	0.546826		5	25038807	25039197	EnhancerD7302	-1.11729
5	24390065	24390273	EnhancerD7236	1.83395		5	25046288	25046837	EnhancerD7303	-0.841778
5	24410245	24410422	EnhancerD7241	0.0164328		5	25077953	25078471	EnhancerD7309	-2.82735
5	24417791	24418056	EnhancerD7244	1.19315		5	25174689	25175012	EnhancerD7322	-0.131095
5	24458311	24458472	EnhancerD7246	0.931431		5	25175989	25176160	EnhancerD7323	-3.24309
5	24491581	24491841	EnhancerD7250	2.62067		5	25235178	25235774	EnhancerD7327	-0.905591
5	24497717	24498172	EnhancerD7254	2.19106		5	25431475	25431736	EnhancerD7349	-2.05429
5	24510287	24511134	EnhancerD7258	0.943649		5	25662795	25662970	EnhancerD7363	-0.42623
5	24532994	24533558	EnhancerD7261	1.70162		5	25663733	25663971	EnhancerD7364	-1.23309
5	24991566	24991809	EnhancerD7294	1.83395		5	25702011	25702082	EnhancerD7366	-0.519921
5	25015069	25015181	EnhancerD7298	0.17122		5	25816272	25817241	EnhancerD7375	-0.325701
5	25067524	25067753	EnhancerD7306	0.185132		5	25879314	25879737	EnhancerD7380	-0.62092
5	25078683	25078753	EnhancerD7310	0.832132		5	25886692	25887584	EnhancerD7381	-0.18296
5	25083940	25084125	EnhancerD7311	3.06452		5	25899885	25899988	EnhancerD7383	-1.88477
5	25087348	25087547	EnhancerD7313	3.44628		5	26018694	26019314	EnhancerD7390	-2.23964
5	25112091	25112564	EnhancerD7315	0.401868		5	26070864	26071162	EnhancerD7395	-3.14957
5	25173095	25173128	EnhancerD7321	3.61609		5	26115868	26116198	EnhancerD7405	-0.5123
5	25179627	25179661	EnhancerD7325	1.70162		5	26117809	26118086	EnhancerD7406	-0.107568
5	25261296	25261573	EnhancerD7332	4.42309		5	26134186	26134388	EnhancerD7410	-2.05429
5	25332690	25333219	EnhancerD7340	0.624768		5	26211264	26211316	EnhancerD7415	-1.92244
5	25383314	25384191	EnhancerD7343	0.155374		5	26233818	26234064	EnhancerD7424	-2.05429
5	25502707	25503751	EnhancerD7354	0.0545597		5	26242110	26242281	EnhancerD7425	-0.471775
5	25553680	25554407	EnhancerD7356	0.181606		5	26242818	26242964	EnhancerD7426	-1.11729
5	25657418	25657746	EnhancerD7359	1.82174		5	26248892	26249440	EnhancerD7430	-0.796482
5	25658927	25659142	EnhancerD7362	2.26272		5	26250780	26251146	EnhancerD7431	-1.22032
5	25700943	25701370	EnhancerD7365	2.8586		5	26288107	26289023	EnhancerD7435	-2.70247
5	25761503	25762263	EnhancerD7368	0.512326		5	26336261	26336940	EnhancerD7446	-1.42468
5	25791603	25791938	EnhancerD7369	2.88052		5	26627136	26627248	EnhancerD7465	-0.170625
5	25906738	25907086	EnhancerD7384	1.36049		5	26657675	26658132	EnhancerD7470	-0.256723
5	26024650	26024749	EnhancerD7391	0.420527		5	26668341	26668927	EnhancerD7473	-2.1494
5	26215096	26215854	EnhancerD7417	4.90032		5	26678323	26678588	EnhancerD7475	-0.740101
5	26605787	26606261	EnhancerD7462	1.34518		5	26752572	26753463	EnhancerD7484	-5.08799
5	26606475	26606626	EnhancerD7463	0.0765598		5	26769196	26769341	EnhancerD7487	-1.04264
5	26631122	26631517	EnhancerD7468	2.8586		5	26808152	26808650	EnhancerD7494	-0.357866
5	26679268	26679387	EnhancerD7476	1.81825		5	26851617	26852048	EnhancerD7501	-0.27509
5	26771033	26771123	EnhancerD7489	1.83395		5	26852416	26852619	EnhancerD7502	-2.1494
5	26918093	26918537	EnhancerD7514	1.86205		5	26902704	26902959	EnhancerD7511	-1.22032
