# Supplementary material for: Dynamic enhancer transcription associates with reprogramming of immune genes during pattern triggered immunity in Arabidopsis
Source: BMC Biol. 2022 Jul 21;20:165. doi: 10.1186/s12915-022-01362-8 (PMC9301868; doi:10.1186/s12915-022-01362-8)
Supplement: Supplementary file 5 — Additional file 5: Table S4. List of genes close to flg22-regulated transcribed enhancer and expression dynamic. [file 12915_2022_1362_MOESM5_ESM.xlsx]

## Sheet: Enhancer-A
Table S4. List of genes close to flg22-regulated transcribed enhancer and expression dynamic
Up
Chr	Start	End	Enhancer Name	Closest Gene	flg22 1h Log2(fold change)	flg22 2h Log2(fold change)	flg22 3h Log2(fold change)	flg22 5h Log2(fold change)	flg22 9h Log2(fold change)	flg22 18h Log2(fold change)	Gene Name	Gene Function
1	61243	61358	EnhancerA6	AT1G01130	3.07587	-1.36467	-0.467287	-1.4556	-1.53424	-1.08969
1	178918	180010	EnhancerA10	AT1G01490	-1.20741	-0.798686	-0.678668	-0.449041	-0.803072	-0.618479		Heavy metal transport/detoxification superfamily protein
1	471533	471722	EnhancerA21	AT1G02360	5.86169	5.56541	5.80477	6.09707	4.88754	3.97179		Chitinase family protein
1	903390	903524	EnhancerA32	AT1G03610	0.655338	-0.295752	-0.688636	-0.724282	-1.21993	-0.279055		Protein of unknown function (DUF789)
1	929851	930040	EnhancerA36	AT1G03730	2.79931	2.64271	2.24931	1.64386	0.81953	0.247911
1	1139919	1140130	EnhancerA42	AT1G04260	1.01955	0.703223	1.03792	1.42659	1.04708	1.30131	MPI7	CAMV movement protein interacting protein 7
1	1170679	1170834	EnhancerA44	AT1G04360	1.55665	-0.0556482	0.0267217	-0.0929587	-2.69063	-1.4129	ATL1	RING/U-box superfamily protein
1	1172961	1173307	EnhancerA46	AT1G04370	2.14176	2.14149	1.38125	0.544556	NA	NA	ATERF14	Ethylene-responsive element binding factor 14
1	1428883	1429015	EnhancerA53	AT1G05000	3.90457	2.6793	3.58601	3.9828	3.37185	1.42107	AtPFA-DSP1	Phosphotyrosine protein phosphatases superfamily protein
1	1549774	1549924	EnhancerA57	AT1G05310	-1.76133	-3.17034	-3.04469	-1.93312	-2.69228	-4.20744		Pectin lyase-like superfamily protein
1	1739226	1739409	EnhancerA60	AT1G05790	-0.255642	-0.346157	-0.332128	-0.0747443	0.702038	0.182261		lipase class 3 family protein
1	1997811	1997952	EnhancerA64	AT1G06520	1.92493	2.64103	2.63575	2.6757	2.47405	0.821356	ATGPAT1	glycerol-3-phosphate acyltransferase 1
1	1998279	1999420	EnhancerA65	AT1G06520	1.92493	2.64103	2.63575	2.6757	2.47405	0.821356	ATGPAT1	glycerol-3-phosphate acyltransferase 1
1	2197356	2197707	EnhancerA70	AT1G07160	8.98097	10.2001	9.81104	8.38532	5.93066	0.996403		Protein phosphatase 2C family protein
1	2439911	2440068	EnhancerA75	AT1G07890	2.94952	3.53297	2.53976	1.63883	1.85003	0.797438	APX1	ascorbate peroxidase 1
1	2462053	2462457	EnhancerA77	AT1G07940	-0.235609	0.507486	0.965372	1.25826	1.10295	0.579576		GTP binding Elongation factor Tu family protein
1	2667194	2667645	EnhancerA80	AT1G08450	2.54519	2.62299	2.04601	1.32858	1.90692	2.65849	AtCRT3	calreticulin 3
1	2680619	2681195	EnhancerA81	AT1G08465	-0.546168	-0.453251	-0.0587933	-0.232404	-0.604548	0.515999	YAB2	Plant-specific transcription factor YABBY family protein
1	2870668	2871073	EnhancerA88	AT1G08920	3.50953	1.13195	0.478337	0.00872577	-0.788769	-0.25755	ESL1	ERD (early response to dehydration) six-like 1
1	3249942	3250373	EnhancerA94	AT1G09970	4.97592	5.04127	4.21657	3.45846	3.11631	2.20368	LRR XI-23	Leucine-rich receptor-like protein kinase family protein
1	3772679	3772879	EnhancerA107	AT1G11250	NA	NA	NA	0.544556	NA	NA	ATSYP125	syntaxin of plants 125
1	3934826	3935035	EnhancerA112	AT1G11670	3.48872	1.57129	-1.18608	-1.03141	-1.0591	-2.90715		MATE efflux family protein
1	4085561	4085860	EnhancerA119	AT1G12080	-0.0422025	-0.800646	-1.89485	-1.48956	-1.76499	-1.27979		Vacuolar calcium-binding protein-related
1	4101306	4101625	EnhancerA122	AT1G12110	-0.345423	0.462221	0.50119	1.25277	3.104	1.94168	AtNPF6.3	nitrate transporter 1
1	4102499	4102775	EnhancerA123	AT1G12110	-0.345423	0.462221	0.50119	1.25277	3.104	1.94168	AtNPF6.3	nitrate transporter 1
1	4132339	4132575	EnhancerA125	AT1G12190	NA	NA	NA	NA	NA	NA		F-box and associated interaction domains-containing protein
1	4319539	4319672	EnhancerA135	AT1G12680	0.555009	0.193251	-0.281046	-0.470215	-0.630961	-0.21039	PEPKR2	phosphoenolpyruvate carboxylase-related kinase 2
1	4531736	4531961	EnhancerA139	AT1G13250	-3.04223	-2.22947	-3.73044	-5.15502	-4.82486	-3.79683	GATL3	galacturonosyltransferase-like 3
1	4532241	4532325	EnhancerA140	AT1G13250	-3.04223	-2.22947	-3.73044	-5.15502	-4.82486	-3.79683	GATL3	galacturonosyltransferase-like 3
1	4532878	4533828	EnhancerA141	AT1G13250	-3.04223	-2.22947	-3.73044	-5.15502	-4.82486	-3.79683	GATL3	galacturonosyltransferase-like 3
1	4534067	4534331	EnhancerA142	AT1G13250	-3.04223	-2.22947	-3.73044	-5.15502	-4.82486	-3.79683	GATL3	galacturonosyltransferase-like 3
1	4538197	4538373	EnhancerA148	AT1G13260	1.86372	1.98397	1.72585	0.876892	0.683724	0.415767	AtRAV1	related to ABI3/VP1 1
1	4539520	4539803	EnhancerA149	AT1G13260	1.86372	1.98397	1.72585	0.876892	0.683724	0.415767	AtRAV1	related to ABI3/VP1 1
1	4584296	4584359	EnhancerA155	AT1G13370	3.14324	1.30108	NA	0.544556	NA	0.873506		Histone superfamily protein
1	4587131	4587682	EnhancerA160	AT1G13370	3.14324	1.30108	NA	0.544556	NA	0.873506		Histone superfamily protein
1	4592135	4592342	EnhancerA161	AT1G13390	3.08718	2.14533	1.57759	0.87796	0.313658	0.0945514
1	5070580	5070758	EnhancerA177	AT1G14720	-0.636098	0.588633	1.42323	0.644472	0.222183	0.397053	ATXTH28	xyloglucan endotransglucosylase/hydrolase 28
1	5127343	5128089	EnhancerA179	AT1G14870	7.83821	7.55106	7.67238	7.62907	6.82625	6.93801	AtPCR2	PLANT CADMIUM RESISTANCE 2
1	5131399	5131616	EnhancerA180	AT1G14880	-0.272977	0.584729	1.01978	1.882	3.51474	4.52076	AtPCR1	PLANT CADMIUM RESISTANCE 1
1	5190630	5190971	EnhancerA185	AT1G15090	NA	NA	NA	NA	NA	NA		pre-tRNA
1	5423131	5423452	EnhancerA197	AT1G15757	NA	NA	NA	NA	NA	NA		Molecular chaperone Hsp40/DnaJ family protein
1	5873403	5873696	EnhancerA205	AT1G17180	NA	NA	0.975639	0.544556	NA	2.04022	ATGSTU25	glutathione S-transferase TAU 25
1	6444317	6444652	EnhancerA216	AT1G18700	-0.0447246	-0.917036	-1.1147	-0.704993	0.191891	0.210693		DNAJ heat shock N-terminal domain-containing protein
1	6454258	6454399	EnhancerA221	AT1G18710	-0.151724	-2.14549	-3.21177	-3.2995	-2.35237	-1.81221	AtMYB47	myb domain protein 47
1	6457035	6457380	EnhancerA223	AT1G18720	1.48461	0.0411399	0.188516	0.820394	1.23077	1.18419		Protein of unknown function (DUF962)
1	6634635	6634878	EnhancerA232	AT1G19220	-1.52387	-0.744322	-1.07902	-1.62252	-2.13316	-1.81068	ARF11	auxin response factor 19
1	6656072	6656232	EnhancerA237	AT1G19260	NA	NA	NA	0.544556	NA	NA	LOH3	TTF-type zinc finger protein with HAT dimerisation domain
1	7235654	7236361	EnhancerA262	AT1G20816	-0.136016	-2.16689	-2.63275	-2.93682	-2.29103	-1.54207
1	7342093	7342745	EnhancerA271	AT1G21000	-0.720428	-0.550549	0.157378	0.279273	0.713255	0.53074		PLATZ transcription factor family protein
1	7343609	7344114	EnhancerA272	AT1G21010	3.67438	2.2735	2.78777	2.45853	1.32051	1.45004
1	7350323	7350782	EnhancerA277	AT1G21010	3.67438	2.2735	2.78777	2.45853	1.32051	1.45004
1	7393762	7393876	EnhancerA279	AT1G21120	10.9792	9.19074	9.30296	8.21142	6.19635	3.04613	IGMT2	O-methyltransferase family protein
1	7456656	7457285	EnhancerA285	AT1G21310	2.38793	4.28028	4.89338	5.73603	6.42118	6.19705	ATEXT3	extensin 3
1	7461987	7462196	EnhancerA290	AT1G21320	NA	NA	NA	0.544556	NA	NA		nucleotide binding;nucleic acid binding
1	7701783	7702233	EnhancerA302	AT1G21920	-5.01403	-5.51849	-3.86528	-3.97433	-4.4073	-2.14183	MRF1	Histone H3 K4-specific methyltransferase SET7/9 family protein
1	7739719	7739951	EnhancerA307	AT1G21990	NA	NA	NA	NA	NA	NA		F-box/RNI-like/FBD-like domains-containing protein
1	7832647	7833089	EnhancerA308	AT1G22180	4.32893	2.88575	1.85009	1.44079	2.09664	1.91877		Sec14p-like phosphatidylinositol transfer family protein
1	7991616	7991829	EnhancerA319	AT1G22600	NA	NA	NA	NA	NA	NA		Late embryogenesis abundant protein (LEA) family protein
1	7992262	7992670	EnhancerA320	AT1G22610	-1.38826	-0.185997	-0.366341	0.147371	0.296109	0.0871283	MCTP6	C2 calcium/lipid-binding plant phosphoribosyltransferase family protein
1	8109053	8109283	EnhancerA329	AT1G22920	-0.0699262	0.464904	0.498011	0.77127	0.577009	0.75099	AJH1	COP9 signalosome 5A
1	8386604	8386918	EnhancerA338	AT1G23710	2.81426	0.938233	2.47142	2.36364	0.911998	0.579443		Protein of unknown function (DUF1645)
1	8694989	8695131	EnhancerA342	AT1G24530	3.51471	3.71482	3.96589	3.96467	3.93551	3.23143		Transducin/WD40 repeat-like superfamily protein
1	8755677	8755896	EnhancerA344	AT1G24706	-0.460458	-0.467632	-0.0805472	-0.0854276	-0.0383178	-0.624348	AtTHO2	THO2
1	8861699	8861889	EnhancerA346	AT1G25275	1.30271	0.112879	-0.376455	-0.843753	-1.16724	-0.470829
1	8985050	8985343	EnhancerA357	AT1G25560	3.35622	2.35423	1.9906	1.13776	0.723514	0.364246	AtTEM1	AP2/B3 transcription factor family protein
1	8988676	8988803	EnhancerA360	AT1G25570	-0.33209	1.34273	0.552084	1.11481	1.23924	0.768411		Di-glucose binding protein with Leucine-rich repeat domain
1	9173523	9173612	EnhancerA365	AT1G26550	-0.0827452	-0.171425	-0.372074	-0.0652973	0.132012	0.618849		FKBP-like peptidyl-prolyl cis-trans isomerase family protein
1	9237603	9237743	EnhancerA370	AT1G26720	NA	NA	NA	NA	NA	NA
1	9454316	9455241	EnhancerA386	AT1G27210	-1.4883	-0.867174	-1.52334	-2.37181	-2.9024	-3.20322		ARM repeat superfamily protein
1	9650849	9650967	EnhancerA389	AT1G27730	6.10328	5.76784	5.40125	4.82717	3.78587	2.20317	STZ	salt tolerance zinc finger
1	9651301	9651578	EnhancerA390	AT1G27730	6.10328	5.76784	5.40125	4.82717	3.78587	2.20317	STZ	salt tolerance zinc finger
1	9831237	9831512	EnhancerA401	AT1G28140	0.597422	-0.510184	-0.341224	-0.0136981	-0.0103636	0.406881
1	9867522	9868137	EnhancerA404	AT1G28240	1.53746	0.213389	-0.0533667	0.0722788	-0.750336	0.112614	MUCI70	Protein of unknown function (DUF616)
1	9884327	9885066	EnhancerA405	AT1G28270	NA	NA	NA	NA	NA	NA	AtRALF4	ralf-like 4
1	9954629	9954742	EnhancerA411	AT1G28370	6.46252	1.73998	0.941985	2.13968	3.02928	1.7963	ATERF11	ERF domain protein 11
1	10143563	10144163	EnhancerA417	AT1G29060	1.49604	1.81599	2.51645	1.96901	0.718658	1.07988	AtSFT12	Target SNARE coiled-coil domain protein
1	10144578	10144793	EnhancerA418	AT1G29060	1.49604	1.81599	2.51645	1.96901	0.718658	1.07988	AtSFT12	Target SNARE coiled-coil domain protein
1	10241367	10242159	EnhancerA428	AT1G29290	5.74687	4.54688	4.69736	4.00294	3.89911	2.47532
1	10242992	10243110	EnhancerA429	AT1G29290	5.74687	4.54688	4.69736	4.00294	3.89911	2.47532
1	10246789	10246976	EnhancerA430	AT1G29300	2.19205	0.957499	0.551312	0.880109	0.124892	-1.22504	UNE1	Plant protein of unknown function (DUF641)
1	10450294	10450630	EnhancerA442	AT1G29850	1.04098	0.208396	0.189096	0.261714	0.219692	0.161704	AtPDCD5	double-stranded DNA-binding family protein
1	10452045	10452151	EnhancerA443	AT1G29850	1.04098	0.208396	0.189096	0.261714	0.219692	0.161704	AtPDCD5	double-stranded DNA-binding family protein
1	10452687	10452811	EnhancerA444	AT1G29860	NA	1.94229	1.63607	1.24196	3.58349	1.41583	ATWRKY71	WRKY DNA-binding protein 71
1	10620295	10620419	EnhancerA457	AT1G30190	1.08138	1.43147	NA	NA	NA	NA
1	10621456	10621705	EnhancerA458	AT1G30190	1.08138	1.43147	NA	NA	NA	NA
1	10757805	10757937	EnhancerA473	AT1G30430	NA	NA	NA	NA	NA	NA		pre-tRNA
1	10958764	10959047	EnhancerA484	AT1G30825	1.12756	1.41021	1.03822	0.133137	0.813487	0.16411	ARPC2A	Arp2/3 complex, 34 kD subunit p34-Arc
1	11227570	11228045	EnhancerA503	AT1G31358	NA	NA	NA	NA	NA	NA	MIR404	MIR404; miRNA
1	11545679	11546016	EnhancerA516	AT1G32100	0.173238	-2.52905	-2.05941	-1.07186	-1.32539	-1.38872	ATPRR1	pinoresinol reductase 1
1	11549674	11550205	EnhancerA517	AT1G32100	0.173238	-2.52905	-2.05941	-1.07186	-1.32539	-1.38872	ATPRR1	pinoresinol reductase 1
1	11592377	11592627	EnhancerA522	AT1G32190	-0.483477	-1.15094	-0.999335	-0.495111	-0.915457	0.081863		alpha/beta-Hydrolases superfamily protein
1	11619305	11620476	EnhancerA524	AT1G32230	1.43567	1.70429	1.47889	1.21851	0.686021	1.04984	ATP8	WWE protein-protein interaction domain protein family
1	11804276	11804376	EnhancerA535	AT1G32640	2.48755	-0.0031756	-0.176516	0.260186	-0.229987	-0.55192	ATMYC2	Basic helix-loop-helix (bHLH) DNA-binding family protein
1	12238972	12239108	EnhancerA555	AT1G33760	4.23665	0.982161	NA	NA	0.47161	2.19515	ERF022	Integrase-type DNA-binding superfamily protein
1	12474339	12474685	EnhancerA561	AT1G34245	1.08138	1.43147	1.87718	1.49432	NA	NA	EPF2	Putative membrane lipoprotein
1	12986293	12987331	EnhancerA574	AT1G35350	3.35442	1.63002	0.810398	0.970864	0.29298	0.29402		EXS (ERD1/XPR1/SYG1) family protein
1	13046179	13046579	EnhancerA576	AT1G35461	NA	NA	NA	NA	NA	NA
1	13075446	13075638	EnhancerA579	AT1G35510	-0.980941	-1.14529	-1.24985	-1.35184	-0.734215	-1.00196		O-fucosyltransferase family protein
1	13129611	13129886	EnhancerA581	AT1G35580	0.659156	1.53671	1.60341	1.50791	1.01891	1.51866	A/N-InvG	cytosolic invertase 1
1	13314146	13314224	EnhancerA583	AT1G35820	NA	NA	NA	NA	NA	NA
1	13368223	13368459	EnhancerA585	AT1G35910	-3.43616	-3.38754	-4.98963	-4.92834	-5.007	-2.14617	AtTPPD	Haloacid dehalogenase-like hydrolase (HAD) superfamily protein
1	14148967	14151192	EnhancerA597	AT1G37130	-0.41549	-1.86442	-1.03045	0.55589	1.08533	0.177041	ATNR2	nitrate reductase 2
1	16704878	16705971	EnhancerA618	AT1G44000	-4.06587	-5.40804	-4.51791	-4.78612	-3.45464	-2.05072	SGRL
1	16929215	16929604	EnhancerA626	AT1G44820	-0.592134	-1.00808	-0.693264	-0.486558	-0.187974	-0.0211574		Peptidase M20/M25/M40 family protein
1	17060976	17061451	EnhancerA629	AT1G45130	0.59792	-1.75118	-2.3153	-3.09539	-5.64702	-4.39483	AtBGAL5	beta-galactosidase 5
1	17130036	17130236	EnhancerA632	AT1G45207	0.287518	-1.11618	-1.35357	-1.90295	-1.99201	-1.9875		Remorin family protein
1	17219682	17219982	EnhancerA634	AT1G46264	-2.59007	-0.590503	0.46377	-0.672398	0.889287	0.160181	AT-HSFB4	heat shock transcription factor B4
1	17247099	17247327	EnhancerA635	AT1G46554	0.184106	-0.916301	-0.153116	-0.522697	-1.74012	1.09681		other RNA
1	17292325	17292418	EnhancerA643	AT1G47200	0.238188	0.621363	0.803172	0.798234	0.0178668	-0.0209541	WPP2	WPP domain protein 2
1	17978227	17978613	EnhancerA668	AT1G48620	-3.15367	-1.14873	-0.459066	-0.117905	-0.492841	-0.522355	HON5	high mobility group A5
1	18028742	18029116	EnhancerA669	AT1G48745	-0.38818	-1.11394	-1.26366	-2.29094	-2.00631	-0.767631
1	18078617	18078847	EnhancerA673	AT1G48880	0.971244	0.557728	-0.0435049	0.22057	0.311349	-0.482549	TBL7	TRICHOME BIREFRINGENCE-LIKE 7
1	18122948	18123127	EnhancerA675	AT1G49000	8.42652	9.00471	9.22123	8.70242	6.65472	6.03183
1	18431894	18432412	EnhancerA690	AT1G49780	-1.12781	-1.33625	-2.41434	-2.85306	-1.98124	-1.62213	PUB26	plant U-box 26
1	18873049	18873663	EnhancerA700	AT1G50920	-0.391971	1.05352	1.70493	1.51417	1.09068	0.0116401	Nog1-1	Nucleolar GTP-binding protein
1	19170522	19171347	EnhancerA705	AT1G51690	-0.246887	0.241346	0.148197	0.324832	0.284447	0.506746	ATB ALPHA	protein phosphatase 2A 55 kDa regulatory subunit B alpha isoform
1	19234373	19234643	EnhancerA706	AT1G51810	NA	NA	0.436796	NA	NA	NA		Leucine-rich repeat protein kinase family protein
1	19302671	19303405	EnhancerA707	AT1G51950	1.67113	0.829641	0.605617	0.470782	-0.177394	-0.277212	IAA18	indole-3-acetic acid inducible 18
1	19391340	19391923	EnhancerA711	AT1G52110	NA	0.937756	0.574499	NA	NA	1.41583		Mannose-binding lectin superfamily protein
1	19428014	19428083	EnhancerA712	AT1G52185	1.08138	NA	NA	NA	NA	NA	MIR406	MIR406; miRNA
1	19578607	19578732	EnhancerA716	AT1G52565	-1.8561	-2.85252	-2.92093	-2.57226	-4.63355	-2.77015
1	19579091	19579248	EnhancerA717	AT1G52565	-1.8561	-2.85252	-2.92093	-2.57226	-4.63355	-2.77015
1	19582587	19583125	EnhancerA718	AT1G52570	NA	NA	NA	NA	0.47161	0.873506	PLDALPHA2	phospholipase D alpha 2
1	19701077	19701550	EnhancerA722	AT1G52900	1.08138	1.43147	1.25613	NA	NA	NA		Toll-Interleukin-Resistance (TIR) domain family protein
1	19730338	19730638	EnhancerA723	AT1G52950	NA	NA	NA	NA	NA	NA		Nucleic acid-binding, OB-fold-like protein
1	19820088	19821254	EnhancerA725	AT1G53170	-1.37741	-2.50251	-1.43556	-2.40834	-2.27436	-1.4736	ATERF-8	ethylene response factor 8
1	19889886	19890333	EnhancerA731	AT1G53320	1.35661	1.20283	1.19739	0.886702	0.0832512	0.123044	AtTLP7	tubby like protein 7
1	19912495	19912663	EnhancerA732	AT1G53380	0.70462	1.3776	1.62168	1.35999	0.375971	0.108521		Plant protein of unknown function (DUF641)
1	20013482	20014035	EnhancerA733	AT1G53625	10.298	9.77156	9.95484	9.26987	7.64031	6.77299
1	20496288	20496398	EnhancerA743	AT1G54960	2.71296	2.29027	1.72718	-0.454268	0.811667	1.48351	ANP2	NPK1-related protein kinase 2
1	20497743	20497929	EnhancerA744	AT1G54960	2.71296	2.29027	1.72718	-0.454268	0.811667	1.48351	ANP2	NPK1-related protein kinase 2
1	21059711	21060169	EnhancerA763	AT1G56250	6.95771	1.32232	-0.1788	-0.96121	-1.974	-1.53221	AtPP2-B14	phloem protein 2-B14
1	21060523	21060827	EnhancerA764	AT1G56250	6.95771	1.32232	-0.1788	-0.96121	-1.974	-1.53221	AtPP2-B14	phloem protein 2-B14
1	21444550	21444695	EnhancerA772	AT1G58007	0.388925	-1.81714	-1.96823	-1.90413	-1.02451	-1.53221
1	21660734	21661266	EnhancerA781	AT1G58350	-0.130584	0.198186	-0.143806	-0.123364	0.00119549	-0.344622	ZW18	Putative serine esterase family protein
1	22519211	22519367	EnhancerA820	AT1G61110	NA	NA	NA	NA	0.47161	NA	anac025	NAC domain containing protein 25
1	22520455	22520815	EnhancerA822	AT1G61110	NA	NA	NA	NA	0.47161	NA	anac025	NAC domain containing protein 25
1	22534335	22534525	EnhancerA823	AT1G61140	2.85261	1.71039	1.70448	1.5551	1.37981	0.950802	EDA16	SNF2 domain-containing protein / helicase domain-containing protein / zinc finger protein-related
1	22575961	22576103	EnhancerA825	AT1G61215	-1.60573	-3.73424	-2.05243	-1.82495	-0.838907	-0.769533	BRD4	bromodomain 4
1	22598315	22598562	EnhancerA826	AT1G61270	NA	NA	NA	NA	NA	NA		Transmembrane amino acid transporter family protein
1	22625074	22625785	EnhancerA828	AT1G61330	NA	NA	NA	NA	NA	NA		FBD, F-box and Leucine Rich Repeat domains containing protein
1	22630173	22630336	EnhancerA829	AT1G61340	7.51751	4.22905	3.8193	3.70114	2.84957	3.37189	AtFBS1	F-box family protein
1	22758520	22758836	EnhancerA831	AT1G61660	2.08493	2.20765	1.47111	1.31096	1.31846	0.55477	AtbHLH112	basic helix-loop-helix (bHLH) DNA-binding superfamily protein
1	22759205	22759580	EnhancerA832	AT1G61660	2.08493	2.20765	1.47111	1.31096	1.31846	0.55477	AtbHLH112	basic helix-loop-helix (bHLH) DNA-binding superfamily protein
1	22762772	22763354	EnhancerA836	AT1G61667	4.38653	2.5489	1.24772	0.858875	0.417	0.36726		Protein of unknown function, DUF538
1	22816269	22816781	EnhancerA838	AT1G61790	-0.975535	0.0771119	0.568775	1.9664	1.12546	1.10813	ARTUMES	Oligosaccharyltransferase complex/magnesium transporter family protein
1	22826824	22827315	EnhancerA840	AT1G61800	10.6209	9.25214	6.83287	6.73821	5.8342	6.13605	ATGPT2	glucose-6-phosphate/phosphate translocator 2
1	22877294	22877763	EnhancerA845	AT1G61900	-1.20235	-1.39368	-1.04095	-0.344884	-0.21559	-1.35592
1	22878526	22878952	EnhancerA846	AT1G61900	-1.20235	-1.39368	-1.04095	-0.344884	-0.21559	-1.35592
1	22979215	22979328	EnhancerA850	AT1G62181	NA	NA	NA	NA	NA	NA
1	23022444	23023037	EnhancerA852	AT1G62301	NA	NA	NA	NA	NA	NA
1	23023599	23024316	EnhancerA853	AT1G62305	4.00284	3.15461	3.00183	2.66386	2.31458	1.62812		Core-2/I-branching beta-1,6-N-acetylglucosaminyltransferase family protein
1	23024820	23024948	EnhancerA854	AT1G62305	4.00284	3.15461	3.00183	2.66386	2.31458	1.62812		Core-2/I-branching beta-1,6-N-acetylglucosaminyltransferase family protein
1	23025278	23025850	EnhancerA855	AT1G62305	4.00284	3.15461	3.00183	2.66386	2.31458	1.62812		Core-2/I-branching beta-1,6-N-acetylglucosaminyltransferase family protein
1	23073641	23074080	EnhancerA859	AT1G62370	0.044	1.19555	-0.0436261	0.984271	0.236841	3.71592		RING/U-box superfamily protein
1	23544288	23544470	EnhancerA897	AT1G63490	0.655665	1.12122	0.921947	1.14442	0.948081	0.281564	JMJ17	transcription factor jumonji (jmjC) domain-containing protein
1	23630718	23630959	EnhancerA898	AT1G63710	NA	NA	NA	NA	NA	NA	CYP86A7	cytochrome P450, family 86, subfamily A, polypeptide 7
1	23631590	23631737	EnhancerA899	AT1G63710	NA	NA	NA	NA	NA	NA	CYP86A7	cytochrome P450, family 86, subfamily A, polypeptide 7
1	23767966	23768030	EnhancerA908	AT1G64060	2.24427	0.87275	1.13654	0.36357	0.563859	0.571085	ATRBOH F	respiratory burst oxidase protein F
1	23890391	23890575	EnhancerA912	AT1G64380	4.8262	4.38539	4.06583	3.00673	2.21977	1.09873		Integrase-type DNA-binding superfamily protein
1	23902405	23902579	EnhancerA917	AT1G64385	2.71683	1.93641	1.01056	0.423513	0.267753	0.360465
1	23921814	23922182	EnhancerA922	AT1G64405	1.35547	3.93152	5.10724	4.88179	3.94747	2.5183
1	23940939	23941203	EnhancerA924	AT1G64450	-1.01909	-2.03086	-0.53148	-1.0142	-1.18636	-1.15252		Glycine-rich protein family
1	24010917	24011369	EnhancerA926	AT1G64620	-0.858042	-0.715559	0.923422	0.764414	0.708317	-0.0877822	DOF1.8	Dof-type zinc finger DNA-binding family protein
1	24350599	24350744	EnhancerA933	AT1G65486	4.99725	4.57526	5.04895	4.59184	5.68231	5.30078
1	24355748	24356270	EnhancerA934	AT1G65490	-0.968431	-1.29512	-1.67052	-3.72238	-2.21957	-1.411
1	24487747	24488007	EnhancerA935	AT1G65830	NA	NA	NA	NA	NA	NA		pre-tRNA
1	24635454	24635558	EnhancerA940	AT1G66150	-1.26058	-2.49128	-2.33758	-2.65658	-3.0378	-2.74435	TMK1	transmembrane kinase 1
1	24711637	24711816	EnhancerA951	AT1G66290	NA	NA	NA	NA	NA	NA		F-box/RNI-like superfamily protein
1	24712575	24712666	EnhancerA952	AT1G66290	NA	NA	NA	NA	NA	NA		F-box/RNI-like superfamily protein
1	24769022	24769492	EnhancerA961	AT1G66400	0.046685	-0.8088	-1.72677	-1.16434	-0.974821	-0.927123	CML23	calmodulin like 23
1	24788736	24788939	EnhancerA963	AT1G66450	NA	NA	1.25613	NA	NA	NA		Cysteine/Histidine-rich C1 domain family protein
1	25274087	25274481	EnhancerA998	AT1G67470	3.04444	2.78735	2.1455	2.10196	1.47667	0.782405		Protein kinase superfamily protein
1	25351131	25351272	EnhancerA999	AT1G67635	NA	NA	NA	NA	0.47161	NA
1	25427849	25428111	EnhancerA1001	AT1G67810	6.02684	4.22955	3.34242	3.65284	3.37153	1.76857	SUFE2	sulfur E2
1	25607794	25608220	EnhancerA1007	AT1G68320	NA	NA	NA	NA	NA	0.873506	AtMYB62	myb domain protein 62
1	25625495	25625914	EnhancerA1010	AT1G68360	1.08138	2.89034	1.38125	3.74771	2.3028	1.71277	GIS3	C2H2 and C2HC zinc fingers superfamily protein
1	25626834	25627082	EnhancerA1011	AT1G68360	1.08138	2.89034	1.38125	3.74771	2.3028	1.71277	GIS3	C2H2 and C2HC zinc fingers superfamily protein
1	25631196	25631341	EnhancerA1012	AT1G68370	1.11531	1.35479	1.01008	0.995258	0.315433	0.515834	ARG1	Chaperone DnaJ-domain superfamily protein
1	25660875	25661119	EnhancerA1015	AT1G68450	NA	NA	NA	NA	NA	4.53329	PDE337	VQ motif-containing protein
1	25732274	25732576	EnhancerA1029	AT1G68560	-2.21913	-2.93161	-2.1609	-2.36775	-2.11402	-2.41746	ATXYL1	alpha-xylosidase 1
1	25877384	25877887	EnhancerA1038	AT1G68830	-2.4045	-2.12398	-1.56128	-1.6345	-1.62383	-0.258285	STN7	STT7 homolog STN7
1	25878556	25878693	EnhancerA1039	AT1G68840	2.9038	1.55897	1.31811	0.331472	0.194784	0.488945	AtRAV2	related to ABI3/VP1 2
1	26090503	26091186	EnhancerA1052	AT1G69410	1.11921	1.40591	1.94763	2.79837	2.6929	1.60724	ATELF5A-3	eukaryotic elongation factor 5A-3
1	26144579	26144798	EnhancerA1060	AT1G69540	0.161198	1.71972	1.58324	1.47135	1.38039	-0.045988	AGL94	AGAMOUS-like 94
1	26165223	26165498	EnhancerA1064	AT1G69570	0.0939067	-0.864368	-1.16365	-1.43819	-1.43206	0.194509	CDF5	Dof-type zinc finger DNA-binding family protein
1	26239058	26239170	EnhancerA1071	AT1G69760	2.26333	1.06617	1.4878	1.13623	0.379442	-0.73141
1	26256336	26256611	EnhancerA1078	AT1G69780	-6.64898	-4.85517	-3.76217	-2.87977	-3.06356	-2.44879	ATHB13	Homeobox-leucine zipper protein family
1	26302661	26303187	EnhancerA1080	AT1G69850	0.867158	1.54025	1.79143	1.68896	1.5538	0.948136	AIT1	nitrate transporter 1:2
1	26304969	26305336	EnhancerA1082	AT1G69860	NA	NA	NA	NA	NA	NA		Major facilitator superfamily protein
1	26341268	26341396	EnhancerA1087	AT1G69935	0.156184	-1.83885	-2.02755	-0.951441	-0.436549	-0.963745	SHW1	short hypocotyl in white light1
1	26476408	26476760	EnhancerA1092	AT1G70300	-0.157045	2.13425	2.9455	3.59287	2.09787	1.91123	KUP6	K+ uptake permease 6
1	26542499	26542597	EnhancerA1097	AT1G70420	2.70599	1.72777	2.19115	1.22685	0.116467	0.77661		Protein of unknown function (DUF1645)
1	26543488	26543631	EnhancerA1098	AT1G70430	1.51378	0.148936	-0.259576	-0.480008	-0.792918	-3.53625		Protein kinase superfamily protein
1	26657548	26657822	EnhancerA1105	AT1G70700	3.06878	1.1055	-0.402768	-1.06258	-0.905064	-1.35344	JAZ9	TIFY domain/Divergent CCT motif family protein
1	26658703	26658912	EnhancerA1106	AT1G70710	1.17696	-0.303568	-2.09476	-0.931481	-0.938147	-1.85304	ATGH9B1	glycosyl hydrolase 9B1
1	26684728	26685141	EnhancerA1108	AT1G70750	1.41663	0.756426	0.257142	1.27412	0.724597	0.327227	MyoB2	Protein of unknown function, DUF593
1	26693238	26693515	EnhancerA1109	AT1G70780	NA	NA	NA	NA	NA	NA
1	26698780	26698868	EnhancerA1111	AT1G70790	0.700792	0.189559	0.839722	1.19961	0.428531	-0.311804	CAR9	Calcium-dependent lipid-binding (CaLB domain) family protein
1	26766886	26767024	EnhancerA1114	AT1G70990	4.05317	4.91966	3.77068	1.99956	3.72119	NA		proline-rich family protein
1	27151805	27152072	EnhancerA1133	AT1G72150	0.0971192	-0.351286	-0.810667	-1.51564	-2.15607	-1.28986	PATL1	PATELLIN 1
1	27319202	27319479	EnhancerA1143	AT1G72550	-0.736712	-0.286425	0.128911	-0.151536	-0.153634	-0.170817		tRNA synthetase beta subunit family protein
1	27638249	27638665	EnhancerA1149	AT1G73500	2.21129	0.892923	1.4093	1.16752	1.5101	1.42027	ATMKK9	MAP kinase kinase 9
1	27663965	27664271	EnhancerA1151	AT1G73590	-0.091815	-1.82092	-0.225768	-0.83657	-0.529217	-2.81866	ATPIN1	Auxin efflux carrier family protein
1	27711676	27712126	EnhancerA1154	AT1G73687	-0.922309	-0.523381	-0.465723	-1.45816	-1.53523	-0.169875	MIR159	MIR159/MIR159A; miRNA
1	27751233	27751398	EnhancerA1155	AT1G73810	6.49411	5.38593	3.43133	4.81222	3.44774	2.611		Core-2/I-branching beta-1,6-N-acetylglucosaminyltransferase family protein
1	28148121	28148235	EnhancerA1167	AT1G74950	3.67786	1.44892	0.84166	0.498454	0.00703562	-0.215014	JAZ2	TIFY domain/Divergent CCT motif family protein
1	28379328	28379665	EnhancerA1182	AT1G75580	-1.76396	0.940643	1.63845	-1.33787	1.49394	3.23407	SAUR51	SAUR-like auxin-responsive protein family
1	28583294	28583802	EnhancerA1193	AT1G76170	0.151125	-0.0600044	-0.961664	-0.596635	-0.144617	-0.109947		2-thiocytidine tRNA biosynthesis protein, TtcA
1	28701580	28701816	EnhancerA1197	AT1G76490	-0.299153	-0.727108	-1.37526	-1.77499	-1.72391	-1.24628	AtHMGR1	hydroxy methylglutaryl CoA reductase 1
1	28788335	28788450	EnhancerA1202	AT1G76705	3.19865	2.86449	2.05639	0.793554	0.364752	0.821908		calmodulin binding
1	28872014	28872151	EnhancerA1212	AT1G76890	-0.5537	0.404384	0.548899	0.342936	-0.163335	-0.51424	AT-GT2	Duplicated homeodomain-like superfamily protein
1	28888925	28889132	EnhancerA1214	AT1G76910	NA	NA	NA	NA	NA	NA
1	29008229	29008417	EnhancerA1221	AT1G77210	-1.69261	-0.83886	-1.18373	-1.81585	-3.10803	-0.597005	AtSTP14	sugar transporter 14
1	29101369	29101653	EnhancerA1222	AT1G77450	2.66654	1.68295	1.55298	1.29028	0.963881	0.219813	anac032	NAC domain containing protein 32
1	29234121	29234518	EnhancerA1230	AT1G77760	-0.773796	-1.58771	-0.576009	1.74454	1.38478	1.60096	GNR1	nitrate reductase 1
1	29241186	29241282	EnhancerA1232	AT1G77760	-0.773796	-1.58771	-0.576009	1.74454	1.38478	1.60096	GNR1	nitrate reductase 1
1	29359421	29360211	EnhancerA1236	AT1G78070	-0.612685	-1.31637	-2.01832	-2.12849	-2.69683	-1.71933		Transducin/WD40 repeat-like superfamily protein
1	29360906	29361264	EnhancerA1237	AT1G78070	-0.612685	-1.31637	-2.01832	-2.12849	-2.69683	-1.71933		Transducin/WD40 repeat-like superfamily protein
1	29443039	29443089	EnhancerA1253	AT1G78250	NA	NA	NA	NA	NA	NA		pre-tRNA
1	29645411	29645766	EnhancerA1261	AT1G78860	4.37794	3.34975	2.54402	1.71694	1.9766	-0.163117	GAL2	D-mannose binding lectin protein with Apple-like carbohydrate-binding domain
1	29949092	29949586	EnhancerA1272	AT1G79590	1.52991	1.07302	0.555166	0.182034	-0.812501	0.161711	ATSYP52	syntaxin of plants 52
1	30152284	30152755	EnhancerA1275	AT1G80160	NA	3.3572	1.38125	2.72004	2.32245	4.16964	GLYI7	Lactoylglutathione lyase / glyoxalase I family protein
1	30220311	30220536	EnhancerA1277	AT1G80380	-0.282791	-1.2137	-1.45083	-2.09241	-1.38298	-1.38684	GLYK	P-loop containing nucleoside triphosphate hydrolases superfamily protein
1	30377460	30377799	EnhancerA1281	AT1G80831	NA	NA	NA	NA	NA	NA
1	30379146	30379475	EnhancerA1284	AT1G80831	NA	NA	NA	NA	NA	NA
1	30380430	30380737	EnhancerA1286	AT1G80840	9.41255	6.82507	5.39711	4.64025	3.913	2.32752	ATWRKY40	WRKY DNA-binding protein 40
2	110970	111174	EnhancerA1288	AT2G01180	4.01149	0.685709	1.34238	3.04651	1.85616	0.865743	ATLPP1	phosphatidic acid phosphatase 1
2	179096	179249	EnhancerA1294	AT2G01420	-5.34746	-2.15544	-1.63082	-2.22539	-2.15249	-3.10787	ATPIN4	Auxin efflux carrier family protein
2	186890	187140	EnhancerA1295	AT2G01430	1.90318	NA	0.436796	NA	NA	NA	ATHB-17	homeobox-leucine zipper protein 17
2	263173	263604	EnhancerA1298	AT2G01580	NA	NA	NA	NA	NA	NA
2	302723	302917	EnhancerA1302	AT2G01680	-1.25723	0.835122	1.00535	0.983207	1.0989	0.891997		Ankyrin repeat family protein
2	583353	583796	EnhancerA1319	AT2G02220	4.434	4.5276	4.31416	4.15374	3.34483	3.18131	ATPSKR1	phytosulfokin receptor 1
2	589717	589975	EnhancerA1321	AT2G02230	1.25751	1.127	1.45285	3.55418	3.12203	2.42216	AtPP2-B1	phloem protein 2-B1
2	812870	813005	EnhancerA1338	AT2G02820	0.0370881	0.940764	-0.202281	-0.118284	0.238909	1.19777	AtMYB88	myb domain protein 88
2	1136591	1136847	EnhancerA1351	AT2G03730	-2.38637	-2.49037	-2.10745	-1.25992	-1.05179	-0.812494	ACR5	ACT domain repeat 5
2	1145864	1145987	EnhancerA1353	AT2G03750	-4.31379	-4.50691	-4.75277	-6.45651	-3.49958	-2.21069		P-loop containing nucleoside triphosphate hydrolases superfamily protein
2	1780880	1781684	EnhancerA1374	AT2G05050	NA	NA	NA	NA	NA	NA		Protein phosphatase 2C family protein
2	1788442	1788781	EnhancerA1375	AT2G05050	NA	NA	NA	NA	NA	NA		Protein phosphatase 2C family protein
2	1968229	1968462	EnhancerA1381	AT2G05380	0.973031	-0.0945195	0.00220849	0.520675	-0.0891125	1.51923	GRP3S	glycine-rich protein 3 short isoform
2	2185141	2185450	EnhancerA1390	AT2G05765	-2.18877	0.424834	0.918246	1.06588	2.11484	0.302166		snoRNA
2	2285134	2285234	EnhancerA1394	AT2G05940	2.78913	2.29507	2.97004	2.63103	2.46305	1.82673	RIPK	Protein kinase superfamily protein
2	2291367	2291859	EnhancerA1395	AT2G05940	2.78913	2.29507	2.97004	2.63103	2.46305	1.82673	RIPK	Protein kinase superfamily protein
2	3325037	3325306	EnhancerA1423	AT2G07755	NA	NA	NA	NA	NA	NA		pre-tRNA
2	3327155	3327411	EnhancerA1424	AT2G07755	NA	NA	NA	NA	NA	NA		pre-tRNA
2	3440280	3440568	EnhancerA1455	AT2G07722	NA	NA	NA	NA	NA	NA
2	6181237	6181469	EnhancerA1506	AT2G14520	-1.42629	-2.41494	-2.57974	-0.960664	-2.08828	-1.89988		CBS domain-containing protein with a domain of unknown function (DUF21)
2	6522643	6522844	EnhancerA1529	AT2G15050	-2.62744	-0.309731	-0.644927	-1.27295	-1.75524	-1.5208	LTP	lipid transfer protein
2	6708080	6708253	EnhancerA1533	AT2G15390	6.59716	5.29611	4.56754	4.3074	3.33732	3.23559	atfut4	fucosyltransferase 4
2	6807606	6807913	EnhancerA1536	AT2G15610	NA	NA	NA	NA	NA	NA		Protein of unknown function (DUF1685)
2	6894637	6895132	EnhancerA1542	AT2G15830	2.62899	2.252	2.25544	1.89701	1.49742	0.517146
2	7830968	7831871	EnhancerA1578	AT2G18000	NA	NA	2.49398	2.42387	NA	0.996403	TAF14	TBP-associated factor 14
2	7907345	7907417	EnhancerA1588	AT2G18170	0.00571875	1.50304	1.96958	2.2778	1.82328	1.55681	ATMPK7	MAP kinase 7
2	8013598	8013723	EnhancerA1592	AT2G18480	-1.39136	-0.463552	-0.309893	0.221864	0.561394	-0.286584		Major facilitator superfamily protein
2	8030847	8030910	EnhancerA1594	AT2G18510	0.27998	1.48982	1.06763	0.881508	0.789291	-0.164989	emb2444	RNA-binding (RRM/RBD/RNP motifs) family protein
2	8102043	8102421	EnhancerA1599	AT2G18690	8.87853	8.07679	7.37357	7.0699	6.16586	6.37157
2	8104963	8105688	EnhancerA1600	AT2G18700	0.641537	-0.274615	-0.522364	-1.84283	-2.28393	-0.833252	ATTPS11	trehalose phosphatase/synthase 11
2	8106239	8106633	EnhancerA1601	AT2G18700	0.641537	-0.274615	-0.522364	-1.84283	-2.28393	-0.833252	ATTPS11	trehalose phosphatase/synthase 11
2	8216697	8217174	EnhancerA1609	AT2G18960	-0.0195435	0.11773	0.245212	0.721847	1.64751	1.00944	AHA1	H(+)-ATPase 1
2	8682329	8682594	EnhancerA1626	AT2G20100	-1.43629	-1.36441	-1.50403	-0.508165	-0.725381	-0.54474	UKTF1	basic helix-loop-helix (bHLH) DNA-binding superfamily protein
2	9338448	9338635	EnhancerA1635	AT2G21900	NA	NA	NA	NA	0.47161	NA	ATWRKY59	WRKY DNA-binding protein 59
2	9559874	9560330	EnhancerA1642	AT2G22496	NA	NA	NA	NA	NA	NA	MIR779A	MIR779a; miRNA
2	9561578	9561973	EnhancerA1643	AT2G22496	NA	NA	NA	NA	NA	NA	MIR779A	MIR779a; miRNA
2	9616281	9616498	EnhancerA1648	AT2G22630	-0.922309	-0.13041	-1.51546	1.39801	-1.53424	-0.163117	AGL17	AGAMOUS-like 17
2	9631529	9631872	EnhancerA1649	AT2G22660	-0.977476	-1.40031	-0.676555	-0.45266	0.0203787	0.945292	AtGRDP1	Protein of unknown function (duplicated DUF1399)
2	9675112	9675398	EnhancerA1651	AT2G22750	NA	NA	NA	NA	NA	NA		basic helix-loop-helix (bHLH) DNA-binding superfamily protein
2	9679921	9680054	EnhancerA1654	AT2G22760	6.46885	2.46616	-0.350739	-0.376955	-0.447089	-0.965806		basic helix-loop-helix (bHLH) DNA-binding superfamily protein
2	9872728	9873027	EnhancerA1666	AT2G23180	-2.41538	-1.91885	-2.77016	-2.276	-1.53041	-1.0644	CYP96A1	cytochrome P450, family 96, subfamily A, polypeptide 1
2	9907631	9907823	EnhancerA1667	AT2G23290	0.258167	-1.01528	-3.38393	-2.64893	-2.36984	-2.27255	AtMYB70	myb domain protein 70
2	9909322	9909803	EnhancerA1668	AT2G23290	0.258167	-1.01528	-3.38393	-2.64893	-2.36984	-2.27255	AtMYB70	myb domain protein 70
2	9920554	9920838	EnhancerA1670	AT2G23310	0.856943	1.54587	1.60142	1.18245	1.14068	0.921947	ATRER1C1	Rer1 family protein
2	9921703	9922283	EnhancerA1671	AT2G23310	0.856943	1.54587	1.60142	1.18245	1.14068	0.921947	ATRER1C1	Rer1 family protein
2	9993705	9993960	EnhancerA1676	AT2G23460	-1.21769	-1.39139	-1.62052	-1.10717	-0.686244	-0.620825	ATXLG1	extra-large G-protein 1
2	10069204	10069551	EnhancerA1681	AT2G23680	5.16705	3.12544	2.55117	2.90696	2.64722	2.35124		Cold acclimation protein WCOR413 family
2	10084058	10084739	EnhancerA1686	AT2G23700	-1.62996	-2.21312	-1.17414	0.298131	-0.628641	-1.21204		Protein of unknown function, DUF547
2	10119520	10119788	EnhancerA1691	AT2G23770	3.73739	2.40453	2.28405	1.48835	0.0635806	-0.106254	AtLYK4	protein kinase family protein / peptidoglycan-binding LysM domain-containing protein
2	10134596	10134704	EnhancerA1692	AT2G23810	2.43422	0.946028	1.68366	2.38921	1.8788	2.49843	TET8	tetraspanin8
2	10771249	10771538	EnhancerA1716	AT2G25300	1.02034	0.0127297	0.226921	0.626511	0.289147	0.869591	HPGT3	Galactosyltransferase family protein
2	10852863	10853065	EnhancerA1717	AT2G25500	NA	NA	NA	NA	NA	NA		Inosine triphosphate pyrophosphatase family protein
2	11146856	11147520	EnhancerA1722	AT2G26190	2.37773	0.333621	-0.201228	-0.948218	-0.312029	0.275068	IQM4	calmodulin-binding family protein
2	11359091	11359596	EnhancerA1726	AT2G26695	-1.92304	-5.1477	-2.92628	-1.20325	-2.13592	-2.60401		Ran BP2/NZF zinc finger-like superfamily protein
2	11688146	11688268	EnhancerA1734	AT2G27315	NA	NA	NA	NA	NA	NA		Protein of unknown function (DUF1278)
2	11688779	11688975	EnhancerA1735	AT2G27315	NA	NA	NA	NA	NA	NA		Protein of unknown function (DUF1278)
2	11812871	11813592	EnhancerA1737	AT2G27700	NA	0.982161	NA	NA	NA	NA		eukaryotic translation initiation factor 2 family protein / eIF-2 family protein
2	11837860	11838014	EnhancerA1740	AT2G27770	0.073452	-0.0794392	-1.57895	-1.74039	-0.849145	-2.72359		Plant protein of unknown function (DUF868)
2	12018658	12018850	EnhancerA1754	AT2G28190	-0.41132	-0.512645	-1.32866	-1.23263	-0.893152	0.250753	AtSOD2	copper/zinc superoxide dismutase 2
2	12021107	12021157	EnhancerA1756	AT2G28200	-5.55733	-2.32762	-1.02598	-3.2352	-1.83829	-4.77785		C2H2-type zinc finger family protein
2	12073975	12074448	EnhancerA1763	AT2G28290	0.0567472	-0.503343	-0.314822	-0.244946	0.158422	0.133391	CHR3	P-loop containing nucleoside triphosphate hydrolases superfamily protein
2	12146564	12146713	EnhancerA1773	AT2G28400	3.78325	1.21804	1.05788	0.511337	0.350894	0.425233		Protein of unknown function, DUF584
2	12185794	12186107	EnhancerA1778	AT2G28500	NA	0.514825	1.81767	1.37406	2.94314	NA	LBD11	LOB domain-containing protein 11
2	12190713	12191015	EnhancerA1781	AT2G28500	NA	0.514825	1.81767	1.37406	2.94314	NA	LBD11	LOB domain-containing protein 11
2	12273321	12273446	EnhancerA1794	AT2G28625	NA	NA	NA	NA	NA	NA	PCA22
2	12816354	12816503	EnhancerA1811	AT2G30020	4.80796	2.99264	2.94633	2.25459	2.2852	1.61619	AP2C1	Protein phosphatase 2C family protein
2	12898409	12899022	EnhancerA1814	AT2G30230	0.347559	0.526094	0.501664	-0.29257	-1.06698	-1.03908
2	13052397	13052625	EnhancerA1816	AT2G30650	NA	NA	NA	NA	NA	NA		ATP-dependent caseinolytic (Clp) protease/crotonase family protein
2	13316101	13316417	EnhancerA1834	AT2G31240	2.47581	3.01722	3.21354	2.98412	2.639	2.28485		Tetratricopeptide repeat (TPR)-like superfamily protein
2	13316781	13317260	EnhancerA1835	AT2G31240	2.47581	3.01722	3.21354	2.98412	2.639	2.28485		Tetratricopeptide repeat (TPR)-like superfamily protein
2	13630509	13630618	EnhancerA1837	AT2G32020	2.66125	-0.513501	0.657117	0.989136	-0.560673	-0.0468947		Acyl-CoA N-acyltransferases (NAT) superfamily protein
2	14488099	14488300	EnhancerA1851	AT2G34340	-2.4005	-2.8383	-1.44881	-1.94684	-0.566763	-2.56774		Protein of unknown function, DUF584
2	14587789	14588052	EnhancerA1853	AT2G34650	2.98163	1.78841	1.78311	-1.60739	0.759321	-0.702136	ABR	Protein kinase superfamily protein
2	14600075	14600391	EnhancerA1857	AT2G34660	-1.02709	-2.0723	-1.0814	-1.29427	-0.899794	-0.678091	ABCC2	multidrug resistance-associated protein 2
2	15010117	15010296	EnhancerA1874	AT2G35710	7.15601	2.51303	0.151352	1.29059	1.32308	1.28432	PGSIP7	Nucleotide-diphospho-sugar transferases superfamily protein
2	15081787	15082535	EnhancerA1877	AT2G35930	11.7437	11.8372	11.5352	10.4599	8.99774	7.52651	AtPUB23	plant U-box 23
2	15088083	15088446	EnhancerA1878	AT2G35940	-1.62885	-0.856154	-0.364235	-0.0460251	0.977192	0.586164	BLH1	BEL1-like homeodomain 1
2	15102366	15102416	EnhancerA1882	AT2G35950	-2.70419	-3.16423	-1.54631	-0.146285	-0.95649	-0.351425	EDA12	embryo sac development arrest 12
2	15373043	15373245	EnhancerA1893	AT2G36680	1.56115	0.884406	0.52335	0.874909	1.00293	0.756913		Modifier of rudimentary (Mod(r)) protein
2	15374974	15375462	EnhancerA1895	AT2G36680	1.56115	0.884406	0.52335	0.874909	1.00293	0.756913		Modifier of rudimentary (Mod(r)) protein
2	15375903	15376099	EnhancerA1896	AT2G36690	9.04398	7.69103	10.2527	10.6892	9.65644	8.05452	GIM2	2-oxoglutarate (2OG) and Fe(II)-dependent oxygenase superfamily protein
2	15377126	15377463	EnhancerA1897	AT2G36690	9.04398	7.69103	10.2527	10.6892	9.65644	8.05452	GIM2	2-oxoglutarate (2OG) and Fe(II)-dependent oxygenase superfamily protein
2	15518868	15519190	EnhancerA1904	AT2G36950	-0.811559	0.104042	1.50273	1.60058	1.32172	1.1552		Heavy metal transport/detoxification superfamily protein
2	15773410	15773810	EnhancerA1920	AT2G37600	-1.7192	-1.45298	-0.520425	-0.0674417	0.665349	0.0217364		Ribosomal protein L36e family protein
2	15879858	15880005	EnhancerA1924	AT2G37940	4.91006	2.52193	2.2151	2.43242	1.55108	1.57964	AtIPCS2	Arabidopsis Inositol phosphorylceramide synthase 2
2	16361853	16362089	EnhancerA1956	AT2G39200	10.8493	11.6588	11.6846	11.1939	9.8543	9.091	ATMLO12	Seven transmembrane MLO family protein
2	16370375	16370706	EnhancerA1957	AT2G39210	5.38583	6.44322	7.05113	6.72949	5.9798	5.62574		Major facilitator superfamily protein
2	16371259	16372033	EnhancerA1958	AT2G39220	-0.384032	-0.402216	0.54398	0.817314	0.337511	0.510802	PLA IIB	PATATIN-like protein 6
2	16565280	16565690	EnhancerA1968	AT2G39720	2.35241	1.08957	0.858782	0.650264	0.451461	0.413789	RHC2A	RING-H2 finger C2A
2	16566090	16566233	EnhancerA1969	AT2G39720	2.35241	1.08957	0.858782	0.650264	0.451461	0.413789	RHC2A	RING-H2 finger C2A
2	16605036	16605122	EnhancerA1971	AT2G39800	-2.49529	-3.86277	-3.31524	-3.51247	-3.82922	-0.932442	ATP5CS	delta1-pyrroline-5-carboxylate synthase 1
2	16607863	16608145	EnhancerA1974	AT2G39805	-0.00138935	0.609609	0.720151	0.261903	0.710904	0.665954		Integral membrane Yip1 family protein
2	16696704	16696922	EnhancerA1986	AT2G39990	-0.405074	-0.215457	0.54835	0.548	0.610149	-0.0755749	AteIF3f	eukaryotic translation initiation factor 2
2	16697301	16697497	EnhancerA1987	AT2G39990	-0.405074	-0.215457	0.54835	0.548	0.610149	-0.0755749	AteIF3f	eukaryotic translation initiation factor 2
2	16707061	16707721	EnhancerA1990	AT2G40008	1.08138	NA	0.436796	NA	NA	2.62663		other RNA
2	16759418	16759762	EnhancerA1991	AT2G40120	1.6968	1.06255	1.20867	2.26341	1.7783	2.20504	DYRKP-3	Protein kinase superfamily protein
2	16901861	16902003	EnhancerA2002	AT2G40470	NA	0.982161	0.574499	NA	0.47161	NA	ASL11	LOB domain-containing protein 15
2	17244921	17245707	EnhancerA2019	AT2G41370	-1.70768	-0.0963542	0.0725688	-0.0651604	-0.418719	-1.31068	BOP2	Ankyrin repeat family protein / BTB/POZ domain-containing protein
2	17247342	17247492	EnhancerA2021	AT2G41380	3.02874	3.70131	2.53594	3.11002	2.59109	1.86238		S-adenosyl-L-methionine-dependent methyltransferases superfamily protein
2	17249547	17249710	EnhancerA2023	AT2G41380	3.02874	3.70131	2.53594	3.11002	2.59109	1.86238		S-adenosyl-L-methionine-dependent methyltransferases superfamily protein
2	17260231	17261387	EnhancerA2025	AT2G41400	NA	NA	NA	NA	NA	NA		Pollen Ole e 1 allergen and extensin family protein
2	17443544	17444104	EnhancerA2028	AT2G41810	NA	2.5569	0.436796	NA	0.47161	2.46431		Protein of unknown function, DUF642
2	17482977	17483901	EnhancerA2031	AT2G41890	1.00239	-0.442936	-0.660916	0.125295	0.0932753	-0.00720559		curculin-like (mannose-binding) lectin family protein / PAN domain-containing protein
2	18175021	18175304	EnhancerA2066	AT2G43880	NA	NA	NA	NA	NA	NA		Pectin lyase-like superfamily protein
2	18234412	18234581	EnhancerA2068	AT2G44070	3.39409	0.514825	NA	0.544556	NA	NA		NagB/RpiA/CoA transferase-like superfamily protein
2	19021282	19021345	EnhancerA2104	AT2G46340	-1.10183	-0.368878	-0.434065	-1.08562	-0.928988	-0.139069	SPA1	SPA (suppressor of phyA-105) protein family
3	15741	15849	EnhancerA2136	AT3G01060	-3.43309	-4.6415	-5.10141	-5.19079	-5.36095	-0.987986
3	61292	61450	EnhancerA2140	AT3G01175	NA	0.514825	NA	NA	NA	NA		Protein of unknown function (DUF1666)
3	293152	293380	EnhancerA2142	AT3G01820	4.86252	3.18236	2.81462	2.15253	2.33418	0.936745		P-loop containing nucleoside triphosphate hydrolases superfamily protein
3	401532	401777	EnhancerA2146	AT3G02170	-0.677506	-2.56315	-1.1408	-1.35868	-0.754688	-0.371083	LNG2	longifolia2
3	984964	985133	EnhancerA2156	AT3G03852	NA	NA	NA	NA	NA	NA		pre-tRNA
3	1066129	1066438	EnhancerA2162	AT3G04080	1.63202	2.07286	1.66013	1.25513	1.33423	0.579354	APY1	apyrase 1
3	1066742	1067779	EnhancerA2163	AT3G04080	1.63202	2.07286	1.66013	1.25513	1.33423	0.579354	APY1	apyrase 1
3	1358551	1358982	EnhancerA2168	AT3G04910	0.303879	-0.300064	-0.0694197	0.295329	0.0646176	-1.31266	ATWNK1	with no lysine (K) kinase 1
3	1953762	1953957	EnhancerA2192	AT3G06420	1.0393	0.715026	0.317656	0.109929	-0.672666	0.461373	ATG8H	Ubiquitin-like superfamily protein
3	1994395	1994802	EnhancerA2193	AT3G06483	0.0196796	-0.998339	-0.743868	-0.356884	-0.0376061	-0.271664	ATPDHK	pyruvate dehydrogenase kinase
3	1995771	1995855	EnhancerA2194	AT3G06483	0.0196796	-0.998339	-0.743868	-0.356884	-0.0376061	-0.271664	ATPDHK	pyruvate dehydrogenase kinase
3	2007616	2007842	EnhancerA2197	AT3G06490	4.09002	2.77773	2.20173	1.59567	2.12889	1.02032	AtMYB108	myb domain protein 108
3	2008488	2008674	EnhancerA2198	AT3G06490	4.09002	2.77773	2.20173	1.59567	2.12889	1.02032	AtMYB108	myb domain protein 108
3	2352881	2353178	EnhancerA2207	AT3G07360	-0.917568	-2.69057	-3.27688	-3.73071	-3.29168	-2.42714	ATPUB9	plant U-box 9
3	2646901	2647138	EnhancerA2209	AT3G08710	3.28955	1.9675	1.64669	0.271413	0.00832907	-0.0139534	ATH9	thioredoxin H-type 9
3	3262489	3262847	EnhancerA2223	AT3G10470	NA	NA	NA	NA	NA	NA		C2H2-type zinc finger family protein
3	3701633	3701787	EnhancerA2244	AT3G11700	1.14302	0.0452831	-1.05049	-1.76668	-1.64782	-2.60531	FLA18	FASCICLIN-like arabinogalactan protein 18 precursor
3	4106580	4106857	EnhancerA2250	AT3G12900	NA	NA	NA	NA	NA	NA	S8H	2-oxoglutarate (2OG) and Fe(II)-dependent oxygenase superfamily protein
3	4218077	4218208	EnhancerA2259	AT3G13120	-0.415206	-1.40462	-2.28255	-2.90453	-1.65006	-1.68907	PRPS10	Ribosomal protein S10p/S20e family protein
3	4218388	4218710	EnhancerA2260	AT3G13120	-0.415206	-1.40462	-2.28255	-2.90453	-1.65006	-1.68907	PRPS10	Ribosomal protein S10p/S20e family protein
3	4357864	4358032	EnhancerA2265	AT3G13404	-1.40434	-4.47598	-3.36709	-3.00628	-2.18118	-2.624
3	4439192	4439364	EnhancerA2269	AT3G13594	NA	NA	NA	NA	NA	NA
3	4441842	4442002	EnhancerA2270	AT3G13594	NA	NA	NA	NA	NA	NA
3	4506376	4506590	EnhancerA2271	AT3G13740	-1.16453	-2.38245	-2.6751	-2.23493	-1.64105	-1.36664	RNC4	Ribonuclease III family protein
3	4655556	4656599	EnhancerA2278	AT3G14060	1.03541	1.96222	4.30166	4.04825	5.89219	4.9087
3	4723355	4724072	EnhancerA2280	AT3G14205	-0.0347081	-0.647971	-1.06183	-0.821727	-0.704927	-1.04625	SAC2	Phosphoinositide phosphatase family protein
3	4789103	4789470	EnhancerA2285	AT3G14350	-0.598059	-0.298674	-0.444677	-0.613407	-0.742463	-0.0663807	SRF7	STRUBBELIG-receptor family 7
3	4835669	4835869	EnhancerA2288	AT3G14440	-1.0047	-1.8269	-1.74293	-2.88851	-1.18103	-0.647146	ATNCED3	nine-cis-epoxycarotenoid dioxygenase 3
3	4841002	4841381	EnhancerA2291	AT3G14440	-1.0047	-1.8269	-1.74293	-2.88851	-1.18103	-0.647146	ATNCED3	nine-cis-epoxycarotenoid dioxygenase 3
3	4943461	4943653	EnhancerA2294	AT3G14710	3.46675	1.30108	0.574499	NA	0.47161	1.71277		RNI-like superfamily protein
3	5122698	5123836	EnhancerA2300	AT3G15210	3.96329	2.70734	2.03584	1.45305	1.22192	0.628766	ATERF-4	ethylene responsive element binding factor 4
3	5150920	5151030	EnhancerA2305	AT3G15300	-0.418872	0.647679	3.7236	3.47853	2.70699	3.66121	MVQ4	VQ motif-containing protein
3	5236256	5236880	EnhancerA2308	AT3G15500	4.78631	0.182529	0.429124	0.106074	-0.169083	-1.2327	ANAC055	NAC domain containing protein 3
3	5694807	5695150	EnhancerA2324	AT3G16730	1.48561	1.45117	0.40788	-1.28501	-0.445658	-0.0823735	HEB2
3	5836586	5836722	EnhancerA2327	AT3G17100	-2.70268	-2.15717	-1.87787	-1.66118	-1.76316	-1.49097	AIF3	sequence-specific DNA binding transcription factors
3	5843740	5843986	EnhancerA2330	AT3G17120	0.905667	-1.55832	-4.85016	-3.5824	-2.04861	-2.34035
3	6225779	6225895	EnhancerA2341	AT3G18165	-0.0604031	0.35441	0.57777	0.715398	0.87692	-0.26195	MOS4	modifier of snc1,4
3	6264960	6265199	EnhancerA2345	AT3G18270	-0.197465	0.429951	0.306077	0.865294	0.493601	0.691072	CYP77A5P	cytochrome P450, family 77, subfamily A, polypeptide 5 pseudogene
3	6272152	6272329	EnhancerA2347	AT3G18290	0.0609697	0.483374	0.0225703	-0.194584	-0.190838	-0.269749	BTS	zinc finger protein-related
3	6380606	6381378	EnhancerA2350	AT3G18550	NA	0.514825	NA	NA	0.47161	NA	AtBRC1	TCP family transcription factor
3	6532945	6533480	EnhancerA2357	AT3G18950	1.72666	0.154342	1.93181	1.9418	1.05481	0.604553		Transducin/WD40 repeat-like superfamily protein
3	6533824	6534423	EnhancerA2358	AT3G18950	1.72666	0.154342	1.93181	1.9418	1.05481	0.604553		Transducin/WD40 repeat-like superfamily protein
3	6713845	6714237	EnhancerA2361	AT3G19380	-1.04548	-0.772197	-1.64682	-2.28885	-1.50511	-2.09243	PUB25	plant U-box 25
3	6827644	6827693	EnhancerA2366	AT3G19670	0.176451	-0.433027	0.10613	0.420714	0.416654	0.73227	ATPRP40B	pre-mRNA-processing protein 40B
3	7387306	7387527	EnhancerA2379	AT3G21080	3.46875	4.50247	5.34977	6.70687	7.0728	7.02735		ABC transporter-related
3	7387870	7388049	EnhancerA2380	AT3G21080	3.46875	4.50247	5.34977	6.70687	7.0728	7.02735		ABC transporter-related
3	7477251	7477466	EnhancerA2384	AT3G21280	0.578633	-0.401648	0.341088	0.411588	1.15074	0.0494662	UBP7	ubiquitin-specific protease 7
3	7492695	7493015	EnhancerA2385	AT3G21295	2.76518	1.9812	1.8144	1.79765	1.20763	1.53323	PWWP3	Tudor/PWWP/MBT superfamily protein
3	7503715	7504244	EnhancerA2386	AT3G21320	3.24703	2.23614	0.592632	-1.51733	-0.935944	-1.48832
3	7543690	7544408	EnhancerA2387	AT3G21420	-4.39573	-4.30489	-2.45458	-2.18306	-5.00238	-3.88085	LBO1	2-oxoglutarate (2OG) and Fe(II)-dependent oxygenase superfamily protein
3	7711656	7712156	EnhancerA2397	AT3G21890	-2.51261	-3.75014	-3.93957	-5.51815	-2.74527	0.332169	BBX31	B-box type zinc finger family protein
3	7772954	7773585	EnhancerA2399	AT3G22060	5.9044	6.64115	6.26416	4.94296	3.23431	3.24052		Receptor-like protein kinase-related family protein
3	7797902	7798245	EnhancerA2401	AT3G22121	-2.70419	-1.10519	-1.38607	-0.877223	-1.54029	-1.87291		other RNA
3	7816788	7817710	EnhancerA2404	AT3G22160	4.36387	3.49651	3.82341	2.91932	2.56644	2.01136	JAV1	VQ motif-containing protein
3	7988218	7989393	EnhancerA2410	AT3G22550	-2.71003	-3.68277	-4.01653	-3.07432	-2.31397	-1.17047		Protein of unknown function (DUF581)
3	8121480	8121712	EnhancerA2426	AT3G22920	NA	NA	NA	NA	NA	NA		Cyclophilin-like peptidyl-prolyl cis-trans isomerase family protein
3	8143243	8143564	EnhancerA2430	AT3G22961	0.996826	-0.0292	-1.51546	-1.4556	-1.53424	-1.08969		Paired amphipathic helix (PAH2) superfamily protein
3	8170677	8171011	EnhancerA2438	AT3G23000	-2.08792	-2.04052	-2.3233	-1.76663	-1.70518	-1.04732	ATSR2	CBL-interacting protein kinase 7
3	8187751	8187987	EnhancerA2440	AT3G23040	NA	NA	NA	NA	NA	NA
3	8231104	8231314	EnhancerA2443	AT3G23120	2.65809	2.36903	2.17209	1.60369	2.31216	2.81581	AtRLP38	receptor like protein 38
3	8234658	8235235	EnhancerA2444	AT3G23125	NA	NA	NA	NA	NA	NA	MIR173	MIR173; miRNA
3	8381143	8381215	EnhancerA2458	AT3G23410	-0.887307	-1.00387	-1.16097	-0.973914	-0.850884	-0.510202	ATFAO3	fatty alcohol oxidase 3
3	8482703	8482870	EnhancerA2464	AT3G23620	1.09907	1.62837	2.52141	2.47214	2.21849	0.902183	ARPF2	Ribosomal RNA processing Brix domain protein
3	8591927	8591977	EnhancerA2467	AT3G23810	-0.11058	1.01037	0.317413	-2.1417	-1.92096	-3.255	ATSAHH2	S-adenosyl-l-homocysteine (SAH) hydrolase 2
3	8862317	8862830	EnhancerA2479	AT3G24420	0.14493	1.88324	1.58813	1.17433	1.04389	-0.196309	DLK2	alpha/beta-Hydrolases superfamily protein
3	8866671	8867019	EnhancerA2480	AT3G24430	-0.648053	-1.89708	-3.1588	-3.27417	-2.50267	-1.8712	HCF101	ATP binding
3	8927363	8927556	EnhancerA2488	AT3G24506	-0.153298	0.315972	0.303776	0.457448	0.781151	-0.0299668
3	9299038	9299383	EnhancerA2506	AT3G25585	-1.37854	-2.30351	-1.6816	-1.86865	-2.18511	-1.14862	AAPT2	aminoalcoholphosphotransferase
3	9299673	9299921	EnhancerA2507	AT3G25585	-1.37854	-2.30351	-1.6816	-1.86865	-2.18511	-1.14862	AAPT2	aminoalcoholphosphotransferase
3	9304195	9304292	EnhancerA2508	AT3G25590	-4.32637	-3.36864	-0.997501	-1.73936	-1.14672	-1.38892
3	9360832	9361098	EnhancerA2510	AT3G25700	-1.59337	-2.5715	-2.00732	-1.94818	-4.45967	-1.20876		Eukaryotic aspartyl protease family protein
3	9422153	9422336	EnhancerA2517	AT3G25800	0.365593	0.448857	0.786858	0.909709	0.517666	0.587497	PDF1	protein phosphatase 2A subunit A2
3	9477852	9477987	EnhancerA2522	AT3G25890	1.99996	2.0376	1.07511	1.62415	2.38279	1.06294	CRF11	Integrase-type DNA-binding superfamily protein
3	9591467	9591606	EnhancerA2531	AT3G26200	1.11409	-0.457324	0.746601	-2.48261	-1.02696	-1.0751	CYP71B22	cytochrome P450, family 71, subfamily B, polypeptide 22
3	9591761	9593084	EnhancerA2532	AT3G26210	3.40078	4.15178	4.60118	4.73855	4.7846	5.47073	CYP71B23	cytochrome P450, family 71, subfamily B, polypeptide 23
3	9837670	9837939	EnhancerA2546	AT3G26747	NA	NA	NA	NA	NA	NA		pre-tRNA
3	9885870	9886270	EnhancerA2550	AT3G26820	NA	NA	NA	NA	NA	NA		Esterase/lipase/thioesterase family protein
3	10074579	10074834	EnhancerA2558	AT3G27270	-1.13731	1.00065	2.18173	1.94311	1.64015	0.56461		TRAM, LAG1 and CLN8 (TLC) lipid-sensing domain containing protein
3	10128596	10128734	EnhancerA2559	AT3G27360	0.368266	-0.391898	-1.7905	-1.66202	-1.44984	-1.49513	H3.1	Histone superfamily protein
3	10303864	10304246	EnhancerA2562	AT3G27800	NA	NA	NA	NA	NA	NA
3	10439797	10440333	EnhancerA2569	AT3G28040	-3.52649	-6.3658	-3.58321	-3.18536	-2.32648	-1.8768		Leucine-rich receptor-like protein kinase family protein
3	10850507	10850714	EnhancerA2580	AT3G28850	4.50345	4.13669	3.69334	3.4378	2.3061	2.00477		Glutaredoxin family protein
3	10934754	10935311	EnhancerA2589	AT3G28918	NA	NA	NA	NA	NA	NA
3	10967541	10967768	EnhancerA2594	AT3G28940	1.94503	1.18488	0.832153	0.887567	0.878256	1.55224		AIG2-like (avirulence induced gene) family protein
3	11121924	11122302	EnhancerA2597	AT3G29160	-0.811922	0.0414439	0.503371	0.227237	-0.337625	-0.0765542	AKIN11	SNF1 kinase homolog 11
3	11386051	11386319	EnhancerA2606	AT3G29575	0.588849	-0.3306	1.22316	1.14568	1.18341	0.671162	AFP3	ABI five binding protein 3
3	14201004	14201114	EnhancerA2653	AT3G41979	NA	NA	NA	NA	NA	NA		rRNA
3	14201434	14201864	EnhancerA2654	AT3G41979	NA	NA	NA	NA	NA	NA		rRNA
3	14202757	14202877	EnhancerA2656	AT3G41979	NA	NA	NA	NA	NA	NA		rRNA
3	16145750	16145975	EnhancerA2681	AT3G44550	6.18649	4.12163	0.787442	-1.4556	-0.561925	2.17259	FAR5	fatty acid reductase 5
3	16412718	16412816	EnhancerA2690	AT3G44940	-0.346849	1.43043	1.08206	1.02221	1.02762	0.16906		Protein of unknown function (DUF1635)
3	16484003	16484205	EnhancerA2696	AT3G45070	NA	NA	NA	NA	NA	NA	AtSULT202B1	P-loop containing nucleoside triphosphate hydrolases superfamily protein
3	16608661	16608781	EnhancerA2706	AT3G45275	NA	NA	NA	NA	NA	NA		ECA1 gametogenesis related family protein
3	17010172	17010884	EnhancerA2720	AT3G46280	10.7838	12.5209	12.6936	12.3622	11.5849	10.6916		protein kinase-related
3	17203897	17204458	EnhancerA2724	AT3G46700	4.24586	0.937756	3.56724	3.97028	4.99518	4.14919		UDP-Glycosyltransferase superfamily protein
3	17204644	17205264	EnhancerA2725	AT3G46710	NA	NA	NA	NA	NA	NA		NB-ARC domain-containing disease resistance protein
3	17205899	17206049	EnhancerA2726	AT3G46710	NA	NA	NA	NA	NA	NA		NB-ARC domain-containing disease resistance protein
3	17501284	17502034	EnhancerA2734	AT3G47490	-0.608185	-0.528236	-0.94566	-0.421134	-0.57658	0.834182		HNH endonuclease
3	17508833	17509242	EnhancerA2738	AT3G47510	1.71137	0.473783	-0.0947286	-0.174198	-0.356898	0.10628
3	17561854	17561953	EnhancerA2745	AT3G47620	-0.951729	-0.461601	-0.567498	-1.1602	-0.555639	-0.569863	AtTCP14	TEOSINTE BRANCHED, cycloidea and PCF (TCP) 14
3	17703939	17705556	EnhancerA2747	AT3G47965	-0.143974	0.126175	0.0762345	0.0178688	-0.740001	-0.597332
3	18027770	18027890	EnhancerA2760	AT3G48660	0.0449769	2.5595	-0.0436261	0.401442	-1.53523	-1.08969		Protein of unknown function (DUF 3339)
3	18244812	18245034	EnhancerA2767	AT3G49210	4.73665	4.8823	5.49949	5.71801	5.29804	2.51202	WSD6	O-acyltransferase (WSD1-like) family protein
3	18245514	18245889	EnhancerA2768	AT3G49220	1.16495	0.935919	-0.0754715	-0.788217	-0.666733	-1.43203	PME34	Plant invertase/pectin methylesterase inhibitor superfamily
3	18246189	18246239	EnhancerA2769	AT3G49220	1.16495	0.935919	-0.0754715	-0.788217	-0.666733	-1.43203	PME34	Plant invertase/pectin methylesterase inhibitor superfamily
3	18297055	18297275	EnhancerA2770	AT3G49350	3.27629	2.01497	1.66102	2.04977	1.17746	1.2175		Ypt/Rab-GAP domain of gyp1p superfamily protein
3	18516781	18516957	EnhancerA2777	AT3G49940	2.89542	1.9038	2.01496	1.14249	0.377488	-0.464463	LBD38	LOB domain-containing protein 38
3	18669758	18670080	EnhancerA2786	AT3G50350	1.62278	2.36823	1.8229	1.90682	0.467811	1.03769		Protein of unknown function (DUF1685)
3	19597851	19598187	EnhancerA2832	AT3G52870	2.83097	2.08314	0.49399	0.497313	0.145644	-0.922702		IQ calmodulin-binding motif family protein
3	19728056	19728221	EnhancerA2839	AT3G53230	-1.7836	4.47733	3.71305	2.45043	2.59617	2.69372	AtCDC48B	ATPase, AAA-type, CDC48 protein
3	19730175	19730542	EnhancerA2842	AT3G53232	2.18984	3.5911	1.47472	0.317563	-2.16093	-2.7051	DVL20	ROTUNDIFOLIA like 1
3	19749646	19749988	EnhancerA2845	AT3G53270	2.51861	1.59885	1.3507	1.86352	1.41551	0.984889		Small nuclear RNA activating complex (SNAPc), subunit SNAP43 protein
3	20688134	20688434	EnhancerA2872	AT3G55734	-0.922309	-1.36479	-0.599333	-1.45816	-1.53523	-1.08969	AT-MIR393B	MIR393B; miRNA
3	20753152	20753291	EnhancerA2876	AT3G55950	6.74165	5.05325	4.10608	3.38813	2.62075	3.434	ATCRR3	CRINKLY4 related 3
3	20765913	20766471	EnhancerA2881	AT3G55970	3.33563	3.86063	3.79873	3.31118	2.53814	2.64151	ATJRG21	jasmonate-regulated gene 21
3	20771279	20772020	EnhancerA2882	AT3G55970	3.33563	3.86063	3.79873	3.31118	2.53814	2.64151	ATJRG21	jasmonate-regulated gene 21
3	20772890	20773416	EnhancerA2883	AT3G55980	4.59992	3.63636	2.86636	2.27056	1.68029	1.29358	ATSZF1	salt-inducible zinc finger 1
3	21141004	21141171	EnhancerA2902	AT3G57120	3.17724	2.63074	2.46966	2.55315	1.74205	1.43445		Protein kinase superfamily protein
3	21309575	21310249	EnhancerA2910	AT3G57550	5.30464	3.78927	3.13978	2.78716	1.99785	1.91792	AGK2	guanylate kinase
3	22203338	22203672	EnhancerA2935	AT3G60110	1.82866	1.39847	1.07283	1.6841	0.235341	-0.436416		DNA-binding bromodomain-containing protein
3	22250557	22250944	EnhancerA2938	AT3G60200	4.22574	2.84117	2.68026	2.2083	0.592643	0.226652
3	22257864	22258052	EnhancerA2939	AT3G60238	NA	NA	NA	NA	NA	NA
3	22553917	22554139	EnhancerA2955	AT3G60966	3.99432	3.27581	3.02881	3.83853	4.17999	5.91504		RING/U-box superfamily protein
3	22554635	22554839	EnhancerA2956	AT3G60966	3.99432	3.27581	3.02881	3.83853	4.17999	5.91504		RING/U-box superfamily protein
3	22579904	22580194	EnhancerA2958	AT3G61028	0.310652	1.37601	0.684243	0.379245	0.171958	-0.723151		Putative endonuclease or glycosyl hydrolase
3	22580778	22580897	EnhancerA2959	AT3G61028	0.310652	1.37601	0.684243	0.379245	0.171958	-0.723151		Putative endonuclease or glycosyl hydrolase
3	22807586	22807691	EnhancerA2964	AT3G61630	2.67646	1.85828	1.40183	0.912162	0.765045	1.19785	CRF6	cytokinin response factor 6
3	22809321	22809538	EnhancerA2965	AT3G61640	3.64409	0.536027	-0.245172	0.769071	0.328079	-0.10771	AGP20	arabinogalactan protein 20
3	23047826	23048371	EnhancerA2980	AT3G62280	1.08138	3.36969	4.81984	5.66228	3.84037	4.31619		GDSL-like Lipase/Acylhydrolase superfamily protein
3	23116945	23117188	EnhancerA2982	AT3G62499	NA	NA	NA	NA	NA	NA		YTH family protein
3	23286363	23286914	EnhancerA2990	AT3G63006	NA	NA	NA	NA	NA	NA		pre-tRNA
3	23350232	23350382	EnhancerA2995	AT3G63200	-5.25178	-3.7481	-3.34706	-4.2896	-4.34631	-3.69632	PLA IIIB	PATATIN-like protein 9
4	469897	470391	EnhancerA3006	AT4G01090	2.0896	2.55677	2.61096	1.76204	1.47409	0.552697		Protein of unknown function (DUF3133)
4	739763	740930	EnhancerA3029	AT4G01710	1.46184	1.61702	1.96361	1.12544	0.616055	0.621957	ARPC5	ARP2/3 complex 16 kDa subunit (p16-Arc)
4	1045030	1045145	EnhancerA3038	AT4G02380	6.26088	5.2574	5.3048	5.49162	5.09051	3.9334	AtLEA5	senescence-associated gene 21
4	1515913	1516175	EnhancerA3048	AT4G03430	2.87181	2.98547	2.4251	1.50319	1.67835	1.31887	EMB2770	pre-mRNA splicing factor-related
4	5036779	5037554	EnhancerA3090	AT4G08116	NA	NA	NA	NA	NA	NA	MIR401	MIR401; miRNA
4	5601857	5602114	EnhancerA3102	AT4G08770	6.88515	7.25418	7.35141	8.91127	9.27734	6.86798	Prx37	Peroxidase superfamily protein
4	5717772	5718922	EnhancerA3107	AT4G08910	-1.57935	-2.02785	-2.18027	-2.12006	-2.191	-1.74543
4	5737547	5737675	EnhancerA3108	AT4G08949	NA	NA	NA	NA	NA	NA
4	5741945	5742314	EnhancerA3109	AT4G08950	2.60356	-1.07449	-2.07678	-3.81261	-1.64315	-2.17954	EXO	Phosphate-responsive 1 family protein
4	6441267	6441590	EnhancerA3124	AT4G10390	6.06047	2.11406	0.693218	0.0795128	0.70615	-1.2327		Protein kinase superfamily protein
4	6862271	6862552	EnhancerA3136	AT4G11280	2.80533	2.16333	1.6352	1.84919	0.830147	0.958285	ACS6	1-aminocyclopropane-1-carboxylic acid (acc) synthase 6
4	7216152	7216770	EnhancerA3145	AT4G12040	3.36395	2.05579	1.25061	0.680004	-0.171152	-0.202439	AtSAP7	A20/AN1-like zinc finger family protein
4	7225045	7225245	EnhancerA3146	AT4G12060	-0.696703	-1.06301	-1.15406	-1.15813	-0.48151	-0.440474	ClpT2	Double Clp-N motif protein
4	7327397	7327512	EnhancerA3152	AT4G12360	NA	NA	NA	0.544556	NA	NA		Bifunctional inhibitor/lipid-transfer protein/seed storage 2S albumin superfamily protein
4	7399700	7399873	EnhancerA3161	AT4G12470	6.70578	9.51763	11.1192	11.736	11.6588	10.4893	AZI1	azelaic acid induced 1
4	7427061	7427345	EnhancerA3168	AT4G12530	NA	NA	NA	NA	NA	0.996403	AZI7	Bifunctional inhibitor/lipid-transfer protein/seed storage 2S albumin superfamily protein
4	7860536	7860971	EnhancerA3185	AT4G13510	3.56167	4.22624	4.57254	4.1471	3.84971	3.0504	AMT1;1	ammonium transporter 1;1
4	7862396	7862677	EnhancerA3186	AT4G13520	-0.143529	-0.613199	-0.582081	-0.383856	0.0385285	0.431742	SMAP1	small acidic protein 1
4	8140480	8140705	EnhancerA3192	AT4G14130	-2.97563	-2.21312	-2.93662	-4.46847	-4.5467	-4.11059	XTH15	xyloglucan endotransglucosylase/hydrolase 15
4	8292740	8292848	EnhancerA3194	AT4G14390	0.74965	1.90725	4.24517	4.70348	5.30321	6.22002		Ankyrin repeat family protein
4	8312406	8312636	EnhancerA3195	AT4G14455	0.854902	1.08249	0.434796	0.544051	-0.0721271	-0.380341	ATBET12	Target SNARE coiled-coil domain protein
4	8395310	8395528	EnhancerA3201	AT4G14630	5.33469	4.49289	4.25468	6.65704	5.30639	6.93985	GLP9	germin-like protein 9
4	8490357	8490466	EnhancerA3213	AT4G14780	NA	NA	0.574499	2.42387	4.01366	NA		Protein kinase superfamily protein
4	9299084	9299365	EnhancerA3228	AT4G16500	5.07287	3.81224	2.66631	1.45332	1.47607	1.6156	AtCYS4	Cystatin/monellin superfamily protein
4	9465804	9465857	EnhancerA3242	AT4G16820	4.05317	NA	0.574499	1.82266	0.47161	NA	DALL1	alpha/beta-Hydrolases superfamily protein
4	9730502	9730601	EnhancerA3247	AT4G17440	1.3259	0.834327	-0.138031	0.098812	0.288926	-0.973041		Protein of unknown function (DUF1639)
4	9757214	9757432	EnhancerA3250	AT4G17500	5.30968	1.85813	2.04964	1.90045	1.97538	1.92187	AtERF#100	ethylene responsive element binding factor 1
4	9884969	9885217	EnhancerA3259	AT4G17785	NA	NA	NA	NA	NA	NA	MYB39	myb domain protein 39
4	9904452	9904654	EnhancerA3262	AT4G17810	-2.1011	-4.07342	-3.50292	-4.20002	-3.70838	-3.32086		C2H2 and C2HC zinc fingers superfamily protein
4	9943119	9943682	EnhancerA3264	AT4G17895	1.41915	0.644478	0.627899	0.912917	0.471717	0.27138	UBP20	ubiquitin-specific protease 20
4	9997645	9997997	EnhancerA3270	AT4G18010	4.17012	2.27596	2.13904	1.69986	1.87621	1.34443	5PTASE2	myo-inositol polyphosphate 5-phosphatase 2
4	10012194	10012306	EnhancerA3275	AT4G18030	-0.25393	-0.308236	-0.462729	-1.27296	-1.48802	-1.52252		S-adenosyl-L-methionine-dependent methyltransferases superfamily protein
4	10058263	10058751	EnhancerA3276	AT4G18160	-0.528799	-0.870184	-1.08987	-1.73182	-1.09996	-0.0340919	ATKCO6	Ca2+ activated outward rectifying K+ channel 6
4	10399757	10399935	EnhancerA3291	AT4G18980	3.66946	2.02902	1.38125	3.56901	1.87465	2.04022	AtS40-3	AtS40-3
4	10474649	10475172	EnhancerA3294	AT4G19150	-0.77039	-0.186359	-0.106551	-0.107377	-0.0836607	-0.391145		Ankyrin repeat family protein
4	10524131	10524365	EnhancerA3301	AT4G19230	2.10468	0.490392	1.70761	-0.138366	-0.0870889	-1.40514	CYP707A1	cytochrome P450, family 707, subfamily A, polypeptide 1
4	10712633	10713210	EnhancerA3310	AT4G19700	2.63369	0.84682	0.86048	1.15361	1.36604	1.57276	AtILP	SBP (S-ribonuclease binding protein) family protein
4	10717972	10718269	EnhancerA3312	AT4G19700	2.63369	0.84682	0.86048	1.15361	1.36604	1.57276	AtILP	SBP (S-ribonuclease binding protein) family protein
4	10836006	10836336	EnhancerA3318	AT4G19990	0.885793	0.722807	1.35796	1.11777	0.665718	1.55088	FRS1	FAR1-related sequence 1
4	11590299	11590443	EnhancerA3354	AT4G21850	7.67998	7.24585	5.50718	2.47458	1.29465	3.20416	ATMSRB9	methionine sulfoxide reductase B9
4	11595653	11596078	EnhancerA3355	AT4G21850	7.67998	7.24585	5.50718	2.47458	1.29465	3.20416	ATMSRB9	methionine sulfoxide reductase B9
4	11633971	11634073	EnhancerA3357	AT4G21920	6.53885	5.03454	4.70794	3.91101	3.64283	4.17553
4	11635201	11635307	EnhancerA3359	AT4G21920	6.53885	5.03454	4.70794	3.91101	3.64283	4.17553
4	11745426	11746413	EnhancerA3369	AT4G22200	-2.64833	-4.15147	-3.31003	-5.00752	-3.30871	-1.23376	AKT2	potassium transport 2/3
4	11842973	11843393	EnhancerA3370	AT4G22485	NA	NA	NA	NA	NA	NA		Bifunctional inhibitor/lipid-transfer protein/seed storage 2S albumin superfamily protein
4	11967509	11968157	EnhancerA3378	AT4G22780	5.52522	4.48433	3.85932	3.19603	2.14596	1.85623	ACR7	ACT domain repeat 7
4	12074637	12075162	EnhancerA3383	AT4G23030	4.34075	3.15925	1.53524	1.22894	-0.345269	-0.350511		MATE efflux family protein
4	12116839	12117048	EnhancerA3385	AT4G23130	3.65684	3.76791	3.47188	3.15428	3.18849	3.29594	CRK5	cysteine-rich RLK (RECEPTOR-like protein kinase) 5
4	12297668	12297797	EnhancerA3391	AT4G23560	NA	1.43147	NA	NA	NA	NA	AtGH9B15	glycosyl hydrolase 9B15
4	12395911	12396116	EnhancerA3396	AT4G23820	-0.962832	-2.13439	-2.80735	-3.88801	-2.90269	-4.68355		Pectin lyase-like superfamily protein
4	12396348	12396630	EnhancerA3397	AT4G23820	-0.962832	-2.13439	-2.80735	-3.88801	-2.90269	-4.68355		Pectin lyase-like superfamily protein
4	12620755	12621208	EnhancerA3408	AT4G24400	2.72094	1.89755	1.40799	1.1422	0.171734	0.478188	ATCIPK8	CBL-interacting protein kinase 8
4	13021102	13021415	EnhancerA3417	AT4G25490	0.695724	-0.41395	-1.32219	-2.30295	-2.37678	-1.00879	ATCBF1	C-repeat/DRE binding factor 1
4	13238892	13239286	EnhancerA3418	AT4G26120	4.54813	3.17028	2.2611	2.10916	0.47161	3.04285		Ankyrin repeat family protein / BTB/POZ domain-containing protein
4	13277286	13277642	EnhancerA3420	AT4G26200	9.17959	9.86393	9.95076	9.33852	8.62913	7.36292	ACCS7	1-amino-cyclopropane-1-carboxylate synthase 7
4	13279652	13280023	EnhancerA3424	AT4G26210	0.595031	0.875317	1.35064	1.36849	1.29208	0.293826		Mitochondrial ATP synthase subunit G protein
4	13400327	13400377	EnhancerA3427	AT4G26550	-0.249201	0.434044	0.271566	0.951062	1.25104	0.925645		Got1/Sft2-like vescicle transport protein family
4	13651697	13651911	EnhancerA3430	AT4G27260	0.51671	1.42503	0.593385	0.111411	1.0292	1.44752	GH3.5	Auxin-responsive GH3 family protein
4	13659283	13659763	EnhancerA3432	AT4G27270	0.0196573	-0.317051	-0.674418	0.205373	1.54956	0.366485		Quinone reductase family protein
4	13660346	13660850	EnhancerA3433	AT4G27270	0.0196573	-0.317051	-0.674418	0.205373	1.54956	0.366485		Quinone reductase family protein
4	13676936	13677455	EnhancerA3434	AT4G27310	-0.484387	-1.54446	-1.39134	-3.37259	-5.06151	-1.50334	BBX28	B-box type zinc finger family protein
4	13816297	13816663	EnhancerA3442	AT4G27660	1.10009	1.74948	0.864492	-0.490946	2.03261	0.383583
4	14376029	14376855	EnhancerA3466	AT4G29150	NA	NA	NA	NA	NA	NA	IQD25	IQ-domain 25
4	14622432	14623141	EnhancerA3473	AT4G29900	2.08737	0.945895	1.20965	1.48157	1.42595	1.61998	ACA10	autoinhibited Ca(2+)-ATPase 10
4	14801300	14801757	EnhancerA3492	AT4G30210	3.96832	1.30965	0.56882	-0.11051	-0.649557	-0.837861	AR2	P450 reductase 2
4	14802266	14802549	EnhancerA3493	AT4G30220	-0.675836	-0.288233	0.313965	0.696859	0.274156	0.1058	RUXF	small nuclear ribonucleoprotein F
4	14851356	14851591	EnhancerA3499	AT4G30350	5.21221	3.06988	3.10469	2.51806	2.3382	0.809608	SMXL2	Double Clp-N motif-containing P-loop nucleoside triphosphate hydrolases superfamily protein
4	14971455	14971565	EnhancerA3504	AT4G30720	-1.58527	-3.503	-3.27151	-3.02777	-2.3296	-1.33646	PDE327	FAD/NAD(P)-binding oxidoreductase family protein
4	15485699	15486176	EnhancerA3519	AT4G32010	0.840218	0.870349	1.25281	1.40542	0.964743	0.873701	HSI2-L1	HSI2-like 1
4	15815379	15815595	EnhancerA3525	AT4G32790	1.03428	0.0679221	-1.21567	-1.50422	-1.58506	-1.91802		Exostosin family protein
4	15817589	15817787	EnhancerA3526	AT4G32800	6.0303	3.93384	2.02824	0.3127	-0.237442	-2.10939		Integrase-type DNA-binding superfamily protein
4	15943345	15943590	EnhancerA3534	AT4G33050	5.64829	5.33116	5.64843	4.77228	3.52013	3.3124	AtIQM1	calmodulin-binding family protein
4	16449819	16450212	EnhancerA3542	AT4G34410	7.56415	2.28411	0.521554	1.13602	-1.12175	0.00660557	ERF109	redox responsive transcription factor 1
4	16559571	16559959	EnhancerA3547	AT4G34710	3.38268	2.47153	1.65227	0.996969	1.08155	0.207658	ADC2	arginine decarboxylase 2
4	16578990	16579131	EnhancerA3549	AT4G34750	-0.963309	0.762837	1.19624	1.62111	1.71185	0.555171	SAUR49	SAUR-like auxin-responsive protein family
4	16742165	16742575	EnhancerA3562	AT4G35180	7.74616	8.07116	7.49498	7.73124	7.37858	6.44272	LHT7	LYS/HIS transporter 7
4	16851563	16851654	EnhancerA3572	AT4G35480	5.75437	5.28717	4.79074	3.96415	3.21055	2.09333	RHA3B	RING-H2 finger A3B
4	17250206	17250417	EnhancerA3582	AT4G36550	1.70156	0.0190342	0.793612	0.481431	1.11338	1.20449		ARM repeat superfamily protein
4	17319076	17319298	EnhancerA3584	AT4G36740	NA	NA	NA	NA	NA	NA	ATHB40	homeobox protein 40
4	17383721	17383843	EnhancerA3591	AT4G36890	-2.251	-0.668756	-0.5041	0.169714	-0.0413091	-0.439578	IRX14	Nucleotide-diphospho-sugar transferases superfamily protein
4	17384377	17384587	EnhancerA3592	AT4G36890	-2.251	-0.668756	-0.5041	0.169714	-0.0413091	-0.439578	IRX14	Nucleotide-diphospho-sugar transferases superfamily protein
4	17521735	17521842	EnhancerA3604	AT4G37235	NA	NA	0.436796	0.544556	NA	NA	CASPL5C1	Uncharacterised protein family (UPF0497)
4	17532318	17532577	EnhancerA3606	AT4G37250	0.0210445	-0.606896	-0.82473	-1.03882	-0.437668	-2.74528		Leucine-rich repeat protein kinase family protein
4	17533641	17533773	EnhancerA3607	AT4G37250	0.0210445	-0.606896	-0.82473	-1.03882	-0.437668	-2.74528		Leucine-rich repeat protein kinase family protein
4	17534041	17534294	EnhancerA3608	AT4G37250	0.0210445	-0.606896	-0.82473	-1.03882	-0.437668	-2.74528		Leucine-rich repeat protein kinase family protein
4	17535047	17535313	EnhancerA3609	AT4G37250	0.0210445	-0.606896	-0.82473	-1.03882	-0.437668	-2.74528		Leucine-rich repeat protein kinase family protein
4	17748471	17748927	EnhancerA3630	AT4G37760	-1.69242	-1.16685	-1.38145	-2.49598	-2.5536	-1.73001	SQE3	squalene epoxidase 3
4	17754205	17754667	EnhancerA3631	AT4G37770	2.77856	2.49816	1.61722	0.28074	-0.94751	-1.14392	ACS8	1-amino-cyclopropane-1-carboxylate synthase 8
4	17761558	17761986	EnhancerA3636	AT4G37780	6.85507	8.84704	9.15144	7.89755	5.38169	3.08082	ATMYB87	myb domain protein 87
4	17763725	17763897	EnhancerA3639	AT4G37790	2.75943	1.57114	1.59748	1.47421	1.34537	0.405447	ABIG1	Homeobox-leucine zipper protein family
4	17772685	17772835	EnhancerA3644	AT4G37800	-4.66542	-5.84015	-6.22122	-5.45401	-5.51488	-4.18636	XTH7	xyloglucan endotransglucosylase/hydrolase 7
4	18144105	18144373	EnhancerA3659	AT4G38910	-3.81363	-1.3341	-0.759368	-1.17157	-0.742923	-0.899962	ATBPC5	basic pentacysteine 5
4	18456899	18457595	EnhancerA3672	AT4G39780	0.538514	0.970651	1.78451	1.12696	0.620352	0.828449		Integrase-type DNA-binding superfamily protein
4	18473599	18473801	EnhancerA3674	AT4G39810	0.160504	-0.407125	0.481588	0.332814	-0.447181	-0.965806	NEN4	Polynucleotidyl transferase, ribonuclease H-like superfamily protein
5	30988	31287	EnhancerA3682	AT5G01090	-2.33361	-2.92358	-2.64794	-3.01753	-1.87835	-1.86418		Concanavalin A-like lectin family protein
5	78905	79867	EnhancerA3685	AT5G01200	0.251356	1.2406	1.51939	1.98696	0.919922	0.771934		Duplicated homeodomain-like superfamily protein
5	325802	326092	EnhancerA3694	AT5G01840	-1.00916	-2.28364	-2.19126	-1.36963	-1.41934	-0.0487826	ATOFP1	ovate family protein 1
5	742484	742534	EnhancerA3706	AT5G03140	-4.16832	-4.146	-3.97518	-3.86203	-2.56158	-2.10606	LecRK-VIII.2	Concanavalin A-like lectin protein kinase family protein
5	828593	828979	EnhancerA3708	AT5G03370	-0.135856	-0.659171	-0.269175	0.149089	0.0911184	0.0275419		acylphosphatase family
5	1296050	1296392	EnhancerA3726	AT5G04540	2.09958	1.57828	1.48302	1.41564	1.11397	1.00976	AtMTM2	Myotubularin-like phosphatases II superfamily
5	1516367	1516692	EnhancerA3730	AT5G05130	-0.212532	-0.152861	0.146101	0.147273	0.636003	0.459483		DNA/RNA helicase protein
5	1517114	1517228	EnhancerA3731	AT5G05130	-0.212532	-0.152861	0.146101	0.147273	0.636003	0.459483		DNA/RNA helicase protein
5	1517959	1518374	EnhancerA3732	AT5G05140	3.63204	2.22197	2.78663	2.46912	1.75839	1.31808		Transcription elongation factor (TFIIS) family protein
5	1523748	1524125	EnhancerA3733	AT5G05150	NA	NA	NA	NA	NA	NA	ATATG18E	autophagy-related gene 18E
5	1538928	1539085	EnhancerA3735	AT5G05180	5.43998	5.1615	3.87501	3.26863	1.49702	1.12014
5	1670149	1670291	EnhancerA3737	AT5G05598	NA	NA	NA	NA	NA	NA
5	1674898	1675435	EnhancerA3738	AT5G05600	6.69041	4.96732	4.05109	3.62264	3.47108	2.90619	JAO2	2-oxoglutarate (2OG) and Fe(II)-dependent oxygenase superfamily protein
5	2074108	2074700	EnhancerA3753	AT5G06720	2.63505	0.0712675	-0.322717	-2.51301	-1.63632	0.550466	ATPA2	peroxidase 2
5	3162828	3163304	EnhancerA3789	AT5G10100	0.532158	0.510196	0.151416	-1.67897	-0.978247	-1.05558	TPPI	Haloacid dehalogenase-like hydrolase (HAD) superfamily protein
5	3513390	3513626	EnhancerA3802	AT5G11060	-2.0995	-0.901216	0.158761	0.260035	0.558443	1.05594	KNAT4	KNOTTED1-like homeobox gene 4
5	3522221	3522546	EnhancerA3803	AT5G11090	1.67937	2.57179	2.79696	2.48483	1.93483	1.47801		serine-rich protein-related
5	3526719	3527467	EnhancerA3804	AT5G11090	1.67937	2.57179	2.79696	2.48483	1.93483	1.47801		serine-rich protein-related
5	3529402	3529616	EnhancerA3807	AT5G11100	-0.800585	-0.407125	2.19955	2.006	1.36139	1.46617	ATSYTD	Calcium-dependent lipid-binding (CaLB domain) family protein
5	3865371	3865483	EnhancerA3823	AT5G11970	3.89098	3.80467	3.49043	2.74629	1.91253	1.52122		Protein of unknown function (DUF3511)
5	3991506	3991862	EnhancerA3825	AT5G12340	10.1954	5.0689	5.40029	5.11923	4.3843	3.50989
5	3992054	3992197	EnhancerA3826	AT5G12340	10.1954	5.0689	5.40029	5.11923	4.3843	3.50989
5	4067700	4068080	EnhancerA3828	AT5G12880	7.68006	6.87843	6.80302	6.67252	5.8052	4.45533		proline-rich family protein
5	4089404	4089567	EnhancerA3829	AT5G12940	1.68895	-1.61717	-2.95285	-3.53748	-2.53081	-5.98833		Leucine-rich repeat (LRR) family protein
5	4192973	4194020	EnhancerA3835	AT5G13180	0.662344	0.134245	0.657809	0.742801	1.18775	0.633542	ANAC083	NAC domain containing protein 83
5	4457472	4458512	EnhancerA3844	AT5G13810	0.696076	0.249455	-0.318592	0.00447762	-0.194945	0.0643316		Glutaredoxin family protein
5	5517067	5517427	EnhancerA3866	AT5G16780	0.0530524	0.344864	0.268248	0.164047	-0.232168	0.0261759	DOT2	SART-1 family
5	5901287	5901633	EnhancerA3875	AT5G17850	5.89318	4.64687	3.21741	4.72477	3.46746	2.19273	CCX2	Sodium/calcium exchanger family protein
5	6156539	6156841	EnhancerA3882	AT5G18540	3.75911	3.99072	3.6762	3.16699	2.8234	1.07836
5	6352088	6352183	EnhancerA3895	AT5G19020	3.11166	0.514825	0.574499	1.37406	1.26305	3.77833	MEF18	mitochondrial editing factor 18
5	6393323	6393529	EnhancerA3900	AT5G19090	-3.77045	-1.93756	-1.64402	-2.08749	-2.52165	-3.35747		Heavy metal transport/detoxification superfamily protein
5	6442640	6442745	EnhancerA3910	AT5G19170	-1.77122	-2.01027	-3.33427	-3.27152	0.655104	-2.9387		Protein of Unknown Function (DUF239)
5	6719569	6719911	EnhancerA3916	AT5G19880	NA	NA	4.68261	5.30528	4.13904	1.71277		Peroxidase superfamily protein
5	6831741	6832059	EnhancerA3918	AT5G20240	NA	NA	0.436796	NA	NA	NA	PI	K-box region and MADS-box transcription factor family protein
5	7058801	7059087	EnhancerA3922	AT5G20840	-1.22747	-0.902087	-1.02989	-1.01711	-0.780753	0.0257014	SAC4	Phosphoinositide phosphatase family protein
5	7252997	7253070	EnhancerA3930	AT5G21950	-0.873688	-2.76584	-2.79724	-3.86321	-3.03887	-1.85476		alpha/beta-Hydrolases superfamily protein
5	7465857	7465980	EnhancerA3941	AT5G22500	1.40869	2.63905	2.9441	2.57041	1.45565	0.817828	FAR1	fatty acid reductase 1
5	7754893	7755027	EnhancerA3957	AT5G23100	-2.44128	-2.33171	-2.13232	-2.09479	-2.41815	-3.10698		Protein of unknown function, DUF617
5	7833278	7833408	EnhancerA3959	AT5G23250	0.0092794	0.329783	1.28668	1.18415	0.97376	-0.0407518		Succinyl-CoA ligase, alpha subunit
5	8170837	8172036	EnhancerA3964	AT5G24150	-4.69466	-5.91334	-4.25596	-4.78051	-5.01693	-1.88528	SQE5	FAD/NAD(P)-binding oxidoreductase family protein
5	8445894	8446262	EnhancerA3977	AT5G24670	0.129306	-0.981761	-0.899644	-0.35748	0.0321823	0.266851	AtTAD3	Cytidine/deoxycytidylate deaminase family protein
5	8771999	8772249	EnhancerA4009	AT5G25280	-0.0336879	-0.935139	-1.42536	-1.02067	-0.928166	-0.515221		serine-rich protein-related
5	9473633	9473751	EnhancerA4022	AT5G26912	NA	NA	NA	NA	NA	NA
5	9947419	9947771	EnhancerA4036	AT5G27920	1.39009	1.02566	0.159586	1.66332	0.758275	1.08585		F-box family protein
5	10299117	10299268	EnhancerA4047	AT5G28310	NA	NA	NA	NA	NA	NA		NAD(P)-binding Rossmann-fold superfamily protein
5	10489406	10489595	EnhancerA4053	AT5G28520	NA	NA	NA	NA	NA	NA		Mannose-binding lectin superfamily protein
5	10861032	10861303	EnhancerA4063	AT5G28840	-1.53893	-1.53464	-1.02934	-1.0398	-0.348385	-0.877699	GME	GDP-D-mannose 3',5'-epimerase
5	12586525	12586739	EnhancerA4087	AT5G33320	0.353287	0.9766	0.916366	0.407913	0.598306	-0.107338	ARAPPT	Glucose-6-phosphate/phosphate translocator-related
5	13988579	13988933	EnhancerA4109	AT5G35810	NA	NA	NA	NA	NA	NA		Ankyrin repeat family protein
5	14550790	14550928	EnhancerA4118	AT5G36900	NA	NA	NA	NA	NA	NA
5	14551723	14552436	EnhancerA4120	AT5G36900	NA	NA	NA	NA	NA	NA
5	14602346	14602519	EnhancerA4122	AT5G36970	2.14176	NA	NA	NA	NA	NA	NHL25	NDR1/HIN1-like 25
5	14916593	14916898	EnhancerA4129	AT5G37550	-2.93204	-2.62808	-4.49032	-2.49981	-2.65673	-4.06404
5	14989578	14989628	EnhancerA4133	AT5G37740	3.25641	3.66828	3.52554	3.53158	2.66148	2.29302		Calcium-dependent lipid-binding (CaLB domain) family protein
5	15601854	15602432	EnhancerA4151	AT5G38970	NA	NA	NA	NA	NA	NA	ATBR6OX	brassinosteroid-6-oxidase 1
5	15630794	15631600	EnhancerA4154	AT5G39040	0.176918	-1.41208	-0.701225	0.0991884	0.745776	1.50616	ABCB27	transporter associated with antigen processing protein 2
5	15632126	15632894	EnhancerA4155	AT5G39050	1.77111	2.81723	3.0824	2.38548	2.42239	2.13381	PMAT1	HXXXD-type acyl-transferase family protein
5	16198078	16199578	EnhancerA4171	AT5G40450	1.12713	0.755209	0.300822	-0.230396	-0.116192	-1.05501	RBB1
5	16203619	16204032	EnhancerA4173	AT5G40460	5.48469	5.12102	3.17256	4.41449	4.08678	3.26526	SMR6
5	16318981	16319274	EnhancerA4178	AT5G40770	0.518763	1.36063	1.56868	1.5152	1.28321	0.787418	ATPHB3	prohibitin 3
5	16725463	16725906	EnhancerA4200	AT5G41780	0.0505113	-1.36467	-1.51546	-1.4556	-1.53424	-1.08969		myosin heavy chain-related
5	17097045	17097471	EnhancerA4208	AT5G42650	3.61406	2.89935	1.76475	-0.231994	-0.666055	-0.847043	AOS	allene oxide synthase
5	17447650	17447990	EnhancerA4223	AT5G43420	8.65484	7.59181	6.96022	6.2435	5.49062	4.77636		RING/U-box superfamily protein
5	17448964	17449517	EnhancerA4224	AT5G43420	8.65484	7.59181	6.96022	6.2435	5.49062	4.77636		RING/U-box superfamily protein
5	17474973	17475089	EnhancerA4225	AT5G43510	NA	NA	NA	NA	NA	NA	AtLURE1.2	Putative membrane lipoprotein
5	17655687	17656234	EnhancerA4233	AT5G43900	1.69402	1.08218	0.646351	0.495688	0.297868	0.670651	ATMYA2	myosin 2
5	17656480	17656686	EnhancerA4234	AT5G43900	1.69402	1.08218	0.646351	0.495688	0.297868	0.670651	ATMYA2	myosin 2
5	17693820	17693994	EnhancerA4235	AT5G43970	-0.804447	-0.243407	0.334062	0.610453	0.917772	0.328502	ATTOM22-V	translocase of outer membrane 22-V
5	17727446	17727645	EnhancerA4236	AT5G44050	2.89997	1.32092	-0.503523	-2.67236	-3.62469	-2.24439	AtDTX28	MATE efflux family protein
5	17954255	17954399	EnhancerA4246	AT5G44565	1.53017	1.36174	0.149251	-1.10891	-0.181845	-0.701101
5	17971981	17972151	EnhancerA4248	AT5G44574	-1.55317	4.2318	6.05962	5.28856	4.20457	5.37594
5	17975246	17975452	EnhancerA4249	AT5G44575	3.8963	7.46705	8.99174	8.53399	9.02196	9.21922
5	18095119	18095316	EnhancerA4255	AT5G44820	2.35904	2.97803	3.32398	3.19159	2.95699	2.43641		Nucleotide-diphospho-sugar transferase family protein
5	18210378	18210731	EnhancerA4257	AT5G45095	NA	NA	NA	0.544556	NA	NA
5	18213396	18214371	EnhancerA4258	AT5G45100	2.70392	0.707035	0.605153	0.304757	0.273628	1.02993	BRG1	SBP (S-ribonuclease binding protein) family protein
5	18220298	18220591	EnhancerA4260	AT5G45100	2.70392	0.707035	0.605153	0.304757	0.273628	1.02993	BRG1	SBP (S-ribonuclease binding protein) family protein
5	18238829	18238979	EnhancerA4263	AT5G45120	NA	NA	NA	NA	NA	NA		Eukaryotic aspartyl protease family protein
5	18778367	18778502	EnhancerA4287	AT5G46295	5.78144	4.72199	4.85531	3.52885	1.56936	1.08188
5	18947976	18948514	EnhancerA4296	AT5G46690	-6.61196	-5.53135	-5.52157	-4.76856	-4.79732	-4.91317	bHLH071	beta HLH protein 71
5	19044122	19044172	EnhancerA4300	AT5G46910	5.31461	4.17709	2.72519	1.47967	-0.738081	-0.267611	JMJ13	Transcription factor jumonji (jmj) family protein / zinc finger (C5HC2 type) family protein
5	19104571	19104814	EnhancerA4307	AT5G47050	0.187214	-1.42169	-1.11356	-1.28988	-1.06943	0.300191		SBP (S-ribonuclease binding protein) family protein
5	19138611	19138898	EnhancerA4310	AT5G47120	2.36268	3.4356	3.64606	3.56895	3.23412	3.21775	ATBI-1	BAX inhibitor 1
5	19176644	19177094	EnhancerA4311	AT5G47229	NA	NA	1.25613	NA	NA	NA
5	19395486	19395942	EnhancerA4315	AT5G47900	-4.09842	-3.06232	-4.16314	-3.38733	-1.6809	-1.31575		Protein of unknown function (DUF1624)
5	19507548	19507726	EnhancerA4321	AT5G48120	-0.74947	0.294392	0.693259	0.643341	0.350786	-0.329926	ASI3	ARM repeat superfamily protein
5	20083616	20083898	EnhancerA4338	AT5G49510	0.288373	0.339247	0.15298	0.393401	0.315242	-0.254729	PFD3	prefoldin 3
5	20087533	20087713	EnhancerA4344	AT5G49520	8.73336	7.13081	6.62012	5.66182	5.21083	4.48984	ATWRKY48	WRKY DNA-binding protein 48
5	20412428	20412668	EnhancerA4354	AT5G50160	-1.91202	-0.45799	0.338668	0.0451961	-0.212561	-0.44511	ATFRO8	ferric reduction oxidase 8
5	21134982	21135346	EnhancerA4369	AT5G52040	0.228358	0.594819	0.828039	0.615195	-0.0983857	-0.385569	At-RS41	RNA-binding (RRM/RBD/RNP motifs) family protein
5	21304572	21305015	EnhancerA4381	AT5G52500	NA	NA	NA	NA	NA	NA
5	21442182	21442307	EnhancerA4389	AT5G52890	0.149353	0.838842	0.883789	0.308534	-0.625437	1.13891		AT hook motif-containing protein
5	21502920	21503075	EnhancerA4393	AT5G53020	-4.7397	-2.75253	-2.23983	-1.85228	-1.7085	-1.93806		Ribonuclease P protein subunit P38-related
5	21576365	21576667	EnhancerA4395	AT5G53190	NA	NA	NA	NA	NA	NA	AtSWEET3	Nodulin MtN3 family protein
5	21719009	21719171	EnhancerA4410	AT5G53480	-0.153228	0.922243	0.868293	0.892852	0.395771	-0.0997766	AtKPNB1	ARM repeat superfamily protein
5	21769093	21769434	EnhancerA4417	AT5G53580	-1.19198	-2.73257	-2.93734	-2.66821	-1.78948	-1.33482	AtPLR1	NAD(P)-linked oxidoreductase superfamily protein
5	21819018	21819761	EnhancerA4420	AT5G53750	7.04961	2.59452	1.97304	1.42437	1.59533	-0.900062		CBS domain-containing protein
5	21858206	21859088	EnhancerA4423	AT5G53840	1.08138	NA	NA	NA	NA	NA		F-box/RNI-like/FBD-like domains-containing protein
5	21886625	21886995	EnhancerA4425	AT5G53902	NA	NA	NA	NA	NA	NA	U3B	U3B; snoRNA
5	22112871	22113232	EnhancerA4435	AT5G54470	-2.07662	-3.04291	-1.93159	-3.3873	-3.28409	-2.36437	BBX29	B-box type zinc finger family protein
5	22126869	22127050	EnhancerA4437	AT5G54500	2.34104	3.15178	3.76064	3.7461	2.99325	1.98673	FQR1	flavodoxin-like quinone reductase 1
5	22136477	22136909	EnhancerA4441	AT5G54510	0.15693	1.19509	1.40191	-0.140499	-0.409823	-0.67417	DFL1	Auxin-responsive GH3 family protein
5	22323032	22323827	EnhancerA4446	AT5G55020	NA	NA	NA	NA	NA	NA	ATMYB120	myb domain protein 120
5	22355313	22355789	EnhancerA4450	AT5G55090	9.25417	8.59795	8.40258	7.28446	5.59159	3.12308	MAPKKK15	mitogen-activated protein kinase kinase kinase 15
5	22356107	22356371	EnhancerA4451	AT5G55090	9.25417	8.59795	8.40258	7.28446	5.59159	3.12308	MAPKKK15	mitogen-activated protein kinase kinase kinase 15
5	22644829	22645129	EnhancerA4458	AT5G55920	1.22329	2.72371	3.20239	2.66805	2.20692	0.681673	AtTRM4c	S-adenosyl-L-methionine-dependent methyltransferases superfamily protein
5	23037948	23038251	EnhancerA4480	AT5G56960	6.68474	2.34889	NA	NA	NA	NA		basic helix-loop-helix (bHLH) DNA-binding family protein
5	23059280	23059678	EnhancerA4484	AT5G56990	-0.0507245	-1.40306	-0.506098	-0.608656	-0.640285	-0.429386
5	23292921	23293124	EnhancerA4505	AT5G57520	-0.922309	0.947042	1.56432	-1.45816	0.881764	-1.08969	ATZFP2	zinc finger protein 2
5	23299725	23299982	EnhancerA4509	AT5G57530	NA	NA	NA	NA	NA	NA	AtXTH12	xyloglucan endotransglucosylase/hydrolase 12
5	23350378	23350671	EnhancerA4512	AT5G57655	0.820755	-0.685605	-0.387082	-0.149681	0.333495	1.55322		xylose isomerase family protein
5	23357579	23357768	EnhancerA4514	AT5G57660	-0.628215	-0.123952	0.0173719	-1.2568	-1.85857	-0.576645	ATCOL5	CONSTANS-like 5
5	23382878	23383083	EnhancerA4523	AT5G57710	2.94271	2.68032	2.34079	2.24377	2.23773	1.28	SMAX1	Double Clp-N motif-containing P-loop nucleoside triphosphate hydrolases superfamily protein
5	24067813	24068057	EnhancerA4543	AT5G59730	3.13014	0.773852	0.727151	-0.512157	-0.456243	-0.292225	ATEXO70H7	exocyst subunit exo70 family protein H7
5	24088699	24088915	EnhancerA4547	AT5G59790	3.31191	3.9888	3.30619	2.58563	2.01371	0.952853	SOK5	Domain of unknown function (DUF966)
5	24093404	24093675	EnhancerA4548	AT5G59790	3.31191	3.9888	3.30619	2.58563	2.01371	0.952853	SOK5	Domain of unknown function (DUF966)
5	24237081	24237261	EnhancerA4552	AT5G60190	0.515116	-0.0526552	0.00572101	-0.276844	-0.0319314	0.295219		Cysteine proteinases superfamily protein
5	24383799	24383849	EnhancerA4558	AT5G60670	-2.21767	-0.485006	0.16696	0.235941	0.704467	0.0261944	RPL12C	Ribosomal protein L11 family protein
5	24390005	24390249	EnhancerA4561	AT5G60680	0.0701636	-0.615402	-0.651593	-2.13055	-2.93436	-0.824336		Protein of unknown function, DUF584
5	24417077	24417603	EnhancerA4567	AT5G60720	0.994418	-0.129193	0.864492	0.547116	0.455425	1.96814		Protein of unknown function, DUF547
5	24492098	24492373	EnhancerA4573	AT5G60890	-0.0103115	-2.44748	-2.44626	-1.95999	-1.59588	-2.90872	AtATR1	myb domain protein 34
5	24533048	24533352	EnhancerA4579	AT5G60966	NA	NA	NA	NA	NA	NA		pre-tRNA
5	25066320	25066948	EnhancerA4596	AT5G62420	NA	NA	NA	NA	NA	NA		NAD(P)-linked oxidoreductase superfamily protein
5	25077959	25078405	EnhancerA4599	AT5G62470	2.00583	2.05188	1.23663	0.376864	-0.00629777	-0.719381	ATMYB96	myb domain protein 96
5	25087861	25088067	EnhancerA4601	AT5G62480	3.61924	3.55685	3.29597	4.53028	4.08559	3.4224	ATGSTU9	glutathione S-transferase tau 9
5	25235269	25235446	EnhancerA4611	AT5G62865	5.71347	4.34259	4.28809	3.13269	1.27446	1.07234
5	25553960	25554344	EnhancerA4624	AT5G63860	-0.370667	0.510785	1.02946	0.883043	0.182109	-0.357727	AtUVR8	Regulator of chromosome condensation (RCC1) family protein
5	25657549	25657639	EnhancerA4626	AT5G64110	3.41874	3.51863	4.12962	5.49871	6.12562	6.22307		Peroxidase superfamily protein
5	25658183	25658767	EnhancerA4627	AT5G64120	8.24011	8.93908	9.55037	9.59889	9.48053	8.93532	AtPRX71	Peroxidase superfamily protein
5	25658958	25659118	EnhancerA4628	AT5G64120	8.24011	8.93908	9.55037	9.59889	9.48053	8.93532	AtPRX71	Peroxidase superfamily protein
5	25701047	25701309	EnhancerA4630	AT5G64250	-0.134946	0.0791133	-0.263868	-0.110657	-0.30746	0.439606		Aldolase-type TIM barrel family protein
5	25761769	25762092	EnhancerA4632	AT5G64430	-0.70851	0.397012	1.11072	0.556966	1.01002	1.23187		Octicosapeptide/Phox/Bem1p family protein
5	25791607	25792034	EnhancerA4633	AT5G64520	-1.3546	-1.6403	-0.381213	0.0170203	-0.398991	-0.966073	ATXRCC2	homolog of X-ray repair cross complementing 2 (XRCC2)
5	25887986	25888198	EnhancerA4643	AT5G64740	0.896483	0.686435	-0.17479	-0.686454	-1.04788	-1.87199	CESA6	cellulose synthase 6
5	26024552	26024867	EnhancerA4647	AT5G65140	3.60289	2.47281	1.59294	0.79573	1.16238	1.45073	TPPJ	Haloacid dehalogenase-like hydrolase (HAD) superfamily protein
5	26215161	26215931	EnhancerA4661	AT5G65600	7.08332	6.39495	6.24818	5.08833	1.87465	NA	LecRK-IX.2	Concanavalin A-like lectin protein kinase family protein
5	26631213	26631413	EnhancerA4681	AT5G66700	NA	NA	NA	NA	NA	NA	ATHB53	homeobox 53
5	26668402	26668614	EnhancerA4684	AT5G66790	4.97355	4.73246	4.4207	3.93987	3.18161	2.8732		Protein kinase superfamily protein
5	26918210	26918476	EnhancerA4701	AT5G67450	6.89076	8.77275	8.54917	7.66984	6.97284	6.51141	AZF1	zinc-finger protein 1
Down
Chr	Start	End	Enhancer Name	Closest Gene	flg22 1h Log2(fold change)	flg22 2h Log2(fold change)	flg22 3h Log2(fold change)	flg22 5h Log2(fold change)	flg22 9h Log2(fold change)	flg22 18h Log2(fold change)	Gene Name	Gene Function
1	77578	77832	EnhancerA8	AT1G01180	-1.20658	-0.784138	-0.398242	-0.883839	-1.56535	-0.644344		S-adenosyl-L-methionine-dependent methyltransferases superfamily protein
1	81810	82291	EnhancerA9	AT1G01190	-0.275789	-1.72898	-3.64762	-2.60393	-1.81755	-2.29744	CYP78A8	cytochrome P450, family 78, subfamily A, polypeptide 8
1	434149	434880	EnhancerA20	AT1G02230	NA	0.514825	0.436796	5.6375	5.71001	4.75433	ANAC004	NAC domain containing protein 4
1	511107	511417	EnhancerA24	AT1G02470	0.093085	-0.0321328	-0.136957	1.58756	2.25902	3.45582		Polyketide cyclase/dehydrase and lipid transport superfamily protein
1	571330	571499	EnhancerA26	AT1G02660	4.40984	2.40955	1.22132	0.893156	-0.754265	0.569959	PLIP2	alpha/beta-Hydrolases superfamily protein
1	641411	641535	EnhancerA28	AT1G02880	2.241	0.626656	0.319402	0.457893	0.757895	0.772831	TPK1	thiamin pyrophosphokinase1
1	1171669	1171776	EnhancerA45	AT1G04360	1.55665	-0.0556482	0.0267217	-0.0929587	-2.69063	-1.4129	ATL1	RING/U-box superfamily protein
1	1309395	1309461	EnhancerA51	AT1G04684	NA	NA	NA	NA	NA	NA
1	1355560	1356038	EnhancerA52	AT1G04810	-1.07853	-0.19513	0.85749	0.951955	0.555678	0.00953319		26S proteasome regulatory complex, non-ATPase subcomplex, Rpn2/Psmd1 subunit
1	1881164	1881471	EnhancerA62	AT1G06160	-2.98305	-2.32664	1.47902	1.95922	1.99714	-0.0928995	ERF59	octadecanoid-responsive Arabidopsis AP2/ERF 59
1	2123867	2124074	EnhancerA67	AT1G06910	-2.87416	-2.96173	-1.42376	-1.4251	-0.38088	-0.68934	TRFL7	TRF-like 7
1	2173080	2173274	EnhancerA68	AT1G07090	1.29491	0.930398	0.489963	0.256652	0.661717	0.732133	LSH6	Protein of unknown function (DUF640)
1	2335565	2336224	EnhancerA72	AT1G07590	0.145995	-0.500019	-0.328081	-0.0596431	-0.192916	0.992389		Tetratricopeptide repeat (TPR)-like superfamily protein
1	2407482	2407536	EnhancerA73	AT1G07760	NA	NA	NA	NA	NA	NA		pre-tRNA
1	2754013	2754198	EnhancerA83	AT1G08650	-0.369343	-1.25149	-1.01368	-1.21991	0.0634772	-0.123211	ATPPCK1	phosphoenolpyruvate carboxylase kinase 1
1	3482656	3482869	EnhancerA100	AT1G10550	-4.37219	-2.17552	-4.96146	-3.83007	-4.9856	-2.90955	XET	xyloglucan:xyloglucosyl transferase 33
1	3549141	3549190	EnhancerA104	AT1G10690	0.118779	0.59895	0.666338	-0.38834	-0.628491	1.71709	SMR8
1	3774970	3775020	EnhancerA109	AT1G11260	2.86263	3.43073	3.19537	3.04408	2.51196	0.997096	ATSTP1	sugar transporter 1
1	4031042	4031376	EnhancerA117	AT1G11940	1.05658	0.305273	-0.412066	0.570426	0.183844	-0.0180067		Core-2/I-branching beta-1,6-N-acetylglucosaminyltransferase family protein
1	4058965	4059254	EnhancerA118	AT1G12015	NA	NA	NA	NA	0.47161	NA		snoRNA
1	4232913	4233234	EnhancerA130	AT1G12430	0.382193	-0.964192	-1.00377	-0.654615	-0.324525	-0.111145	ARK3	armadillo repeat kinesin 3
1	4581992	4582217	EnhancerA154	AT1G13360	0.972601	0.643276	0.910445	0.513015	0.247235	0.612374
1	5126274	5126786	EnhancerA178	AT1G14860	-0.0515999	2.09526	1.88394	2.95809	2.79173	3.55739	atnudt18	nudix hydrolase homolog 18
1	5192830	5192953	EnhancerA186	AT1G15100	-0.393084	0.0864936	0.224799	-0.641991	0.298525	0.136484	RHA2A	RING-H2 finger A2A
1	5281754	5282017	EnhancerA188	AT1G15360	NA	NA	NA	NA	NA	NA	AtSHN1	Integrase-type DNA-binding superfamily protein
1	5386217	5387394	EnhancerA193	AT1G15660	1.41411	2.28826	2.51894	2.96239	1.48053	0.820296	CENP-C	centromere protein C
1	6014620	6015470	EnhancerA213	AT1G17500	2.8914	2.44095	1.56401	1.71914	2.14709	2.76047		ATPase E1-E2 type family protein / haloacid dehalogenase-like hydrolase family protein
1	6140010	6140262	EnhancerA215	AT1G17830	0.67239	0.726327	0.192859	0.636847	-1.45386	-0.425752		Protein of unknown function (DUF789)
1	6446189	6446776	EnhancerA217	AT1G18700	-0.0447246	-0.917036	-1.1147	-0.704993	0.191891	0.210693		DNAJ heat shock N-terminal domain-containing protein
1	6447538	6447739	EnhancerA218	AT1G18710	-0.151724	-2.14549	-3.21177	-3.2995	-2.35237	-1.81221	AtMYB47	myb domain protein 47
1	6448049	6448375	EnhancerA219	AT1G18710	-0.151724	-2.14549	-3.21177	-3.2995	-2.35237	-1.81221	AtMYB47	myb domain protein 47
1	6453533	6453713	EnhancerA220	AT1G18710	-0.151724	-2.14549	-3.21177	-3.2995	-2.35237	-1.81221	AtMYB47	myb domain protein 47
1	6495143	6495455	EnhancerA225	AT1G18835	-1.36821	-1.81714	-1.96823	-1.90413	-1.974	-1.53221	MIF3	mini zinc finger
1	6511646	6511889	EnhancerA227	AT1G18860	NA	0.514825	3.28792	5.73167	5.17874	5.10606	ATWRKY61	WRKY DNA-binding protein 61
1	6636627	6637027	EnhancerA233	AT1G19220	-1.52387	-0.744322	-1.07902	-1.62252	-2.13316	-1.81068	ARF11	auxin response factor 19
1	6795689	6796136	EnhancerA242	AT1G19650	0.135783	-0.123251	-0.423196	-0.429269	-0.662966	-0.277743		Sec14p-like phosphatidylinositol transfer family protein
1	6884511	6884761	EnhancerA253	AT1G19850	1.08917	0.390491	-0.0834608	0.242971	-0.0215519	-0.492711	ARF5	Transcriptional factor B3 family protein / auxin-responsive factor AUX/IAA-related
1	7319801	7320440	EnhancerA264	AT1G20970	1.5928	1.64827	1.1143	1.25758	0.562765	0.235183
1	7452651	7452789	EnhancerA284	AT1G21310	2.38793	4.28028	4.89338	5.73603	6.42118	6.19705	ATEXT3	extensin 3
1	7458162	7458488	EnhancerA286	AT1G21310	2.38793	4.28028	4.89338	5.73603	6.42118	6.19705	ATEXT3	extensin 3
1	7515083	7515147	EnhancerA292	AT1G21470	NA	NA	NA	NA	NA	NA
1	7694330	7694424	EnhancerA297	AT1G21900	2.01386	2.38586	3.04416	2.91592	2.39167	2.48995	p24delta5	emp24/gp25L/p24 family/GOLD family protein
1	7694803	7694952	EnhancerA298	AT1G21910	0.953872	-3.02815	-6.12887	-4.67393	-3.20979	-3.17448	DREB26	Integrase-type DNA-binding superfamily protein
1	7699282	7699590	EnhancerA299	AT1G21910	0.953872	-3.02815	-6.12887	-4.67393	-3.20979	-3.17448	DREB26	Integrase-type DNA-binding superfamily protein
1	7700760	7700932	EnhancerA301	AT1G21910	0.953872	-3.02815	-6.12887	-4.67393	-3.20979	-3.17448	DREB26	Integrase-type DNA-binding superfamily protein
1	7975658	7975779	EnhancerA317	AT1G22570	2.40336	1.21785	0.572989	1.51703	0.0455043	1.44941		Major facilitator superfamily protein
1	7991266	7991316	EnhancerA318	AT1G22600	NA	NA	NA	NA	NA	NA		Late embryogenesis abundant protein (LEA) family protein
1	8008836	8008913	EnhancerA321	AT1G22640	-1.59607	-2.73014	-2.39214	-2.23084	-2.58117	-0.934051	ATMYB3	myb domain protein 3
1	8114042	8114507	EnhancerA330	AT1G22920	-0.0699262	0.464904	0.498011	0.77127	0.577009	0.75099	AJH1	COP9 signalosome 5A
1	8166086	8166666	EnhancerA332	AT1G23040	0.532399	1.55974	1.87178	1.4856	1.39032	0.735126		hydroxyproline-rich glycoprotein family protein
1	8190627	8190773	EnhancerA333	AT1G23090	1.94754	2.86116	2.74017	2.36678	2.77225	2.16688	AST91	sulfate transporter 91
1	8193410	8193839	EnhancerA336	AT1G23100	-1.04517	0.0546545	1.01208	0.98251	1.29664	0.403813		GroES-like family protein
1	8919989	8920350	EnhancerA348	AT1G25422	4.31139	2.08637	1.02783	0.340465	-1.47273	-1.96348
1	8980589	8980805	EnhancerA356	AT1G25560	3.35622	2.35423	1.9906	1.13776	0.723514	0.364246	AtTEM1	AP2/B3 transcription factor family protein
1	8991249	8991491	EnhancerA362	AT1G25570	-0.33209	1.34273	0.552084	1.11481	1.23924	0.768411		Di-glucose binding protein with Leucine-rich repeat domain
1	9095175	9095333	EnhancerA363	AT1G26300	0.632951	0.125969	-0.311435	0.738068	0.0489153	-0.351272		BSD domain-containing protein
1	9273233	9273291	EnhancerA374	AT1G26790	NA	NA	NA	NA	NA	NA	CDF6	Dof-type zinc finger DNA-binding family protein
1	9345428	9345604	EnhancerA382	AT1G26940	1.40759	0.970114	0.718963	0.864753	0.645222	1.72572		Cyclophilin-like peptidyl-prolyl cis-trans isomerase family protein
1	9810595	9810695	EnhancerA394	AT1G28120	-0.42066	-0.187466	-0.609515	-0.178096	-0.0419068	-0.135731
1	9831713	9832038	EnhancerA402	AT1G28140	0.597422	-0.510184	-0.341224	-0.0136981	-0.0103636	0.406881
1	10297148	10297814	EnhancerA434	AT1G29410	-1.51167	-1.85761	-2.41199	-1.35523	-2.30741	-2.00059	PAI3	phosphoribosylanthranilate isomerase 3
1	10456070	10456576	EnhancerA445	AT1G29860	NA	1.94229	1.63607	1.24196	3.58349	1.41583	ATWRKY71	WRKY DNA-binding protein 71
1	10489737	10490055	EnhancerA446	AT1G29950	-1.48345	-0.96279	-0.170792	-0.229984	-0.528458	-0.546369	SACL3	basic helix-loop-helix (bHLH) DNA-binding superfamily protein
1	10651985	10652253	EnhancerA460	AT1G30260	-2.7	-3.05945	-2.24486	-2.13276	-0.454391	0.0642639
1	11013519	11013698	EnhancerA487	AT1G30930	NA	NA	NA	NA	NA	NA		F-box family protein
1	11075038	11075187	EnhancerA490	AT1G31050	NA	NA	NA	0.544556	NA	NA		basic helix-loop-helix (bHLH) DNA-binding superfamily protein
1	11113757	11114195	EnhancerA495	AT1G31130	2.40536	1.84688	1.22261	1.28404	0.97007	1.57018
1	11136303	11136458	EnhancerA496	AT1G31173	-4.84415	-3.30511	-2.87548	-3.15533	-3.88896	-1.55179	MIR167D	MIR167D; miRNA
1	11225866	11225945	EnhancerA501	AT1G31350	1.47916	0.106108	1.10073	0.419382	0.583596	0.0926625	KUF1	KAR-UP F-box 1
1	11228253	11228490	EnhancerA504	AT1G31358	NA	NA	NA	NA	NA	NA	MIR404	MIR404; miRNA
1	11426881	11427185	EnhancerA509	AT1G31840	3.07277	0.700667	-1.51746	1.30411	2.09841	-0.169875		Tetratricopeptide repeat (TPR)-like superfamily protein
1	11453460	11453640	EnhancerA512	AT1G31885	3.08052	3.95548	4.44643	7.28951	7.02692	6.82206	NIP3;1	NOD26-like intrinsic protein 3;1
1	11454264	11455149	EnhancerA513	AT1G31910	0.0431058	0.269061	0.669939	0.780746	0.844121	0.526756		GHMP kinase family protein
1	11621947	11622055	EnhancerA525	AT1G32240	-2.99477	-1.55606	-1.33279	-0.842754	0.145023	-1.37426	KAN2	Homeodomain-like superfamily protein
1	11770164	11770836	EnhancerA533	AT1G32540	-1.11829	-1.39038	-0.728864	-1.1499	-2.1616	-0.595572	LOL1	lsd one like 1
1	11771259	11771596	EnhancerA534	AT1G32550	-0.94333	-2.49792	-3.19977	-2.55329	-1.51138	-1.34539	FdC2	2Fe-2S ferredoxin-like superfamily protein
1	11820176	11820463	EnhancerA539	AT1G32690	2.78079	2.39163	2.56043	2.72153	2.49686	-0.312368
1	12096425	12096723	EnhancerA551	AT1G33360	0.216389	0.730679	0.690885	1.36531	1.37487	0.944389		ATP-dependent Clp protease
1	12342604	12343079	EnhancerA559	AT1G33960	0.0204336	2.44249	3.16664	3.24961	2.95936	5.0764	AIG1	P-loop containing nucleoside triphosphate hydrolases superfamily protein
1	12548549	12548730	EnhancerA565	AT1G34370	1.97211	2.39757	2.2558	2.14124	1.22528	0.983693	AtSTOP1	C2H2 and C2HC zinc fingers superfamily protein
1	12914853	12914902	EnhancerA570	AT1G35220	0.765985	1.01264	0.329866	1.09493	1.14666	1.42766
1	12968017	12968068	EnhancerA573	AT1G35330	NA	NA	NA	NA	NA	NA		RING/U-box superfamily protein
1	13029763	13030202	EnhancerA575	AT1G35430	2.09009	1.64407	0.754083	0.284329	0.263204	0.309457
1	14305410	14306010	EnhancerA605	AT1G38131	-1.80523	-2.24158	-2.3881	-2.32367	-2.40272	-1.02632		O-fucosyltransferase family protein
1	16895926	16896027	EnhancerA624	AT1G44750	0.23672	0.385726	0.467417	1.17459	0.5781	1.2194	ATPUP11	purine permease 11
1	17921687	17921803	EnhancerA667	AT1G48490	0.243198	1.55611	0.939778	1.08292	0.701004	0.956273		Protein kinase superfamily protein
1	18211311	18211399	EnhancerA679	AT1G49230	-0.0216684	2.18147	2.79088	3.0661	2.05472	1.25467	AtATL78	RING/U-box superfamily protein
1	18428032	18428490	EnhancerA689	AT1G49780	-1.12781	-1.33625	-2.41434	-2.85306	-1.98124	-1.62213	PUB26	plant U-box 26
1	18761054	18761123	EnhancerA696	AT1G50640	2.66039	1.67497	1.16897	0.451604	0.289979	0.381563	ATERF3	ethylene responsive element binding factor 3
1	18761751	18761888	EnhancerA697	AT1G50650	NA	NA	NA	NA	NA	NA	KRS	Stigma-specific Stig1 family protein
1	18951924	18952446	EnhancerA701	AT1G51160	-0.0108775	0.101847	0.197146	0.777529	0.340604	0.266789	AtBET5	SNARE-like superfamily protein
1	19431577	19431752	EnhancerA714	AT1G52185	1.08138	NA	NA	NA	NA	NA	MIR406	MIR406; miRNA
1	19825281	19825845	EnhancerA726	AT1G53170	-1.37741	-2.50251	-1.43556	-2.40834	-2.27436	-1.4736	ATERF-8	ethylene response factor 8
1	19874099	19874187	EnhancerA730	AT1G53290	-0.756379	-0.620683	-0.846358	-1.28805	-1.63452	-1.12393		Galactosyltransferase family protein
1	20436738	20436984	EnhancerA741	AT1G54770	-2.22849	-0.00255571	0.473479	0.773414	1.11663	0.226842		Fcf2 pre-rRNA processing protein
1	20622095	20622310	EnhancerA749	AT1G55280	-3.34367	-2.84532	-2.11329	-0.810529	-0.989184	-1.12606		Lipase/lipooxygenase, PLAT/LH2 family protein
1	20670425	20670670	EnhancerA750	AT1G55360	-3.20347	-3.25322	-1.97397	-2.52843	-2.45435	-2.33641		Protein of Unknown Function (DUF239)
1	20779211	20779351	EnhancerA752	AT1G55610	1.08138	NA	1.63607	NA	0.47161	1.41583	BRL1	BRI1 like
1	21037439	21037766	EnhancerA760	AT1G56210	-3.68029	-2.07097	-2.22458	-3.30232	-0.290324	-0.970217		Heavy metal transport/detoxification superfamily protein
1	21642308	21642428	EnhancerA777	AT1G58330	NA	NA	NA	NA	NA	NA	ZW2	transcription factor-related
1	21662384	21662473	EnhancerA782	AT1G58350	-0.130584	0.198186	-0.143806	-0.123364	0.00119549	-0.344622	ZW18	Putative serine esterase family protein
1	22085695	22085795	EnhancerA801	AT1G59980	-3.02807	-2.12315	-2.02639	-1.5096	-2.42212	-1.46114	ARL2	ARG1-like 2
1	22187424	22187752	EnhancerA808	AT1G60160	-2.56365	-3.96008	-3.37029	-2.54006	-2.43445	-1.22724	KT12	Potassium transporter family protein
1	22761790	22762016	EnhancerA835	AT1G61660	2.08493	2.20765	1.47111	1.31096	1.31846	0.55477	AtbHLH112	basic helix-loop-helix (bHLH) DNA-binding superfamily protein
1	22821771	22822108	EnhancerA839	AT1G61795	-1.89047	-6.28978	-4.7297	-5.11245	-3.83573	-1.95795		PAK-box/P21-Rho-binding family protein
1	22875642	22876267	EnhancerA844	AT1G61890	5.16309	0.793735	-0.448702	-0.856543	-0.557491	-2.10172		MATE efflux family protein
1	22880941	22881050	EnhancerA847	AT1G61900	-1.20235	-1.39368	-1.04095	-0.344884	-0.21559	-1.35592
1	22881662	22881856	EnhancerA848	AT1G61900	-1.20235	-1.39368	-1.04095	-0.344884	-0.21559	-1.35592
1	23163117	23163258	EnhancerA872	AT1G62560	-2.63245	-4.23435	-3.39715	-2.17944	-1.97471	-1.41399	FMO GS-OX3	flavin-monooxygenase glucosinolate S-oxygenase 3
1	23197189	23197239	EnhancerA877	AT1G62640	-0.603378	-1.91307	-1.25791	-0.799777	-0.602937	-0.859274	KAS III	3-ketoacyl-acyl carrier protein synthase III
1	23344608	23344787	EnhancerA884	AT1G63000	-0.582891	-0.67513	-0.398319	-0.631445	-0.24149	-0.546246	NRS/ER	nucleotide-rhamnose synthase/epimerase-reductase
1	23783853	23784311	EnhancerA909	AT1G64070	1.08138	0.514825	0.574499	NA	NA	NA	RLM1	Disease resistance protein (TIR-NBS-LRR class) family
1	24252606	24252674	EnhancerA929	AT1G65295	-1.29521	-0.812199	-1.23715	-1.94573	-2.51718	-0.798759
1	24252950	24253291	EnhancerA930	AT1G65295	-1.29521	-0.812199	-1.23715	-1.94573	-2.51718	-0.798759
1	24652109	24652340	EnhancerA942	AT1G66190	-0.315258	-1.60417	-1.56795	-1.62229	-1.12336	-0.602832
1	24743799	24744349	EnhancerA956	AT1G66350	-1.02613	-3.3341	-3.48086	-2.73533	-1.42496	-5.39615	RGL	RGA-like 1
1	24770115	24770250	EnhancerA962	AT1G66400	0.046685	-0.8088	-1.72677	-1.16434	-0.974821	-0.927123	CML23	calmodulin like 23
1	24844057	24844488	EnhancerA967	AT1G66590	1.67721	3.06929	2.97853	2.68542	3.37012	3.13745	ATCOX19-1	cytochrome c oxidase 19-1
1	25027292	25027356	EnhancerA978	AT1G67050	-4.74833	-3.28662	-3.07005	-3.42511	-4.98408	-2.91377
1	25027746	25027865	EnhancerA979	AT1G67050	-4.74833	-3.28662	-3.07005	-3.42511	-4.98408	-2.91377
1	25051337	25051444	EnhancerA982	AT1G67090	-1.24082	-1.89696	-2.2798	-3.51884	-2.43235	-1.78385	RBCS1A	ribulose bisphosphate carboxylase small chain 1A
1	25607108	25607384	EnhancerA1006	AT1G68320	NA	NA	NA	NA	NA	0.873506	AtMYB62	myb domain protein 62
1	25695523	25695572	EnhancerA1021	AT1G68490	-1.22014	-0.839145	-0.543765	-0.884259	-0.956551	-0.419321
1	25723827	25723895	EnhancerA1026	AT1G68550	NA	NA	NA	NA	NA	NA	CRF10	Integrase-type DNA-binding superfamily protein
1	25724569	25725397	EnhancerA1027	AT1G68550	NA	NA	NA	NA	NA	NA	CRF10	Integrase-type DNA-binding superfamily protein
1	25742376	25742502	EnhancerA1032	AT1G68570	-5.34617	-3.74164	-2.22015	-2.16573	-2.34756	-1.70799	AtNPF3.1	Major facilitator superfamily protein
1	26001676	26002106	EnhancerA1048	AT1G69160	-3.94678	-3.19045	-3.57709	-3.62698	-4.47547	-3.02345	BGL1
1	26133882	26134117	EnhancerA1053	AT1G69526	-0.439172	0.267911	-0.20587	-0.32202	0.0731703	-3.25681		S-adenosyl-L-methionine-dependent methyltransferases superfamily protein
1	26135151	26135274	EnhancerA1054	AT1G69526	-0.439172	0.267911	-0.20587	-0.32202	0.0731703	-3.25681		S-adenosyl-L-methionine-dependent methyltransferases superfamily protein
1	26143857	26143956	EnhancerA1059	AT1G69530	-4.68476	-2.8777	-1.98425	-1.11306	-0.673403	-1.54742	AT-EXP1	expansin A1
1	26243533	26243727	EnhancerA1073	AT1G69760	2.26333	1.06617	1.4878	1.13623	0.379442	-0.73141
1	26465233	26465384	EnhancerA1091	AT1G70270	NA	NA	NA	NA	NA	NA
1	26484715	26485162	EnhancerA1093	AT1G70310	-0.792932	-2.55354	-1.67372	-1.57456	-0.49794	-0.647717	SPDS2	spermidine synthase 2
1	26511427	26511703	EnhancerA1094	AT1G70370	-1.26932	-2.45565	-2.83987	-3.26511	-2.09883	-2.27368	PG2	polygalacturonase 2
1	26512241	26512659	EnhancerA1095	AT1G70370	-1.26932	-2.45565	-2.83987	-3.26511	-2.09883	-2.27368	PG2	polygalacturonase 2
1	26601035	26601110	EnhancerA1101	AT1G70550	-0.959248	-1.3628	-1.2728	-2.81374	-4.26674	-2.21576		Protein of Unknown Function (DUF239)
1	26678438	26678918	EnhancerA1107	AT1G70750	1.41663	0.756426	0.257142	1.27412	0.724597	0.327227	MyoB2	Protein of unknown function, DUF593
1	26694331	26695159	EnhancerA1110	AT1G70780	NA	NA	NA	NA	NA	NA
1	27048060	27048800	EnhancerA1126	AT1G71880	2.09305	3.16332	3.23047	2.80898	3.05718	2.30577	ATSUC1	sucrose-proton symporter 1
1	27151063	27151401	EnhancerA1132	AT1G72150	0.0971192	-0.351286	-0.810667	-1.51564	-2.15607	-1.28986	PATL1	PATELLIN 1
1	27160002	27160277	EnhancerA1134	AT1G72175	0.923278	0.867572	0.779183	0.338548	-0.188941	0.532021		RING/U-box protein with domain of unknown function (DUF 1232)
1	27161018	27161197	EnhancerA1135	AT1G72175	0.923278	0.867572	0.779183	0.338548	-0.188941	0.532021		RING/U-box protein with domain of unknown function (DUF 1232)
1	27655987	27656392	EnhancerA1150	AT1G73580	NA	0.514825	NA	NA	NA	NA	CAR3	Calcium-dependent lipid-binding (CaLB domain) family protein
1	27858015	27858138	EnhancerA1157	AT1G74080	NA	1.71133	1.25613	2.69238	NA	NA	ATMYB122	myb domain protein 122
1	28036299	28036651	EnhancerA1161	AT1G74640	-0.262814	0.486814	1.17334	1.39709	0.819335	0.229199		alpha/beta-Hydrolases superfamily protein
1	28147765	28147852	EnhancerA1166	AT1G74940	-1.9924	-2.16024	-1.33298	-2.19078	-2.8897	-1.37576		Protein of unknown function (DUF581)
1	28469989	28470241	EnhancerA1189	AT1G75830	1.9641	NA	NA	0.544556	NA	NA	LCR67	low-molecular-weight cysteine-rich 67
1	28671379	28671652	EnhancerA1195	AT1G76420	NA	NA	0.436796	NA	NA	NA	ANAC031	NAC (No Apical Meristem) domain transcriptional regulator superfamily protein
1	28871410	28871795	EnhancerA1211	AT1G76890	-0.5537	0.404384	0.548899	0.342936	-0.163335	-0.51424	AT-GT2	Duplicated homeodomain-like superfamily protein
1	28901419	28901642	EnhancerA1218	AT1G76940	1.61286	1.86403	1.11658	0.638979	0.200197	0.586079		RNA-binding (RRM/RBD/RNP motifs) family protein
1	29224693	29225120	EnhancerA1226	AT1G77740	-0.227418	-0.0230035	-0.181607	0.12136	0.169264	-0.956818	PIP5K2	phosphatidylinositol-4-phosphate 5-kinase 2
1	29229406	29229635	EnhancerA1229	AT1G77750	-0.937299	-1.52505	-0.735936	-0.26585	-0.299348	-0.734968		Ribosomal protein S13/S18 family
1	29438536	29438911	EnhancerA1248	AT1G78240	2.29883	2.53179	2.19366	0.75564	0.159438	-0.799445	OSU1	S-adenosyl-L-methionine-dependent methyltransferases superfamily protein
1	29578595	29578771	EnhancerA1260	AT1G78630	-0.183572	-1.07658	-1.63563	-2.96476	-2.59627	-1.90823	emb1473	Ribosomal protein L13 family protein
1	29760993	29761187	EnhancerA1262	AT1G79110	-0.0401134	-0.422668	-1.15026	-0.99512	1.53723	0.794839	BRG2	zinc ion binding
1	29763645	29763865	EnhancerA1263	AT1G79120	0.59715	-0.133721	-1.4481	0.147475	0.0479605	-1.97251		Ubiquitin carboxyl-terminal hydrolase family protein
1	29874677	29874830	EnhancerA1271	AT1G79420	1.86306	1.23933	0.243495	0.545698	-1.53424	2.16376	BDR2	Protein of unknown function (DUF620)
1	30104351	30104698	EnhancerA1274	AT1G80030	-1.26133	-1.79928	-2.19989	-2.28317	-1.35356	-1.25408	DJA7	Molecular chaperone Hsp40/DnaJ family protein
1	30152930	30153313	EnhancerA1276	AT1G80170	-0.30815	-0.831666	-1.18422	0.0303559	-1.36507	-0.567654		Pectin lyase-like superfamily protein
2	126571	126947	EnhancerA1291	AT2G01220	0.907158	0.120416	-0.347007	-0.0577298	0.434239	0.348764		Nucleotidylyl transferase superfamily protein
2	261295	262046	EnhancerA1297	AT2G01580	NA	NA	NA	NA	NA	NA
2	362730	362820	EnhancerA1305	AT2G01830	-1.34753	-2.58253	-1.13997	-1.69217	0.333693	-1.50569	AHK4	CHASE domain containing histidine kinase protein
2	492665	492969	EnhancerA1314	AT2G02050	-0.0994861	-0.241064	0.148361	0.141205	0.389269	0.533638		NADH-ubiquinone oxidoreductase B18 subunit, putative
2	509562	509901	EnhancerA1317	AT2G02070	-3.01444	-1.14915	-1.03312	-0.541608	0.030424	-0.283152	AtIDD5	indeterminate(ID)-domain 5
2	815509	815810	EnhancerA1340	AT2G02835	NA	NA	NA	NA	NA	NA
2	1146570	1146755	EnhancerA1354	AT2G03750	-4.31379	-4.50691	-4.75277	-6.45651	-3.49958	-2.21069		P-loop containing nucleoside triphosphate hydrolases superfamily protein
2	1188670	1188925	EnhancerA1356	AT2G03890	-3.30366	-0.807527	-1.10879	-1.21653	-0.567988	-0.997565	ATPI4K GAMMA 7	phosphoinositide 4-kinase gamma 7
2	1393109	1393909	EnhancerA1364	AT2G04115	NA	NA	NA	NA	NA	NA		Plant self-incompatibility protein S1 family
2	1467195	1468520	EnhancerA1366	AT2G04240	-1.70845	-0.975472	-1.57222	-1.16758	-1.72346	-1.03254	XERICO	RING/U-box superfamily protein
2	1684082	1684407	EnhancerA1373	AT2G04795	-0.837217	-1.31522	-1.25426	-1.52415	-1.26823	-1.30997
2	2080462	2080848	EnhancerA1387	AT2G05620	-1.92417	-3.1374	-3.38251	-3.381	-2.33058	-1.40377	AtPGR5	proton gradient regulation 5
2	2261170	2261321	EnhancerA1392	AT2G05910	0.891204	2.05725	1.66087	2.03351	0.317499	1.46965		Protein of unknown function (DUF567)
2	2283852	2284077	EnhancerA1393	AT2G05940	2.78913	2.29507	2.97004	2.63103	2.46305	1.82673	RIPK	Protein kinase superfamily protein
2	3259609	3259800	EnhancerA1404	AT2G07672	NA	NA	NA	NA	NA	NA
2	3306574	3306841	EnhancerA1416	AT2G07774	-0.130384	-0.0575555	0.373395	0.271909	0.155793	-0.864233
2	3307339	3307474	EnhancerA1417	AT2G07774	-0.130384	-0.0575555	0.373395	0.271909	0.155793	-0.864233
2	3316684	3316774	EnhancerA1419	AT2G07687	1.60246	-0.653936	1.20476	0.771908	0.423638	1.72751		Cytochrome c oxidase, subunit III
2	3319919	3320209	EnhancerA1420	AT2G07687	1.60246	-0.653936	1.20476	0.771908	0.423638	1.72751		Cytochrome c oxidase, subunit III
2	3321902	3322151	EnhancerA1421	AT2G07755	NA	NA	NA	NA	NA	NA		pre-tRNA
2	3324385	3324746	EnhancerA1422	AT2G07755	NA	NA	NA	NA	NA	NA		pre-tRNA
2	3329555	3329682	EnhancerA1425	AT2G07755	NA	NA	NA	NA	NA	NA		pre-tRNA
2	3330941	3331053	EnhancerA1426	AT2G07792	NA	NA	NA	NA	NA	NA		pre-tRNA
2	3333570	3333696	EnhancerA1430	AT2G07792	NA	NA	NA	NA	NA	NA		pre-tRNA
2	3337842	3338305	EnhancerA1433	AT2G07689	NA	NA	NA	NA	NA	NA		NADH-Ubiquinone/plastoquinone (complex I) protein
2	3367262	3367501	EnhancerA1436	AT2G07667	0.0443532	0.398457	0.149514	0.593111	0.694722	-0.0804977
2	3376467	3377385	EnhancerA1438	AT2G07702	NA	NA	NA	NA	NA	NA
2	3377596	3378722	EnhancerA1439	AT2G07705	NA	NA	0.436796	NA	NA	0.996403
2	3395085	3395222	EnhancerA1444	AT2G07708	0.434876	0.0757749	-0.0887597	-0.541035	0.00518018	-0.567516
2	3396311	3396448	EnhancerA1445	AT2G07708	0.434876	0.0757749	-0.0887597	-0.541035	0.00518018	-0.567516
2	3404894	3405034	EnhancerA1450	AT2G07713	NA	NA	NA	NA	NA	NA
2	3405465	3405691	EnhancerA1451	AT2G07713	NA	NA	NA	NA	NA	NA
2	3428952	3429213	EnhancerA1453	AT2G07718	NA	NA	NA	NA	NA	NA		Cytochrome b/b6 protein
2	3431437	3431736	EnhancerA1454	AT2G07719	0.630044	0.484771	0.298688	0.471067	-0.438361	0.25227		Putative membrane lipoprotein
2	3460915	3461153	EnhancerA1458	AT2G07758	NA	NA	NA	NA	NA	NA		pre-tRNA
2	3463767	3463917	EnhancerA1459	AT2G07758	NA	NA	NA	NA	NA	NA		pre-tRNA
2	3464366	3464590	EnhancerA1460	AT2G07758	NA	NA	NA	NA	NA	NA		pre-tRNA
2	3465427	3465545	EnhancerA1461	AT2G07732	NA	1.94094	0.574499	1.53875	NA	NA		Ribulose bisphosphate carboxylase large chain, catalytic domain
2	3490229	3491200	EnhancerA1464	AT2G07806	-0.722806	0.158496	-0.371126	0.416492	0.705755	-0.54263
2	5840944	5840994	EnhancerA1501	AT2G13900	NA	NA	NA	NA	NA	NA		Cysteine/Histidine-rich C1 domain family protein
2	6371102	6371194	EnhancerA1519	AT2G14835	0.793268	1.43144	1.09814	0.934689	0.624571	0.590525		RING/U-box superfamily protein
2	6468287	6468373	EnhancerA1524	AT2G15000	-1.14057	-0.637643	0.672535	1.19643	1.2622	0.30283
2	6485580	6485739	EnhancerA1525	AT2G15010	NA	NA	NA	NA	NA	NA		Plant thionin
2	6520820	6520969	EnhancerA1528	AT2G15050	-2.62744	-0.309731	-0.644927	-1.27295	-1.75524	-1.5208	LTP	lipid transfer protein
2	6523603	6524303	EnhancerA1530	AT2G15050	-2.62744	-0.309731	-0.644927	-1.27295	-1.75524	-1.5208	LTP	lipid transfer protein
2	7056228	7056417	EnhancerA1550	AT2G16290	NA	NA	NA	NA	NA	NA		F-box family protein with a domain of unknown function (DUF295)
2	7442646	7442719	EnhancerA1564	AT2G17110	0.845027	0.624261	-0.31242	0.111999	-0.216672	0.411148		Protein of unknown function (DUF630 and DUF632)
2	7493328	7493917	EnhancerA1566	AT2G17230	0.813806	-1.14994	-1.44667	-2.22847	-1.8757	-3.19443	EXL5	EXORDIUM like 5
2	7581202	7581252	EnhancerA1571	AT2G17470	NA	0.514825	NA	NA	NA	NA	ALMT6	Aluminium activated malate transporter family protein
2	7957895	7958189	EnhancerA1589	AT2G18320	NA	NA	NA	NA	NA	NA		F-box associated ubiquitination effector family protein
2	8210639	8211072	EnhancerA1604	AT2G18950	1.27743	0.935021	1.56763	1.95136	1.54957	1.37317	ATHPT	homogentisate phytyltransferase 1
2	8432673	8432794	EnhancerA1614	AT2G19460	1.4302	1.70003	0.847643	-0.419909	-0.745381	-1.68936		Protein of unknown function (DUF3511)
2	8755465	8755891	EnhancerA1628	AT2G20300	-0.222395	-0.849832	-0.437627	-0.356752	-0.579202	-2.5064	ALE2	Protein kinase superfamily protein
2	9522848	9523309	EnhancerA1639	AT2G22430	0.852273	0.0514025	-0.599185	-0.654866	-0.537549	-0.149043	ATHB6	homeobox protein 6
2	9568236	9568890	EnhancerA1645	AT2G22510	-1.29314	-0.598918	-0.510885	-2.79396	-1.89938	-1.40125		hydroxyproline-rich glycoprotein family protein
2	9675776	9676094	EnhancerA1652	AT2G22760	6.46885	2.46616	-0.350739	-0.376955	-0.447089	-0.965806		basic helix-loop-helix (bHLH) DNA-binding superfamily protein
2	9688496	9689267	EnhancerA1657	AT2G22780	1.61488	0.629806	0.0998777	0.240479	1.12915	0.906658	PMDH1	peroxisomal NAD-malate dehydrogenase 1
2	9790398	9790620	EnhancerA1661	AT2G22990	-1.71404	-2.84137	-3.61331	-4.58624	-4.84532	-2.56746	SCPL8	sinapoylglucose 1
2	9910470	9910647	EnhancerA1669	AT2G23300	2.23419	3.49938	0.745981	1.97252	0.0993131	-0.449168		Leucine-rich repeat protein kinase family protein
2	9976067	9976289	EnhancerA1674	AT2G23430	-4.45741	-3.16865	-2.35703	-1.9407	-1.16698	-0.658705	ICK1	Cyclin-dependent kinase inhibitor family protein
2	9987909	9988390	EnhancerA1675	AT2G23450	3.43645	2.63434	2.27231	1.85103	1.58583	1.70888		Protein kinase superfamily protein
2	10075274	10075626	EnhancerA1684	AT2G23700	-1.62996	-2.21312	-1.17414	0.298131	-0.628641	-1.21204		Protein of unknown function, DUF547
2	10256311	10256518	EnhancerA1695	AT2G24130	2.14176	1.30108	NA	NA	NA	NA		Leucine-rich receptor-like protein kinase family protein
2	10686608	10686923	EnhancerA1713	AT2G25110	-0.675779	1.66951	3.22024	3.09669	2.55191	2.44268	AtSDF2	stromal cell-derived factor 2-like protein precursor
2	10740928	10741668	EnhancerA1714	AT2G25210	-0.689644	0.22111	1.0745	1.08263	1.11879	0.301775		Ribosomal protein L39 family protein
2	11048800	11048882	EnhancerA1720	AT2G25910	0.185383	-0.0756644	-0.219019	0.3393	0.252786	0.608638		3'-5' exonuclease domain-containing protein / K homology domain-containing protein / KH domain-containing protein
2	11191212	11191450	EnhancerA1724	AT2G26280							CID7	CTC-interacting domain 7
2	11981530	11981770	EnhancerA1751	AT2G28110	-0.396121	0.377045	2.21083	1.04323	1.73277	3.08363	FRA8	Exostosin family protein
2	11996368	11996675	EnhancerA1752	AT2G28140	3.75958	3.20172	2.82438	1.69001	2.07648	0.720999		Protein of unknown function (DUF1635)
2	12073425	12073664	EnhancerA1762	AT2G28290	0.0567472	-0.503343	-0.314822	-0.244946	0.158422	0.133391	CHR3	P-loop containing nucleoside triphosphate hydrolases superfamily protein
2	12090980	12091953	EnhancerA1764	AT2G28315	1.76457	NA	NA	NA	NA	0.873506	UXT1	Nucleotide/sugar transporter family protein
2	12123316	12123725	EnhancerA1771	AT2G28360	1.84635	2.38511	1.88636	1.95179	1.03616	1.45782		SIT4 phosphatase-associated family protein
2	12175918	12176083	EnhancerA1776	AT2G28480	-0.290327	-0.71729	0.0849086	-0.0109746	0.0946546	0.132739		RNA-binding CRS1 / YhbY (CRM) domain protein
2	12183303	12183440	EnhancerA1777	AT2G28490	NA	NA	NA	NA	NA	NA		RmlC-like cupins superfamily protein
2	12216183	12216353	EnhancerA1788	AT2G28520	0.923589	1.36254	1.15753	0.889761	0.419214	0.115985	VHA-A1	vacuolar proton ATPase A1
2	12225203	12225815	EnhancerA1789	AT2G28550	-0.933487	-1.41234	-1.62396	-1.56063	-1.1058	-0.670922	RAP2.7	related to AP2.7
2	12230227	12230295	EnhancerA1790	AT2G28550	-0.933487	-1.41234	-1.62396	-1.56063	-1.1058	-0.670922	RAP2.7	related to AP2.7
2	12231742	12232101	EnhancerA1791	AT2G28550	-0.933487	-1.41234	-1.62396	-1.56063	-1.1058	-0.670922	RAP2.7	related to AP2.7
2	12232723	12233239	EnhancerA1792	AT2G28560	-0.860875	-0.948121	-0.95579	0.00596108	-2.41051	-0.955397	ATRAD51B	DNA repair (Rad51) family protein
2	12829046	12829291	EnhancerA1812	AT2G30060	0.0278158	0.914961	0.973965	0.921939	0.62423	-0.0260364		Pleckstrin homology (PH) domain superfamily protein
2	13309518	13309719	EnhancerA1829	AT2G31230	-0.0347441	-0.772772	-0.758723	-1.22468	-0.271434	-0.0292601	ATERF15	ethylene-responsive element binding factor 15
2	13971065	13971165	EnhancerA1843	AT2G32940	0.0233041	-2.54663	-3.54671	-3.48657	-3.5479	-1.36467	AGO6	Argonaute family protein
2	13984638	13984759	EnhancerA1844	AT2G32950	-1.13833	-0.649159	-1.0439	-0.616001	-0.355066	-0.0238619	ATCOP1	Transducin/WD40 repeat-like superfamily protein
2	14331218	14331535	EnhancerA1847	AT2G33860	-1.68135	-3.05745	-2.48385	-1.86824	-2.2658	-2.02471	ARF3	Transcriptional factor B3 family protein / auxin-responsive factor AUX/IAA-related
2	15006480	15006540	EnhancerA1870	AT2G35700	0.0497156	0.313443	-1.51546	-1.4556	-1.53424	-0.0468947	ATERF38	ERF family protein 38
2	15080891	15081316	EnhancerA1876	AT2G35920	0.456291	1.50445	1.58884	1.97656	1.23956	0.800835		RNA helicase family protein
2	15101020	15101219	EnhancerA1881	AT2G35950	-2.70419	-3.16423	-1.54631	-0.146285	-0.95649	-0.351425	EDA12	embryo sac development arrest 12
2	15139658	15139854	EnhancerA1884	AT2G36053	NA	NA	NA	NA	NA	NA
2	15189582	15190280	EnhancerA1886	AT2G36220	3.40624	3.92775	3.43667	1.73495	0.0690467	1.06311
2	15280755	15280872	EnhancerA1891	AT2G36410	1.02122	-0.885029	-0.451154	-0.738201	-1.51	-0.99634		Family of unknown function (DUF662)
2	15449116	15449350	EnhancerA1900	AT2G36835	-1.76064	-2.68252	-1.87898	-0.719292	0.164021	-0.0877831
2	15533621	15533746	EnhancerA1908	AT2G36980	-1.421	-0.192369	-0.587548	0.550237	-2.02739	-0.579404		Tetratricopeptide repeat (TPR)-like superfamily protein
2	15564498	15564709	EnhancerA1911	AT2G37040	4.60579	5.61587	5.07434	4.15489	3.61258	3.19792	ATPAL1	PHE ammonia lyase 1
2	15634080	15634506	EnhancerA1917	AT2G37220	-0.60026	-1.74637	-2.18108	-2.22985	-1.03448	-1.54229		RNA-binding (RRM/RBD/RNP motifs) family protein
2	15711543	15711791	EnhancerA1918	AT2G37435	NA	NA	NA	NA	NA	NA		Cystatin/monellin superfamily protein
2	16339056	16339231	EnhancerA1955	AT2G39175	-0.922309	-1.36467	-1.51546	-1.4556	-1.53424	-1.08969	FOC	MIR160/MIR160A; miRNA
2	16609400	16609640	EnhancerA1976	AT2G39805	-0.00138935	0.609609	0.720151	0.261903	0.710904	0.665954		Integral membrane Yip1 family protein
2	16843489	16843646	EnhancerA1997	AT2G40320	-1.95045	-0.843049	-2.58244	-3.44867	0.263447	-2.06999	TBL33	TRICHOME BIREFRINGENCE-LIKE 33
2	16864069	16864391	EnhancerA1998	AT2G40380	1.24614	1.5818	0.758934	0.717219	-0.126021	-0.289865	PRA1.B2	prenylated RAB acceptor 1.B2
2	16920305	16920488	EnhancerA2005	AT2G40510	-0.212916	-0.403927	0.582078	0.724821	0.838373	0.52302		Ribosomal protein S26e family protein
2	17062800	17062979	EnhancerA2008	AT2G40900	-0.670938	-0.411074	0.370784	-0.652355	-0.936668	-0.396041	UMAMIT11	nodulin MtN21 /EamA-like transporter family protein
2	17665776	17665997	EnhancerA2040	AT2G42430	NA	NA	0.436796	NA	NA	2.19515	ASL18	lateral organ boundaries-domain 16
2	17697393	17697491	EnhancerA2043	AT2G42500	-0.307693	0.102425	-0.189157	-0.166949	-0.2448	-0.92265	PP2A-3	protein phosphatase 2A-3
2	17839709	17839872	EnhancerA2050	AT2G42880	0.634861	0.437803	-0.0109427	-0.686749	-1.13075	-0.788524	ATMPK20	MAP kinase 20
2	17910638	17910786	EnhancerA2054	AT2G43070	0.205616	-0.0890801	0.221779	0.730992	0.863902	0.782031	ATSPPL3	SIGNAL PEPTIDE PEPTIDASE-LIKE 3
2	17993690	17993927	EnhancerA2061	AT2G43290	-0.722822	-0.943238	-0.0942458	0.797563	0.691831	0.275943	AtCML5	Calcium-binding EF-hand family protein
2	18368825	18369273	EnhancerA2070	AT2G44490	4.08789	3.36697	2.92768	2.03744	1.07526	0.269491	BGLU26	Glycosyl hydrolase superfamily protein
2	18486297	18487021	EnhancerA2079	AT2G44820	0.767345	1.57485	1.23172	1.35773	0.915218	0.652797
2	18615994	18616147	EnhancerA2084	AT2G45150	-1.68081	-1.97994	-0.79167	-1.202	-0.190582	-0.108734	CDS4	cytidinediphosphate diacylglycerol synthase 4
2	18637008	18637197	EnhancerA2087	AT2G45200	-0.289179	-0.352868	-0.675499	-0.815683	-0.150366	-0.450504	ATGOS12	golgi snare 12
2	18806674	18807241	EnhancerA2099	AT2G45650	NA	NA	NA	NA	NA	NA	AGL6	AGAMOUS-like 6
2	19046452	19046713	EnhancerA2107	AT2G46400	4.54501	4.49156	4.16148	4.21638	4.1463	4.59161	ATWRKY46	WRKY DNA-binding protein 46
2	19047967	19048082	EnhancerA2108	AT2G46410	-0.107147	0.395483	-1.8708	0.066921	-0.0455066	-1.4791	CPC	Homeodomain-like superfamily protein
2	19177892	19178068	EnhancerA2119	AT2G46685	NA	NA	NA	NA	NA	NA	MIR166	MIR166/MIR166A; miRNA
2	19178525	19178688	EnhancerA2120	AT2G46690	-0.919687	0.346099	0.516261	-0.602118	-0.172709	-0.00504679	SAUR32	SAUR-like auxin-responsive protein family
2	19409104	19409485	EnhancerA2129	AT2G47260	3.82712	2.85702	0.547639	-0.45452	-0.146912	-1.14904	ATWRKY23	WRKY DNA-binding protein 23
2	19507011	19507345	EnhancerA2132	AT2G47540	NA	NA	NA	NA	NA	NA		Pollen Ole e 1 allergen and extensin family protein
2	19519792	19519920	EnhancerA2133	AT2G47585	NA	NA	NA	NA	NA	NA	MIR164	MIR164/MIR164A; miRNA
3	695864	696201	EnhancerA2152	AT3G03070	0.118319	-0.350272	-0.19901	-0.0128743	0.091532	-0.0740281		NADH-ubiquinone oxidoreductase-related
3	1065599	1065941	EnhancerA2161	AT3G04080	1.63202	2.07286	1.66013	1.25513	1.33423	0.579354	APY1	apyrase 1
3	1452456	1452916	EnhancerA2173	AT3G05160	0.0814518	-0.963817	-1.11719	0.358982	0.0142373	-0.0147992		Major facilitator superfamily protein
3	1485891	1486233	EnhancerA2178	AT3G05220	3.58256	2.45388	2.01141	1.43031	0.445302	-1.28797		Heavy metal transport/detoxification superfamily protein
3	1486680	1487031	EnhancerA2179	AT3G05220	3.58256	2.45388	2.01141	1.43031	0.445302	-1.28797		Heavy metal transport/detoxification superfamily protein
3	1817423	1817699	EnhancerA2186	AT3G06030	2.06592	1.9469	0.235898	1.0864	0.387023	-0.169875	ANP3	NPK1-related protein kinase 3
3	1833694	1833754	EnhancerA2187	AT3G06080	-1.33048	-1.25738	-1.09477	-1.10081	-1.49586	-0.750349	TBL10	Plant protein of unknown function (DUF828)
3	1852298	1852583	EnhancerA2190	AT3G06130	-4.82888	-3.50513	-2.66741	-2.66321	-2.54865	-2.43609		Heavy metal transport/detoxification superfamily protein
3	2034048	2034804	EnhancerA2199	AT3G06540	0.390274	1.179	0.372942	1.1216	1.1208	1.18777	AthREP	Rab escort protein
3	2615110	2615275	EnhancerA2208	AT3G08610	-0.0808723	-0.323945	-0.402603	-0.165967	0.248901	0.648011
3	2647504	2647774	EnhancerA2210	AT3G08720	5.56581	3.20675	2.68765	1.63021	1.06086	1.24934	ATPK19	serine/threonine protein kinase 2
3	2889089	2889304	EnhancerA2214	AT3G09390	1.71309	2.31488	2.45284	2.47346	2.46545	0.954205	ATMT-1	metallothionein 2A
3	3081083	3081277	EnhancerA2218	AT3G10010	-1.22585	-2.06091	-0.687805	0.0811543	0.911199	0.861375	DML2	demeter-like 2
3	3371665	3371850	EnhancerA2224	AT3G10770	-0.60717	-0.612304	-0.611524	-0.180865	-0.472984	-0.539278		Single-stranded nucleic acid binding R3H protein
3	3582669	3582962	EnhancerA2231	AT3G11410	-1.73781	-2.07647	-1.50878	-1.8148	-1.94042	-0.987563	AHG3	protein phosphatase 2CA
3	3657747	3658192	EnhancerA2238	AT3G11590	-2.3123	-0.488345	-0.455292	-0.555384	0.190577	-0.255486
3	3668510	3668603	EnhancerA2240	AT3G11600	-2.59007	0.961962	1.8371	1.43829	1.47717	1.89076	GIR2
3	4118710	4119216	EnhancerA2254	AT3G12920	-0.50074	-0.89954	-1.55605	-1.3336	-0.95871	-1.26754	BRG3	SBP (S-ribonuclease binding protein) family protein
3	4121358	4121569	EnhancerA2258	AT3G12920	-0.50074	-0.89954	-1.55605	-1.3336	-0.95871	-1.26754	BRG3	SBP (S-ribonuclease binding protein) family protein
3	4219142	4219437	EnhancerA2261	AT3G13120	-0.415206	-1.40462	-2.28255	-2.90453	-1.65006	-1.68907	PRPS10	Ribosomal protein S10p/S20e family protein
3	4343323	4344463	EnhancerA2264	AT3G13370	NA	NA	NA	NA	NA	NA
3	4361276	4361514	EnhancerA2266	AT3G13410	0.233154	0.172642	0.242348	0.447946	0.473566	0.479196
3	4406259	4406610	EnhancerA2267	AT3G13510	-3.29037	-2.99318	-2.58607	-0.956192	-1.04443	-1.92777		Protein of Unknown Function (DUF239)
3	4547833	4547963	EnhancerA2274	AT3G13810	-3.81087	-0.961667	-0.305034	0.215502	0.929836	1.29334	AtIDD11	indeterminate(ID)-domain 11
3	4724268	4724750	EnhancerA2281	AT3G14205	-0.0347081	-0.647971	-1.06183	-0.821727	-0.704927	-1.04625	SAC2	Phosphoinositide phosphatase family protein
3	4725816	4725960	EnhancerA2282	AT3G14210							ESM1	epithiospecifier modifier 1
3	4830462	4831137	EnhancerA2287	AT3G14440	-1.0047	-1.8269	-1.74293	-2.88851	-1.18103	-0.647146	ATNCED3	nine-cis-epoxycarotenoid dioxygenase 3
3	4845853	4846326	EnhancerA2292	AT3G14450	-1.81244	-3.22492	-2.4399	-3.31351	-3.3901	-2.95111	CID9	CTC-interacting domain 9
3	4846811	4847527	EnhancerA2293	AT3G14450	-1.81244	-3.22492	-2.4399	-3.31351	-3.3901	-2.95111	CID9	CTC-interacting domain 9
3	5079520	5079702	EnhancerA2299	AT3G15090	-2.4438	-1.01269	-0.418204	-0.323171	0.306428	-0.0367806		GroES-like zinc-binding alcohol dehydrogenase family protein
3	5320397	5320653	EnhancerA2313	AT3G15700	NA	NA	NA	NA	NA	NA		P-loop containing nucleoside triphosphate hydrolases superfamily protein
3	5536344	5536431	EnhancerA2314	AT3G16330	5.05414	5.79125	4.95439	4.69183	4.96777	3.585
3	5616276	5616431	EnhancerA2321	AT3G16510	4.58849	3.74679	3.0232	3.10489	1.88474	2.92102		Calcium-dependent lipid-binding (CaLB domain) family protein
3	5646100	5646317	EnhancerA2322	AT3G16570	-2.6959	-3.8455	-3.31302	-3.65216	-2.64358	-2.14561	ATRALF23	rapid alkalinization factor 23
3	6243071	6243250	EnhancerA2342	AT3G18215	0.501911	0.193061	-0.0770987	0.0298816	0.9111	0.310716		Protein of unknown function, DUF599
3	6390874	6391220	EnhancerA2351	AT3G18560	3.77903	3.71873	4.29848	4.34054	3.57141	2.0381
3	6719562	6719612	EnhancerA2362	AT3G19390	0.044	-0.523381	1.69092	0.505785	0.881764	0.992656		Granulin repeat cysteine protease family protein
3	6884348	6884401	EnhancerA2367	AT3G19830	1.921	1.11102	-0.0147042	-1.38156	-0.269381	-0.68545	NTMC2T5.2	Calcium-dependent lipid-binding (CaLB domain) family protein
3	7282610	7282935	EnhancerA2370	AT3G20820	-4.68556	-3.35119	-2.85113	-5.0691	-4.85299	-3.22486		Leucine-rich repeat (LRR) family protein
3	7635884	7636060	EnhancerA2392	AT3G21680	NA	NA	NA	NA	NA	NA
3	7920673	7920840	EnhancerA2406	AT3G22380	0.405374	0.572537	0.624851	0.200231	0.314394	0.067224	TIC	time for coffee
3	7998085	7998331	EnhancerA2413	AT3G22560	-1.96383	-2.41829	-2.57347	-2.51301	-2.57966	-2.12783		Acyl-CoA N-acyltransferases (NAT) superfamily protein
3	8072101	8072284	EnhancerA2415	AT3G22810	NA	NA	NA	0.544556	NA	0.996403	FL2	Plant protein of unknown function (DUF828) with plant pleckstrin homology-like region
3	8109122	8109447	EnhancerA2424	AT3G22886	-1.98837	-3.40335	-1.03506	-2.50324	-2.58982	-2.19355	MIR167A	MIR167A; miRNA
3	8110315	8110615	EnhancerA2425	AT3G22886	-1.98837	-3.40335	-1.03506	-2.50324	-2.58982	-2.19355	MIR167A	MIR167A; miRNA
3	8157680	8157845	EnhancerA2434	AT3G22980	-0.30497	1.53268	1.0058	0.895304	0.70985	0.108689		Ribosomal protein S5/Elongation factor G/III/V family protein
3	8184257	8184475	EnhancerA2439	AT3G23040	NA	NA	NA	NA	NA	NA
3	8189886	8190111	EnhancerA2441	AT3G23040	NA	NA	NA	NA	NA	NA
3	8259108	8259569	EnhancerA2447	AT3G23160	0.0907158	1.0552	0.123275	-0.220834	-1.51061	-0.296393		Protein of unknown function (DUF668)
3	8336337	8336721	EnhancerA2455	AT3G23300	1.81456	2.77514	2.70664	1.89711	1.24789	0.855289		S-adenosyl-L-methionine-dependent methyltransferases superfamily protein
3	8595379	8595570	EnhancerA2471	AT3G23810	-0.11058	1.01037	0.317413	-2.1417	-1.92096	-3.255	ATSAHH2	S-adenosyl-l-homocysteine (SAH) hydrolase 2
3	8770286	8770402	EnhancerA2477	AT3G24225	NA	NA	NA	NA	NA	NA	ATCLE19	CLAVATA3/ESR-RELATED 19
3	8897689	8898364	EnhancerA2482	AT3G24465	NA	NA	NA	NA	NA	NA		Plant thionin family protein
3	8905674	8905999	EnhancerA2483	AT3G24480	-0.198414	-1.26622	-1.81176	-0.562384	-2.18667	-2.05349		Leucine-rich repeat (LRR) family protein
3	8993350	8994170	EnhancerA2494	AT3G24640	NA	NA	NA	NA	NA	NA		lyases
3	9225890	9226149	EnhancerA2503	AT3G25440	-1.04081	-0.208643	-0.286288	-0.307833	-1.14426	-0.878659	LOH1	RNA-binding CRS1 / YhbY (CRM) domain protein
3	9315101	9315232	EnhancerA2509	AT3G25620	-0.930343	0.154036	-1.30376	-2.30472	-1.42208	-0.680555	ABCG21	ABC-2 type transporter family protein
3	9363530	9363955	EnhancerA2511	AT3G25700	-1.59337	-2.5715	-2.00732	-1.94818	-4.45967	-1.20876		Eukaryotic aspartyl protease family protein
3	9468217	9468467	EnhancerA2521	AT3G25880	NA	NA	NA	NA	NA	NA		NAD(P)-binding Rossmann-fold superfamily protein
3	9485474	9485636	EnhancerA2525	AT3G25905	-3.40687	-2.72819	-4.00039	-2.97617	-4.01694	-1.8037	CLE27	CLAVATA3/ESR-RELATED 27
3	9737423	9737700	EnhancerA2540	AT3G26539	NA	NA	NA	NA	NA	NA
3	9865378	9865428	EnhancerA2547	AT3G26810	0.899135	0.35064	0.752148	0.293393	0.122185	0.342364	AFB2	auxin signaling F-box 2
3	10038224	10038501	EnhancerA2553	AT3G27190	1.95962	1.58561	2.46134	2.12476	2.10018	2.01424	UKL2	uridine kinase-like 2
3	10050894	10051028	EnhancerA2554	AT3G27220	1.30282	-0.33632	-0.888482	0.551674	-3.24284	-1.05388		Galactose oxidase/kelch repeat superfamily protein
3	10143817	10144132	EnhancerA2560	AT3G27400	-0.0166851	0.124022	0.226616	0.34866	0.640038	2.55064	PLL18	Pectin lyase-like superfamily protein
3	10304894	10304973	EnhancerA2563	AT3G27809	5.21436	4.42065	1.25613	0.544556	1.38475	NA
3	10313074	10313519	EnhancerA2564	AT3G27820	-1.80912	-2.68557	-1.91609	-1.07867	-0.662898	-0.347995	ATMDAR4	monodehydroascorbate reductase 4
3	10913682	10913741	EnhancerA2587	AT3G28910	0.802595	0.704315	0.466589	0.595252	0.495358	0.233102	ATMYB30	myb domain protein 30
3	11096930	11097527	EnhancerA2595	AT3G29130	-1.23785	-0.429741	-0.454361	-0.708161	0.0461748	0.0488294
3	11153961	11154258	EnhancerA2600	AT3G29185	-1.67719	-2.7899	-3.32473	-3.4087	-1.69166	-1.70595	BFA1	Domain of unknown function (DUF3598)
3	11798577	11799073	EnhancerA2617	AT3G30180	-8.01534	-2.67374	-3.16692	-2.88291	-2.64747	0.582711	BR6OX2	brassinosteroid-6-oxidase 2
3	11813865	11814255	EnhancerA2620	AT3G30180	-8.01534	-2.67374	-3.16692	-2.88291	-2.64747	0.582711	BR6OX2	brassinosteroid-6-oxidase 2
3	12125804	12126002	EnhancerA2630	AT3G30520	NA	NA	NA	NA	NA	NA
3	13484638	13484763	EnhancerA2637	AT3G32920	NA	NA	NA	NA	NA	NA		P-loop containing nucleoside triphosphate hydrolases superfamily protein
3	14202051	14202409	EnhancerA2655	AT3G41979	NA	NA	NA	NA	NA	NA		rRNA
3	14811018	14811893	EnhancerA2660	AT3G42728	NA	NA	NA	NA	NA	NA
3	16011188	16011433	EnhancerA2673	AT3G44340	0.411234	1.38464	1.61532	2.19501	1.60772	1.13782	CEF	clone eighty-four
3	16026781	16026917	EnhancerA2674	AT3G44350	7.05682	2.52969	0.436796	0.544556	0.47161	2.51163	anac061	NAC domain containing protein 61
3	16121997	16122069	EnhancerA2678	AT3G44530	-2.07723	0.233643	0.502342	0.476056	1.07686	1.66487	HIRA	homolog of histone chaperone HIRA
3	16273562	16274237	EnhancerA2684	AT3G44720	4.38059	2.3359	2.01271	1.83011	1.2503	1.6046	ADT4	arogenate dehydratase 4
3	16283487	16283661	EnhancerA2688	AT3G44730	2.34835	0.661175	-2.96295	-0.836438	-1.58273	-3.52212	AtKIN14h	kinesin-like protein 1
3	16438619	16438758	EnhancerA2691	AT3G44980	NA	NA	NA	NA	NA	NA
3	16532822	16533034	EnhancerA2700	AT3G45160	-1.73555	-1.30459	-0.375254	0.0477625	-0.0223487	-2.03336		Putative membrane lipoprotein
3	16588319	16588512	EnhancerA2705	AT3G45252	NA	NA	NA	NA	NA	NA		ECA1 gametogenesis related family protein
3	16609913	16609981	EnhancerA2707	AT3G45280	1.08138	0.937756	0.975639	NA	NA	NA	ATSYP72	syntaxin of plants 72
3	17395371	17395946	EnhancerA2728	AT3G47250	0.081988	-0.389076	0.111977	0.0585817	0.270553	0.0880307		Plant protein of unknown function (DUF247)
3	17442774	17443202	EnhancerA2731	AT3G47341	NA	NA	NA	NA	NA	NA
3	17551834	17552047	EnhancerA2742	AT3G47610	-1.44715	-1.46876	-0.467552	-0.370898	-0.220322	0.230704		transcription regulators;zinc ion binding
3	17552954	17553167	EnhancerA2743	AT3G47610	-1.44715	-1.46876	-0.467552	-0.370898	-0.220322	0.230704		transcription regulators;zinc ion binding
3	17703152	17703676	EnhancerA2746	AT3G47960	2.97779	1.52078	0.849711	0.633029	1.21109	0.822914	AtNPF2.10	Major facilitator superfamily protein
3	17868930	17869001	EnhancerA2750	AT3G48240	-0.396475	-0.592115	-3.63194	-4.55885	-3.66858	-2.42076		Octicosapeptide/Phox/Bem1p family protein
3	18052117	18052346	EnhancerA2761	AT3G48740	0.0997792	-0.0419132	0.740033	0.954283	0.553688	0.167979	AtSWEET11	Nodulin MtN3 family protein
3	18415870	18415981	EnhancerA2771	AT3G49660	-0.590072	0.641787	0.495099	0.194226	-0.438867	-1.15173	AtWDR5a	Transducin/WD40 repeat-like superfamily protein
3	18545850	18546024	EnhancerA2779	AT3G50030	NA	NA	NA	NA	NA	NA		ARM-repeat/Tetratricopeptide repeat (TPR)-like protein
3	18632469	18632579	EnhancerA2782	AT3G50250	NA	NA	NA	NA	NA	NA
3	18750054	18750334	EnhancerA2788	AT3G50520	-0.895158	-0.27245	-0.0904333	0.17226	0.12294	0.536436		Phosphoglycerate mutase family protein
3	18802369	18802475	EnhancerA2795	AT3G50630	-4.82213	-2.72461	-2.12231	-2.45437	-3.53929	-1.00682	ICK2	KIP-related protein 2
3	18809839	18810069	EnhancerA2797	AT3G50651	NA	NA	NA	NA	NA	NA
3	18843277	18843485	EnhancerA2805	AT3G50700	0.478124	-0.505395	0.535426	0.558814	-0.505871	0.837563	AtIDD2	indeterminate(ID)-domain 2
3	18975203	18975484	EnhancerA2810	AT3G51080	-0.651174	-0.0847801	-1.75182	-0.476312	-1.677	-1.1978	GATA6	GATA transcription factor 6
3	19163279	19163646	EnhancerA2812	AT3G51660	5.4834	4.57511	4.76321	4.52134	3.47192	3.34136		Tautomerase/MIF superfamily protein
3	19171381	19171640	EnhancerA2813	AT3G51670	0.40581	0.386841	0.466253	0.991063	0.403085	0.958375	PATL6	SEC14 cytosolic factor family protein / phosphoglyceride transfer family protein
3	19263205	19263485	EnhancerA2819	AT3G51910	0.259578	4.26438	1.15299	-0.647125	-0.198855	-2.55219	AT-HSFA7A	heat shock transcription factor A7A
3	19413342	19413493	EnhancerA2820	AT3G52360	-1.29892	-2.92124	-3.05246	-3.30746	-3.43538	-3.52385
3	19413820	19414054	EnhancerA2821	AT3G52360	-1.29892	-2.92124	-3.05246	-3.30746	-3.43538	-3.52385
3	19484249	19484362	EnhancerA2829	AT3G52530	NA	NA	NA	NA	NA	NA		Protein kinase superfamily protein
3	19598504	19598879	EnhancerA2833	AT3G52880	-0.335108	-0.289873	-0.0784925	0.117284	0.185091	0.615267	ATMDAR1	monodehydroascorbate reductase 1
3	19808874	19808951	EnhancerA2849	AT3G53430	-1.05755	-0.304243	0.244952	0.320569	0.698672	0.153831		Ribosomal protein L11 family protein
3	20008467	20008634	EnhancerA2852	AT3G54020	4.27276	1.50296	0.659261	1.11728	1.29287	0.872348	AtIPCS1	Arabidopsis Inositol phosphorylceramide synthase 1
3	20429511	20429713	EnhancerA2865	AT3G55120	-0.373642	0.00315853	-0.630117	-0.578655	0.032006	-0.858294	A11	Chalcone-flavanone isomerase family protein
3	20493286	20493770	EnhancerA2867	AT3G55260	0.0646863	-0.471718	-0.474544	0.0653828	0.42837	1.17223	ATHEX2	beta-hexosaminidase 1
3	20773950	20774369	EnhancerA2884	AT3G55980	4.59992	3.63636	2.86636	2.27056	1.68029	1.29358	ATSZF1	salt-inducible zinc finger 1
3	20802698	20802850	EnhancerA2885	AT3G56060	0.16987	0.303907	-0.442693	-0.521421	-0.517427	0.254108		Glucose-methanol-choline (GMC) oxidoreductase family protein
3	20897677	20898136	EnhancerA2888	AT3G56360	0.845491	0.0817728	-0.767008	-0.923181	-1.43368	-1.22672
3	20913729	20913903	EnhancerA2889	AT3G56408	-1.12918	-1.41116	-0.686688	-1.3107	-0.698912	-1.114		other RNA
3	21009318	21009427	EnhancerA2892	AT3G56720	1.34299	2.28994	2.08007	1.99736	1.6981	1.35785
3	21055616	21056617	EnhancerA2894	AT3G56870	2.3044	1.75245	1.63322	1.05972	1.45111	-0.405406
3	21136221	21136347	EnhancerA2901	AT3G57110	NA	0.937756	NA	NA	NA	NA
3	21519888	21520079	EnhancerA2916	AT3G58110	0.717505	0.58569	0.736478	0.471173	0.433614	0.265049
3	22214138	22214471	EnhancerA2936	AT3G60130	0.232266	-0.22363	-1.0806	-1.50339	-1.31755	-2.18489	BGLU16	beta glucosidase 16
3	22432146	22432507	EnhancerA2946	AT3G60680	2.26896	1.52021	1.45008	0.0859702	-1.08476	0.384107		Plant protein of unknown function (DUF641)
3	22457765	22458082	EnhancerA2948	AT3G60760	NA	NA	NA	NA	NA	NA
3	22579409	22579498	EnhancerA2957	AT3G61028	0.310652	1.37601	0.684243	0.379245	0.171958	-0.723151		Putative endonuclease or glycosyl hydrolase
3	22879291	22879404	EnhancerA2967	AT3G61820	0.312412	1.98227	1.96418	0.983932	0.949521	1.15276		Eukaryotic aspartyl protease family protein
3	22913392	22913620	EnhancerA2970	AT3G61890	-4.19927	-1.96817	-1.16075	-1.31483	-1.20454	0.866484	ATHB-12	homeobox 12
3	22917089	22917576	EnhancerA2971	AT3G61890	-4.19927	-1.96817	-1.16075	-1.31483	-1.20454	0.866484	ATHB-12	homeobox 12
3	22924048	22924150	EnhancerA2976	AT3G61898	-3.61461	-3.34881	-4.24493	-2.70199	-3.34465	-2.64935
3	22955433	22955733	EnhancerA2979	AT3G61980	2.09973	0.826247	0.367432	0.618495	0.611948	0.223613	AtKPI-1	serine protease inhibitor, Kazal-type family protein
3	23115975	23116575	EnhancerA2981	AT3G62499	NA	NA	NA	NA	NA	NA		YTH family protein
3	23162778	23163061	EnhancerA2984	AT3G62630	-3.03299	-3.74591	-2.97095	-2.35044	-2.01531	-1.59879		Protein of unknown function (DUF1645)
3	23169744	23170000	EnhancerA2985	AT3G62650	-2.22293	-2.78386	-2.05855	-1.96094	-1.11891	-0.333003
4	56118	56529	EnhancerA2999	AT4G00150	-0.966201	-2.84923	-1.66248	-1.9221	-1.33973	-1.91136	ATHAM3	GRAS family transcription factor
4	61525	61827	EnhancerA3001	AT4G00160	NA	NA	NA	NA	NA	NA		F-box/RNI-like/FBD-like domains-containing protein
4	557850	558052	EnhancerA3007	AT4G01340	NA	NA	NA	NA	NA	NA		CHP-rich zinc finger protein-related
4	591906	592115	EnhancerA3010	AT4G01430	-4.25509	-2.6317	0.040562	1.33317	0.358974	1.74308	UMAMIT29	nodulin MtN21 /EamA-like transporter family protein
4	623776	624068	EnhancerA3016	AT4G01460	-4.74644	-5.49604	-5.51505	-5.27874	-3.63277	-5.08557		basic helix-loop-helix (bHLH) DNA-binding superfamily protein
4	687374	687624	EnhancerA3022	AT4G01580	-2.39879	-2.40843	-3.03068	-2.94008	-3.96818	-2.59248		AP2/B3-like transcriptional factor family protein
4	719603	719768	EnhancerA3023	AT4G01680	-2.67914	-2.26251	-2.34154	-2.24443	-0.430562	-0.608593	AtMYB55	myb domain protein 55
4	1043880	1044370	EnhancerA3037	AT4G02370	2.60896	3.00494	3.57173	3.49073	3.15482	2.67928		Protein of unknown function, DUF538
4	1199964	1200614	EnhancerA3041	AT4G02715	-1.96383	0.479068	-2.57347	0.573677	-2.57966	-2.12783
4	1561269	1561709	EnhancerA3050	AT4G03520	0.180362	-0.62611	-0.930187	-0.632735	-0.427136	-0.285749	ATHM2	Thioredoxin superfamily protein
4	1561939	1562215	EnhancerA3051	AT4G03520	0.180362	-0.62611	-0.930187	-0.632735	-0.427136	-0.285749	ATHM2	Thioredoxin superfamily protein
4	2215921	2216027	EnhancerA3055	AT4G04450	NA	3.07211	4.18528	3.12558	1.38475	NA	AtWRKY42	WRKY family transcription factor
4	2216188	2216624	EnhancerA3056	AT4G04450	NA	3.07211	4.18528	3.12558	1.38475	NA	AtWRKY42	WRKY family transcription factor
4	2411435	2412338	EnhancerA3059	AT4G04745	2.14831	1.14762	1.23224	0.756366	-0.3225	-2.59337
4	2415374	2415756	EnhancerA3060	AT4G04745	2.14831	1.14762	1.23224	0.756366	-0.3225	-2.59337
4	2670894	2671122	EnhancerA3065	AT4G05180	-0.764629	-2.02504	-2.94513	-3.5983	-3.32405	-1.94897	PSBQ	photosystem II subunit Q-2
4	2994711	2994986	EnhancerA3067	AT4G05631	-1.06351	-3.20203	-3.84988	-2.2348	-2.3525	-2.1015
4	3982488	3982568	EnhancerA3079	AT4G06701	-0.176705	0.0173453	-0.437555	-0.0537791	-0.532425	-0.299486		other RNA
4	5173689	5174200	EnhancerA3094	AT4G08180	2.7394	2.28127	1.86075	1.14184	0.775751	0.0803628	ORP1C	OSBP(oxysterol binding protein)-related protein 1C
4	5358339	5359139	EnhancerA3097	AT4G08450	NA	NA	NA	NA	NA	0.873506		Disease resistance protein (TIR-NBS-LRR class) family
4	5793037	5793534	EnhancerA3110	AT4G09030	1.3999	-0.789775	-1.27568	-0.876973	-0.09498	-0.919956	AGP10	arabinogalactan protein 10
4	5851622	5852010	EnhancerA3111	AT4G09180	-1.22934	-1.65062	-1.52695	-1.00216	-1.01059	-0.569288	FBH2	basic helix-loop-helix (bHLH) DNA-binding superfamily protein
4	6422961	6423121	EnhancerA3122	AT4G10370	NA	NA	NA	NA	NA	NA		Cysteine/Histidine-rich C1 domain family protein
4	6440456	6440644	EnhancerA3123	AT4G10390	6.06047	2.11406	0.693218	0.0795128	0.70615	-1.2327		Protein kinase superfamily protein
4	6639941	6640061	EnhancerA3129	AT4G10790	0.406712	0.548363	0.740883	0.599217	0.454563	0.829413	PUX10	UBX domain-containing protein
4	7348735	7349046	EnhancerA3153	AT4G12420	-0.720706	-1.4187	-1.42972	-1.98638	-1.97235	-2.33522	SKU5	Cupredoxin superfamily protein
4	7715810	7716085	EnhancerA3171	AT4G13263	NA	NA	NA	NA	NA	NA		Protein of unknown function (DUF784)
4	7762487	7762581	EnhancerA3177	AT4G13340	1.63495	-0.404513	-1.30421	-2.48677	-1.79	-1.98178	LRX3	Leucine-rich repeat (LRR) family protein
4	7926297	7926436	EnhancerA3187	AT4G13615	0.413406	0.335605	0.543529	0.976519	0.833993	0.874571		Uncharacterised protein family SERF
4	8323344	8324004	EnhancerA3196	AT4G14465	NA	0.514825	0.436796	3.01608	1.30332	NA	AHL20	AT-hook motif nuclear-localized protein 20
4	8405827	8406118	EnhancerA3202	AT4G14660	-0.224228	-0.931482	-0.929547	0.105621	1.07583	1.15082	NRPE7	RNA polymerase Rpb7-like, N-terminal domain
4	8472309	8472523	EnhancerA3210	AT4G14750	-5.36529	-4.82911	-5.9766	-5.91447	-5.02179	-5.52969	IQD19	IQ-domain 19
4	8565155	8565557	EnhancerA3214	AT4G14990	-1.35387	-0.682101	-0.83693	-0.602873	-0.727222	-0.331016	AtPAT1H2	Topoisomerase II-associated protein PAT1
4	8831879	8832087	EnhancerA3216	AT4G15430	-4.85574	-2.76322	-3.69572	-2.69041	-3.0274	-1.51914		ERD (early-responsive to dehydration stress) family protein
4	9129986	9130163	EnhancerA3223	AT4G16140	1.38519	1.08149	-0.200867	-1.91098	-1.79412	-1.605		proline-rich family protein
4	9130876	9131539	EnhancerA3224	AT4G16141	0.885018	1.3	0.934815	0.0706948	0.396992	-0.760481	AtGATA17L	GATA type zinc finger transcription factor family protein
4	9298719	9298769	EnhancerA3227	AT4G16500	5.07287	3.81224	2.66631	1.45332	1.47607	1.6156	AtCYS4	Cystatin/monellin superfamily protein
4	9300270	9300358	EnhancerA3229	AT4G16500	5.07287	3.81224	2.66631	1.45332	1.47607	1.6156	AtCYS4	Cystatin/monellin superfamily protein
4	9450870	9451336	EnhancerA3240	AT4G16780	-2.6847	-3.48862	-2.97216	-4.16283	-4.9979	-2.71667	ATHB-2	homeobox protein 2
4	9585385	9585690	EnhancerA3244	AT4G17040	0.100295	-1.19114	-1.59643	-1.1088	-0.75647	-0.13842	CLPR4	CLP protease R subunit 4
4	9729585	9729754	EnhancerA3246	AT4G17440	1.3259	0.834327	-0.138031	0.098812	0.288926	-0.973041		Protein of unknown function (DUF1639)
4	9731497	9731844	EnhancerA3248	AT4G17440	1.3259	0.834327	-0.138031	0.098812	0.288926	-0.973041		Protein of unknown function (DUF1639)
4	9741293	9741709	EnhancerA3249	AT4G17460	-1.35326	-4.26424	-4.47405	-6.29487	-7.84462	-5.67998	HAT1	Homeobox-leucine zipper protein 4 (HB-4) / HD-ZIP protein
4	9930072	9930490	EnhancerA3263	AT4G17870	-0.196815	0.486865	0.420127	0.138761	-0.477393	-1.31378	PYR1	Polyketide cyclase/dehydrase and lipid transport superfamily protein
4	10161531	10161900	EnhancerA3285	AT4G18390	-0.876591	-1.13783	-0.463725	-0.39941	-1.16828	-0.966371	TCP2	TEOSINTE BRANCHED 1, cycloidea and PCF transcription factor 2
4	10275196	10275367	EnhancerA3288	AT4G18670	-2.37043	-2.66253	-3.56367	-4.74062	-5.70008	-3.37443	LRX5	Leucine-rich repeat (LRR) family protein
4	10288443	10288733	EnhancerA3289	AT4G18700	-0.495176	-0.807618	-0.297195	-0.632566	-0.734607	-0.589177	ATWL4	CBL-interacting protein kinase 12
4	10484893	10484984	EnhancerA3296	AT4G19180	0.884107	0.324022	0.677067	0.259649	-0.549692	0.126169	APY7	GDA1/CD39 nucleoside phosphatase family protein
4	10593169	10593306	EnhancerA3304	AT4G19420	-2.16745	-2.88861	-2.80186	-2.41865	-3.20099	-1.0947	PAE8	Pectinacetylesterase family protein
4	10959319	10959408	EnhancerA3321	AT4G20300	0.317593	0.659264	0.36602	-0.216819	-0.816532	-0.940912		Protein of unknown function (DUF1639)
4	11374374	11374424	EnhancerA3338	AT4G21362	NA	NA	NA	NA	NA	NA	MIR867A	MIR867a; miRNA
4	11445320	11445578	EnhancerA3347	AT4G21510	-3.04011	-0.959084	-1.23738	-0.830678	-0.313231	-2.08776	AtFBS2	F-box family protein
4	11868198	11868291	EnhancerA3372	AT4G22540	-0.570634	-1.81986	-1.27241	-0.846958	-0.658596	0.0557392	ORP2A	OSBP(oxysterol binding protein)-related protein 2A
4	11888441	11888700	EnhancerA3374	AT4G22580	1.008	0.868485	0.292697	0.188647	0.273104	0.548021		Exostosin family protein
4	12360211	12360314	EnhancerA3392	AT4G23720	NA	0.514825	NA	1.49432	NA	NA		Protein of unknown function (DUF1191)
4	12373064	12373345	EnhancerA3394	AT4G23750	-1.77146	-2.80064	-3.65875	-1.17183	-2.40559	-4.32695	CRF2	cytokinin response factor 2
4	12411902	12412429	EnhancerA3399	AT4G23860	0.740023	1.0043	0.53312	0.202766	-0.298318	0.155727		PHD finger protein-related
4	12859880	12859984	EnhancerA3411	AT4G25020	1.64426	-0.712812	-0.794749	-0.888854	-0.592687	-1.01061		D111/G-patch domain-containing protein
4	13249615	13250005	EnhancerA3419	AT4G26140	-0.18706	-0.491749	-0.387485	0.262784	-0.310463	0.409215	BGAL12	beta-galactosidase 12
4	13393519	13393587	EnhancerA3425	AT4G26530	-1.90742	-3.90824	-4.3004	-4.98466	-5.94084	-5.20324	AtFBA5	Aldolase superfamily protein
4	13658658	13658839	EnhancerA3431	AT4G27260	0.51671	1.42503	0.593385	0.111411	1.0292	1.44752	GH3.5	Auxin-responsive GH3 family protein
4	13677634	13677857	EnhancerA3435	AT4G27320	-0.0761656	0.389508	0.180753	0.0938172	-0.542885	0.50883	ATPHOS34	Adenine nucleotide alpha hydrolases-like superfamily protein
4	13782076	13782292	EnhancerA3439	AT4G27600	-1.29526	-1.65035	-1.32971	-1.09146	-0.794419	-0.825069	NARA5	pfkB-like carbohydrate kinase family protein
4	13813797	13814788	EnhancerA3440	AT4G27657	0.68497	0.145658	-0.219901	0.114553	1.00155	-0.0523697
4	13877046	13877389	EnhancerA3443	AT4G27860	1.44357	1.49399	0.480203	0.213386	1.06004	2.33436	MEB1	vacuolar iron transporter (VIT) family protein
4	14183737	14183841	EnhancerA3451	AT4G28710	1.66483	2.16585	1.71436	1.83604	1.47114	1.55922	ATXIH	Myosin family protein with Dil domain
4	14391335	14391848	EnhancerA3467	AT4G29190	0.182013	-0.44833	-0.852817	-1.40436	-1.54785	-0.0165757	AtC3H49	Zinc finger C-x8-C-x5-C-x3-H type family protein
4	14621578	14621689	EnhancerA3472	AT4G29900	2.08737	0.945895	1.20965	1.48157	1.42595	1.61998	ACA10	autoinhibited Ca(2+)-ATPase 10
4	14674340	14674550	EnhancerA3477	AT4G30010	-0.0189425	-0.188072	-0.0570775	0.0991868	0.0379607	0.105226
4	14779700	14780365	EnhancerA3485	AT4G30190	2.32464	5.1494	5.94437	6.08933	5.66467	4.47868	AHA2	H(+)-ATPase 2
4	14822723	14823076	EnhancerA3495	AT4G30270	1.85286	-0.534996	-2.22196	-3.24627	-4.72557	-2.77417	MERI-5	xyloglucan endotransglucosylase/hydrolase 24
4	14843706	14843825	EnhancerA3497	AT4G30340	2.64368	2.14035	0.588223	0.197049	-0.203564	-0.191847	ATDGK7	diacylglycerol kinase 7
4	14852050	14852699	EnhancerA3500	AT4G30350	5.21221	3.06988	3.10469	2.51806	2.3382	0.809608	SMXL2	Double Clp-N motif-containing P-loop nucleoside triphosphate hydrolases superfamily protein
4	15063737	15063956	EnhancerA3506	AT4G30960	-2.76525	-2.92543	-2.14618	-1.66501	-2.22956	-1.33041	ATCIPK6	SOS3-interacting protein 3
4	15380033	15380174	EnhancerA3512	AT4G31790	1.46428	2.32975	2.55253	2.54143	2.63189	1.40914		Tetrapyrrole (Corrin/Porphyrin) Methylases
4	15723297	15723463	EnhancerA3524	AT4G32600								RING/U-box superfamily protein
4	15939432	15939762	EnhancerA3533	AT4G33040	-1.07538	-1.68609	-1.98406	-1.11155	-0.443441	0.150168	ROXY21	Thioredoxin superfamily protein
4	15964868	15965519	EnhancerA3536	AT4G33080	-2.58682	-2.78436	-2.07944	-0.929654	-0.531699	-0.525766		AGC (cAMP-dependent, cGMP-dependent and protein kinase C) kinase family protein
4	16277939	16278280	EnhancerA3538	AT4G33960	-1.87855	-1.63502	-0.83206	-1.23432	-1.7328	-0.669221
4	16664131	16664810	EnhancerA3555	AT4G35000	-0.341017	-0.922088	-1.03697	-0.602822	-0.651224	-0.511366	APX3	ascorbate peroxidase 3
4	16706052	16706349	EnhancerA3558	AT4G35100	-2.69176	-3.876	-4.50716	-5.04346	-5.37069	-3.87659	PIP2;7	plasma membrane intrinsic protein 3
4	16711788	16712031	EnhancerA3561	AT4G35110	4.33157	4.33343	3.92693	3.2736	2.00678	1.92893	PEARLI 4	Arabidopsis phospholipase-like protein (PEARLI 4) family
4	16754578	16755019	EnhancerA3565	AT4G35230	-0.260437	0.774855	0.691008	0.962763	0.788	0.705286	BSK1	BR-signaling kinase 1
4	16760624	16760763	EnhancerA3567	AT4G35240	0.394969	-0.598543	-0.733154	-0.86473	-1.30212	-0.860889		Protein of unknown function (DUF630 and DUF632)
4	16770201	16770514	EnhancerA3568	AT4G35250	-1.90662	-3.07822	-3.82185	-4.32659	-3.46478	-1.43131	HCF244	NAD(P)-binding Rossmann-fold superfamily protein
4	16805503	16805610	EnhancerA3569	AT4G35320	0.579414	-0.7914	-1.72972	-3.19275	-3.63766	-3.80267
4	16849158	16849370	EnhancerA3571	AT4G35470	-2.196	-2.31103	-1.81485	-2.40164	-2.63551	-2.15301	PIRL4	plant intracellular ras group-related LRR 4
4	16879552	16879707	EnhancerA3574	AT4G35560	-3.15165	-2.46941	-3.1216	-1.50806	-0.868677	-0.874208	DAW1	Transducin/WD40 repeat-like superfamily protein
4	17502345	17502705	EnhancerA3602	AT4G37175	NA	NA	NA	NA	NA	NA		pre-tRNA
4	17588992	17589254	EnhancerA3614	AT4G37409	-0.922309	-1.36467	-1.51546	-1.4556	-1.53424	-1.08969
4	17636505	17636746	EnhancerA3615	AT4G37530	2.57111	3.27322	2.50342	2.8301	3.25806	3.17461		Peroxidase superfamily protein
4	17662451	17662520	EnhancerA3618	AT4G37590	-0.73844	0.230286	-0.295829	-0.779014	-0.93948	-0.608907	MEL1	Phototropic-responsive NPH3 family protein
4	17676203	17676481	EnhancerA3620	AT4G37630	0.642263	0.991043	1.26309	1.23727	1.68684	1.6694	CYCD5;1	cyclin d5;1
4	17747183	17747274	EnhancerA3628	AT4G37760	-1.69242	-1.16685	-1.38145	-2.49598	-2.5536	-1.73001	SQE3	squalene epoxidase 3
4	17762876	17762984	EnhancerA3638	AT4G37780	6.85507	8.84704	9.15144	7.89755	5.38169	3.08082	ATMYB87	myb domain protein 87
4	17764321	17764896	EnhancerA3640	AT4G37790	2.75943	1.57114	1.59748	1.47421	1.34537	0.405447	ABIG1	Homeobox-leucine zipper protein family
4	17769880	17770493	EnhancerA3641	AT4G37790	2.75943	1.57114	1.59748	1.47421	1.34537	0.405447	ABIG1	Homeobox-leucine zipper protein family
4	17774932	17775338	EnhancerA3646	AT4G37800	-4.66542	-5.84015	-6.22122	-5.45401	-5.51488	-4.18636	XTH7	xyloglucan endotransglucosylase/hydrolase 7
4	17811889	17812146	EnhancerA3648	AT4G37880	0.646779	0.458341	0.377639	0.237964	-0.345253	0.088945		LisH/CRA/RING-U-box domains-containing protein
4	18056370	18056789	EnhancerA3658	AT4G38630	0.359808	0.980823	1.7432	1.614	1.19827	0.446579	ATMCB1	regulatory particle non-ATPase 10
4	18321513	18321980	EnhancerA3663	AT4G39400	-0.870884	-1.51699	-1.72028	-2.36111	-2.20116	-1.28362	ATBRI1	Leucine-rich receptor-like protein kinase family protein
4	18322371	18322954	EnhancerA3664	AT4G39400	-0.870884	-1.51699	-1.72028	-2.36111	-2.20116	-1.28362	ATBRI1	Leucine-rich receptor-like protein kinase family protein
4	18331953	18332486	EnhancerA3665	AT4G39410	NA	0.937756	NA	1.95118	NA	1.71277	ATWRKY13	WRKY DNA-binding protein 13
4	18565554	18565837	EnhancerA3678	AT4G40050	-0.0736128	0.917269	1.12329	1.11139	0.689548	0.536484		Protein of unknown function (DUF3550/UPF0682)
5	81138	81683	EnhancerA3686	AT5G01200	0.251356	1.2406	1.51939	1.98696	0.919922	0.771934		Duplicated homeodomain-like superfamily protein
5	154638	155383	EnhancerA3689	AT5G01370	-2.15161	-2.09246	-2.86038	-2.71234	-1.39459	-1.62748	ACI1	ALC-interacting protein 1
5	281823	282037	EnhancerA3691	AT5G01740	-4.96311	-2.24179	-1.93722	-2.78298	-6.53331	-4.4257		Nuclear transport factor 2 (NTF2) family protein
5	312165	312532	EnhancerA3692	AT5G01810	-0.781452	-0.880663	-1.03781	-1.39073	-1.47166	-2.69572	ATPK10	CBL-interacting protein kinase 15
5	460057	460197	EnhancerA3699	AT5G02250	-2.04941	-3.55363	-2.88941	-1.37243	-1.11116	-1.82939	ATMTRNASEII	Ribonuclease II/R family protein
5	571267	571536	EnhancerA3702	AT5G02540	-2.89204	-0.465025	-0.81137	-2.41729	-3.33317	-2.59133		NAD(P)-binding Rossmann-fold superfamily protein
5	941294	941947	EnhancerA3712	AT5G03660	0.274867	-0.483806	-0.485355	-0.17345	0.0456604	0.282511		Family of unknown function (DUF662)
5	1027940	1027994	EnhancerA3719	AT5G03850	-0.708868	-0.201014	0.491465	0.632358	0.695556	-0.047918		Nucleic acid-binding, OB-fold-like protein
5	1044398	1044664	EnhancerA3720	AT5G03890	NA	0.937756	0.975639	3.46998	3.72056	4.51815
5	1141358	1141488	EnhancerA3723	AT5G04160	1.16448	1.69614	1.17902	0.607548	-0.0306578	-1.45401	UUAT1	Nucleotide-sugar transporter family protein
5	1187520	1187574	EnhancerA3724	AT5G04275	NA	NA	NA	NA	NA	NA	EAT	MIR172/MIR172B; miRNA
5	1895999	1896165	EnhancerA3742	AT5G06250	NA	NA	0.574499	NA	NA	NA	DPA4	AP2/B3-like transcriptional factor family protein
5	2179107	2179702	EnhancerA3759	AT5G07020	-0.498634	-1.62441	-2.45567	-2.58163	-1.87705	-1.26385	MPH1	proline-rich family protein
5	2226181	2226473	EnhancerA3761	AT5G07170	NA	NA	NA	NA	NA	NA		Cell cycle regulated microtubule associated protein
5	3055150	3055252	EnhancerA3786	AT5G09820	-3.482	-3.6567	-1.98786	-1.79827	-1.11172	-0.849017	FBN5	Plastid-lipid associated protein PAP / fibrillin family protein
5	3528030	3528281	EnhancerA3805	AT5G11090	1.67937	2.57179	2.79696	2.48483	1.93483	1.47801		serine-rich protein-related
5	3529945	3530370	EnhancerA3808	AT5G11100	-0.800585	-0.407125	2.19955	2.006	1.36139	1.46617	ATSYTD	Calcium-dependent lipid-binding (CaLB domain) family protein
5	3608826	3609283	EnhancerA3812	AT5G11310	0.307283	-1.16664	-0.33433	0.184892	-0.264223	-0.0537421	SOAR1	Pentatricopeptide repeat (PPR) superfamily protein
5	3661768	3662140	EnhancerA3816	AT5G11470	-2.0732	-1.30829	-1.02938	-0.419939	-0.0625904	-1.67544	ASI1	bromo-adjacent homology (BAH) domain-containing protein
5	4276911	4277200	EnhancerA3842	AT5G13340	1.27622	1.05404	1.10811	0.874172	1.11887	0.288633
5	5163262	5163567	EnhancerA3858	AT5G15820	0.439577	0.00236071	-0.115876	0.488553	-0.139977	-1.05107		RING/U-box superfamily protein
5	5288912	5289266	EnhancerA3863	AT5G16200	2.30393	-0.909764	0.668431	1.23104	1.86961	0.647812		50S ribosomal protein-related
5	5421122	5421527	EnhancerA3864	AT5G16570	-0.503693	2.03419	3.34074	3.77892	2.15137	1.48518	GLN1;4	glutamine synthetase 1;4
5	5511849	5512067	EnhancerA3865	AT5G16760	1.36179	1.35685	1.17212	0.372241	-0.057029	-0.472047	AtITPK1	Inositol 1,3,4-trisphosphate 5/6-kinase family protein
5	5695924	5696475	EnhancerA3869	AT5G17310	-1.62412	-1.33996	-1.67302	-2.50871	-2.19965	-1.53749	AtUGP2	UDP-glucose pyrophosphorylase 2
5	5879566	5879769	EnhancerA3873	AT5G17800	-0.922309	-0.523381	-1.51746	-1.45816	-1.53523	-1.08969	AtMYB56	myb domain protein 56
5	5887463	5887677	EnhancerA3874	AT5G17820	NA	NA	NA	NA	NA	NA	PER57	Peroxidase superfamily protein
5	6045853	6046382	EnhancerA3878	AT5G18270	0.160504	2.18077	1.60507	3.78786	3.75212	4.81142	ANAC087	Arabidopsis NAC domain containing protein 87
5	6050123	6050244	EnhancerA3879	AT5G18280	0.966496	1.34197	0.617962	0.394961	0.117131	-0.328159	APY2	apyrase 2
5	6063540	6064170	EnhancerA3880	AT5G18320	NA	NA	0.436796	0.544556	NA	0.873506	PUB46	ARM repeat superfamily protein
5	6287766	6288092	EnhancerA3892	AT5G18850	-1.88051	-1.33581	-1.24031	-1.71777	-1.06605	-0.128005
5	6319996	6320273	EnhancerA3893	AT5G18940	-0.0183122	0.255933	0.212487	0.496673	0.245779	0.326258		Mo25 family protein
5	6396150	6396219	EnhancerA3902	AT5G19095	NA	NA	NA	NA	NA	NA		pre-tRNA
5	6659127	6659214	EnhancerA3914	AT5G19690	0.897672	1.64627	2.43399	2.99265	2.7994	2.41347	STT3A	staurosporin and temperature sensitive 3-like A
5	6727873	6728118	EnhancerA3917	AT5G19900	1.18794	1.30217	0.816969	0.641966	0.622585	-0.537223		PRLI-interacting factor, putative
5	7005229	7005681	EnhancerA3920	AT5G20700	-1.74629	-2.40377	-2.05294	-1.66946	-0.391215	-0.275719		Protein of unknown function (DUF581)
5	7223974	7224116	EnhancerA3928	AT5G21430	-1.34436	-2.53719	-2.86606	-3.48932	-3.06121	-3.17155	CRRL	Chaperone DnaJ-domain superfamily protein
5	7464918	7465168	EnhancerA3940	AT5G22490	NA	NA	NA	NA	NA	NA		O-acyltransferase (WSD1-like) family protein
5	7667491	7667614	EnhancerA3951	AT5G22920	-1.27246	-1.01495	-0.674824	-1.87722	-2.22826	-2.00299	AtRZPF34	CHY-type/CTCHY-type/RING-type Zinc finger protein
5	7902128	7902400	EnhancerA3960	AT5G23440	-0.928676	-0.422877	-0.107707	-0.00860473	0.442784	-0.332529	FTRA1	ferredoxin/thioredoxin reductase subunit A (variable subunit) 1
5	8405158	8405385	EnhancerA3974	AT5G24570	1.79136	2.40568	1.49971	-0.375556	-0.522936	-0.428803
5	8587296	8587534	EnhancerA3986	AT5G24930	-1.33837	-1.80423	-1.70396	-1.58212	-1.53102	-0.880278	ATCOL4	CONSTANS-like 4
5	8670355	8670901	EnhancerA3989	AT5G25130	-5.71055	-0.813185	-1.58788	-2.90512	-3.44031	-1.66224	CYP71B12	cytochrome P450, family 71, subfamily B, polypeptide 12
5	8709758	8709919	EnhancerA3991	AT5G25190	-7.28635	-6.17365	-5.57071	-7.8246	-7.00628	-3.22728	ESE3	Integrase-type DNA-binding superfamily protein
5	8729253	8729400	EnhancerA3999	AT5G25210	-0.367281	-0.950785	1.18072	1.27281	1.26189	0.713251
5	8799176	8799678	EnhancerA4011	AT5G25360	0.214585	0.328742	0.405604	-0.172746	-0.292065	-0.314568
5	9494335	9494829	EnhancerA4023	AT5G26990	0.854482	0.547962	0.64774	0.794414	-0.12535	0.789955		Drought-responsive family protein
5	9850840	9851017	EnhancerA4032	AT5G27807	NA	NA	NA	NA	NA	NA	EEP1	MIR164/MIR164C; miRNA
5	10297026	10297489	EnhancerA4046	AT5G28300	0.61612	0.0949442	-1.03275	-1.72276	-1.51443	-0.931038	AtGT2L	Duplicated homeodomain-like superfamily protein
5	10451784	10452284	EnhancerA4051	AT5G28490	-0.625031	-0.845448	-1.26548	1.03416	1.16105	0.673621	LSH1	Protein of unknown function (DUF640)
5	11728600	11728877	EnhancerA4076	AT5G32017	NA	NA	NA	NA	NA	NA		pre-tRNA
5	13102176	13102526	EnhancerA4090	AT5G34850	-0.544398	-1.12421	-1.5462	-1.33779	-1.05174	-0.525937	ATPAP26	purple acid phosphatase 26
5	13612718	13612768	EnhancerA4094	AT5G35407	NA	NA	NA	NA	NA	NA	MIR396B	MIR396B; miRNA
5	13613743	13613793	EnhancerA4095	AT5G35407	NA	NA	NA	NA	NA	NA	MIR396B	MIR396B; miRNA
5	13987414	13987739	EnhancerA4108	AT5G35810	NA	NA	NA	NA	NA	NA		Ankyrin repeat family protein
5	14047409	14047583	EnhancerA4111	AT5G35917	NA	NA	NA	NA	NA	NA	CYP79A3P	cytochrome P450, family 79, subfamily A, polypeptide 3 pseudogene
5	14550205	14550335	EnhancerA4117	AT5G36900	NA	NA	NA	NA	NA	NA
5	14744861	14745151	EnhancerA4124	AT5G37250	NA	NA	NA	NA	NA	NA		RING/U-box superfamily protein
5	15021994	15022121	EnhancerA4137	AT5G37795	NA	NA	NA	NA	NA	NA		pre-tRNA
5	15055862	15056170	EnhancerA4139	AT5G37830	-0.577598	-0.214621	-0.243985	-0.340442	0.636007	0.958829	OXP1	oxoprolinase 1
5	15248906	15249506	EnhancerA4143	AT5G38197	NA	NA	NA	NA	NA	NA		Bifunctional inhibitor/lipid-transfer protein/seed storage 2S albumin superfamily protein
5	15307516	15307774	EnhancerA4146	AT5G38300	-2.3987	-0.934995	-2.9551	-2.89024	-2.98654	-2.57369
5	15603723	15604373	EnhancerA4152	AT5G38980	-3.3464	-3.73166	-3.3435	-2.54602	-1.16789	0.0084157
5	15914030	15914301	EnhancerA4163	AT5G39760	2.44071	2.94563	2.30144	1.77701	2.01308	0.187201	AtHB23	homeobox protein 23
5	16333345	16333887	EnhancerA4183	AT5G40800	-0.922309	-1.36479	-1.51746	-1.45816	-1.53523	-1.08969	AITR4
5	16568255	16568571	EnhancerA4191	AT5G41390	NA	0.514825	NA	NA	NA	NA		PLAC8 family protein
5	16575711	16575761	EnhancerA4196	AT5G41401	NA	NA	NA	NA	NA	NA
5	16714246	16714436	EnhancerA4199	AT5G41765	NA	NA	NA	NA	NA	NA		DNA-binding storekeeper protein-related transcriptional regulator
5	17115954	17116030	EnhancerA4209	AT5G42690	-0.800585	0.500042	-0.484701	-1.33787	-1.40887	0.0757684		Protein of unknown function, DUF547
5	17524672	17524947	EnhancerA4227	AT5G43620	3.20721	2.09646	0.999377	1.1161	0.677921	0.242911		Pre-mRNA cleavage complex II
5	17576773	17576990	EnhancerA4228	AT5G43745	-0.000583576	-1.90605	-1.98757	-1.87696	-1.4696	-2.00148		Protein of unknown function (DUF1012)
5	17646895	17647077	EnhancerA4231	AT5G43890	1.08138	NA	NA	NA	NA	NA	SUPER1	Flavin-binding monooxygenase family protein
5	17790579	17790761	EnhancerA4237	AT5G44180	-1.07015	0.363786	0.743818	0.779192	0.394733	0.435898	RLT2	Homeodomain-like transcriptional regulator
5	17807917	17808059	EnhancerA4241	AT5G44210	3.43083	5.12026	4.6778	3.65857	3.62166	2.38153	ATERF-9	erf domain protein 9
5	17992930	17993070	EnhancerA4250	AT5G44610	NA	NA	NA	NA	NA	NA	MAP18	microtubule-associated protein 18
5	18023354	18023613	EnhancerA4252	AT5G44680	-1.66047	-2.9264	-3.13865	-3.88776	-4.02421	-4.4275		DNA glycosylase superfamily protein
5	18341016	18341303	EnhancerA4265	AT5G45275	-1.81503	-4.77357	-3.99287	-2.53774	-0.277035	0.494245		Major facilitator superfamily protein
5	18574894	18575420	EnhancerA4280	AT5G45800	-4.105	-2.79121	-0.888789	-0.953924	-0.744782	0.173265	MEE62	Leucine-rich repeat protein kinase family protein
5	18926685	18926948	EnhancerA4295	AT5G46640	0.146248	-0.48806	-1.92167	-0.114312	0.266322	-0.562431	AHL8	AT hook motif DNA-binding family protein
5	18960122	18960332	EnhancerA4297	AT5G46720	-0.357673	0.732745	0.140083	0.930258	1.00359	0.362563		AIG2-like (avirulence induced gene) family protein
5	19079498	19079897	EnhancerA4303	AT5G47010	-0.227414	-0.108217	-0.17437	0.0627978	0.105586	-0.866531	ATUPF1	RNA helicase, putative
5	19092491	19092771	EnhancerA4304	AT5G47030	-0.538976	-0.700674	-0.345154	-0.0619105	0.122754	0.0855945		ATPase, F1 complex, delta/epsilon subunit
5	19402553	19402944	EnhancerA4316	AT5G47920	0.389595	-0.681786	0.0926728	-1.56695	-1.65172	0.479608
5	19896786	19897076	EnhancerA4331	AT5G49100	-3.5637	-3.16526	-3.0712	-3.6349	-2.84378	-2.77423
5	19990925	19991182	EnhancerA4333	AT5G49310	NA	NA	NA	NA	NA	NA	IMPA-5	importin alpha isoform 5
5	20085861	20085997	EnhancerA4341	AT5G49510	0.288373	0.339247	0.15298	0.393401	0.315242	-0.254729	PFD3	prefoldin 3
5	20093880	20093963	EnhancerA4345	AT5G49520	8.73336	7.13081	6.62012	5.66182	5.21083	4.48984	ATWRKY48	WRKY DNA-binding protein 48
5	20095260	20095556	EnhancerA4346	AT5G49525	1.50329	1.13966	1.07287	-0.217949	-0.328952	-0.735072
5	20387509	20387658	EnhancerA4351	AT5G50130	1.6916	1.44596	0.79166	-0.0593867	-0.328978	0.716163		NAD(P)-binding Rossmann-fold superfamily protein
5	20937422	20938338	EnhancerA4366	AT5G51545	-1.15933	-3.28112	-3.23784	-3.21319	-2.10492	-2.58616	LPA2	low psii accumulation2
5	21042145	21042279	EnhancerA4368	AT5G51795	-3.58215	-2.63756	-0.771828	0.359071	-3.23982	-1.73393		DNA/RNA-binding protein Kin17, conserved region
5	21151708	21152163	EnhancerA4376	AT5G52060	0.77839	1.32623	1.11152	-0.047652	-0.844226	-1.36858	ATBAG1	BCL-2-associated athanogene 1
5	22081611	22081921	EnhancerA4432	AT5G54380	1.41715	-0.815616	-2.55418	-2.03478	-1.07294	-2.63325	THE1	protein kinase family protein
5	22113534	22114256	EnhancerA4436	AT5G54470	-2.07662	-3.04291	-1.93159	-3.3873	-3.28409	-2.36437	BBX29	B-box type zinc finger family protein
5	22173667	22173728	EnhancerA4442	AT5G54580	-1.44899	-1.69018	-0.591998	-0.174217	0.191569	-0.153636	ORRM2	RNA-binding (RRM/RBD/RNP motifs) family protein
5	22665177	22665628	EnhancerA4459	AT5G55960	-0.651828	-0.524814	-1.53103	-1.55348	-1.32585	-1.40314
5	22690617	22690817	EnhancerA4461	AT5G56030	1.09171	4.62097	3.88172	1.31011	1.21958	0.167329	AtHsp90.2	heat shock protein 81-2
5	22698910	22699118	EnhancerA4464	AT5G56040	-1.9259	-2.82428	-2.18299	-2.79485	-1.28017	-1.52895	RGI4	Leucine-rich receptor-like protein kinase family protein
5	22767308	22767815	EnhancerA4466	AT5G56250	-0.573857	0.0757442	0.606775	0.458086	0.683086	0.603906	HAP8	hapless 8
5	22804638	22804812	EnhancerA4467	AT5G56310	0.949387	1.04526	-0.152384	0.888926	2.03888	1.75398		Pentatricopeptide repeat (PPR) superfamily protein
5	22886567	22886778	EnhancerA4469	AT5G56520	-0.246216	-0.421802	-0.430743	0.20228	0.268969	1.02773
5	23017729	23018658	EnhancerA4477	AT5G56900	-1.6124	-0.785493	-1.34677	-0.48347	0.0493267	0.688823		CwfJ-like family protein / zinc finger (CCCH-type) family protein
5	23035689	23036016	EnhancerA4478	AT5G56950	1.1321	1.60634	2.0512	1.74765	0.986224	0.352795	NAP1;3	nucleosome assembly protein 1;3
5	23359458	23359632	EnhancerA4516	AT5G57670	-2.13113	-2.59798	-1.86131	-2.69231	-2.74915	-1.39573		Protein kinase superfamily protein
5	23389066	23389535	EnhancerA4524	AT5G57720	NA	NA	NA	NA	NA	NA		AP2/B3-like transcriptional factor family protein
5	23404783	23404993	EnhancerA4525	AT5G57780	-4.4788	-3.05927	-2.97775	-4.01672	-4.45465	-1.29573	P1R1
5	23658377	23658760	EnhancerA4528	AT5G58520	-5.0513	-5.49664	-1.76995	-2.5487	-4.20578	-2.05958		Protein kinase superfamily protein
5	23675658	23675976	EnhancerA4529	AT5G58575	-0.351334	-0.794202	-0.700008	0.0760208	-0.0702146	1.0327	SGF11
5	23838744	23838846	EnhancerA4533	AT5G59050	-0.685809	0.967857	0.956869	-0.167526	-0.615355	-1.62116
5	23942447	23942909	EnhancerA4539	AT5G59350	-2.40613	-3.54572	-1.03826	-0.936057	-1.4021	-1.49559
5	24316883	24317183	EnhancerA4556	AT5G60460	0.252251	1.24464	1.29407	0.736627	0.932492	1.01934		Preprotein translocase Sec, Sec61-beta subunit protein
5	24350594	24350932	EnhancerA4557	AT5G60570	0.215017	1.15162	1.03214	0.859534	0.214121	-0.610378		Galactose oxidase/kelch repeat superfamily protein
5	24387761	24387902	EnhancerA4559	AT5G60680	0.0701636	-0.615402	-0.651593	-2.13055	-2.93436	-0.824336		Protein of unknown function, DUF584
5	24476674	24477424	EnhancerA4571	AT5G60840	-1.6609	-1.91616	-0.797186	-0.888601	-0.989385	0.383797
5	24534116	24534469	EnhancerA4580	AT5G60970	-1.8844	-1.06275	-2.03458	-1.29348	-2.54671	-2.02975	TCP5	TEOSINTE BRANCHED 1, cycloidea and PCF transcription factor 5
5	24539731	24540673	EnhancerA4583	AT5G60970	-1.8844	-1.06275	-2.03458	-1.29348	-2.54671	-2.02975	TCP5	TEOSINTE BRANCHED 1, cycloidea and PCF transcription factor 5
5	24921010	24921221	EnhancerA4590	AT5G62030	-1.15431	0.632229	-0.0384214	-0.0826041	-0.166427	-0.711257		diphthamide synthesis DPH2 family protein
5	25038823	25039116	EnhancerA4595	AT5G62350	2.63187	2.76929	1.52673	-0.313004	-0.0568716	0.115913		Plant invertase/pectin methylesterase inhibitor superfamily protein
5	25176012	25176255	EnhancerA4608	AT5G62690	-1.07676	-1.42738	-1.38994	-1.74024	-1.30119	-1.37773	TUB2	tubulin beta chain 2
5	25549390	25549505	EnhancerA4623	AT5G63840	0.561756	0.193946	0.249335	0.59945	0.388049	0.148613	PSL5	Glycosyl hydrolases family 31 protein
5	25663806	25663924	EnhancerA4629	AT5G64130	2.05875	1.30161	1.52577	2.2639	2.02909	1.13306		cAMP-regulated phosphoprotein 19-related protein
5	25815651	25815830	EnhancerA4635	AT5G64580	-0.657481	-1.56463	-1.8875	-1.98541	-1.07524	-0.875029	EMB3144	AAA-type ATPase family protein
5	25876500	25876775	EnhancerA4640	AT5G64735	NA	NA	NA	NA	NA	NA		pre-tRNA
5	25879369	25879457	EnhancerA4641	AT5G64740	0.896483	0.686435	-0.17479	-0.686454	-1.04788	-1.87199	CESA6	cellulose synthase 6
5	25886755	25887556	EnhancerA4642	AT5G64740	0.896483	0.686435	-0.17479	-0.686454	-1.04788	-1.87199	CESA6	cellulose synthase 6
5	26070945	26071077	EnhancerA4650	AT5G65230	1.08138	0.982161	NA	0.544556	0.47161	0.996403	AtMYB53	myb domain protein 53
5	26117834	26118036	EnhancerA4657	AT5G65350	2.39112	2.54434	0.0594268	1.57404	-0.447089	-0.045988	HTR11	histone 3 11
5	26233861	26234014	EnhancerA4664	AT5G65640	-2.69542	-3.77297	-1.6818	-2.19904	-2.91847	-2.1114	bHLH093	beta HLH protein 93
5	26242133	26242319	EnhancerA4665	AT5G65650	0.0673466	0.558158	0.445418	0.890062	1.41619	0.268287		Protein of unknown function (DUF1195)
5	26242842	26243043	EnhancerA4666	AT5G65650	0.0673466	0.558158	0.445418	0.890062	1.41619	0.268287		Protein of unknown function (DUF1195)
5	26249212	26249395	EnhancerA4668	AT5G65660	-0.104028	0.249845	0.252472	0.311277	-0.517068	-0.533581		hydroxyproline-rich glycoprotein family protein
5	26250364	26250485	EnhancerA4669	AT5G65670	0.72582	0.4047	0.542508	0.695975	0.753883	0.0761411	IAA9	indole-3-acetic acid inducible 9
5	26288395	26288970	EnhancerA4673	AT5G65700	-2.31667	-0.733713	-1.57496	-2.0458	-1.62546	-1.94282	BAM1	Leucine-rich receptor-like protein kinase family protein
5	26336733	26336916	EnhancerA4676	AT5G65810	-0.571808	0.159592	-0.52758	-0.849107	-1.4274	-2.33931	CGR3
5	26657545	26658104	EnhancerA4682	AT5G66760	0.363756	1.05233	1.20855	0.934274	0.747747	0.651842	SDH1-1	succinate dehydrogenase 1-1
5	26753158	26753289	EnhancerA4688	AT5G67030	-3.17718	-4.47303	-4.70087	-5.1792	-4.65406	-1.53622	ABA1	zeaxanthin epoxidase (ZEP) (ABA1)
5	26812993	26813329	EnhancerA4693	AT5G67200	-4.01514	-4.46358	-2.831	-1.11559	-0.345707	0.332725		Leucine-rich repeat protein kinase family protein
5	26851648	26852016	EnhancerA4694	AT5G67290	0.304765	-0.662691	-0.780693	-0.221206	-0.0863266	0.456586		FAD-dependent oxidoreductase family protein

## Sheet: Enhancer-D
Up
Chr	Start	End	Enhancer Name	Closest Gene	flg22 1h Log2(fold change)	flg22 2h Log2(fold change)	flg22 3h Log2(fold change)	flg22 5h Log2(fold change)	flg22 9h Log2(fold change)	flg22 18h Log2(fold change)	Gene Name	Gene Function
1	61235	61427	EnhancerD6	AT1G01130	3.07587	-1.36467	-0.467287	-1.4556	-1.53424	-1.08969
1	178725	179563	EnhancerD16	AT1G01480	5.29296	4.7543	5.26247	4.39183	3.99311	1.99846	ACS2	1-amino-cyclopropane-1-carboxylate synthase 2
1	447730	448188	EnhancerD32	AT1G02280	-1.22465	-1.68333	-1.79581	-1.52531	-0.911402	-1.22299	ATTOC33	translocon at the outer envelope membrane of chloroplasts 33
1	471432	471768	EnhancerD33	AT1G02360	5.86169	5.56541	5.80477	6.09707	4.88754	3.97179		Chitinase family protein
1	571006	571600	EnhancerD42	AT1G02660	4.40984	2.40955	1.22132	0.893156	-0.754265	0.569959	PLIP2	alpha/beta-Hydrolases superfamily protein
1	903288	903585	EnhancerD57	AT1G03610	0.655338	-0.295752	-0.688636	-0.724282	-1.21993	-0.279055		Protein of unknown function (DUF789)
1	929714	930076	EnhancerD61	AT1G03730	2.79931	2.64271	2.24931	1.64386	0.81953	0.247911
1	1139688	1140201	EnhancerD75	AT1G04260	1.01955	0.703223	1.03792	1.42659	1.04708	1.30131	MPI7	CAMV movement protein interacting protein 7
1	1170665	1170890	EnhancerD78	AT1G04360	1.55665	-0.0556482	0.0267217	-0.0929587	-2.69063	-1.4129	ATL1	RING/U-box superfamily protein
1	1172786	1173579	EnhancerD80	AT1G04370	2.14176	2.14149	1.38125	0.544556	NA	NA	ATERF14	Ethylene-responsive element binding factor 14
1	1549712	1549949	EnhancerD101	AT1G05310	-1.76133	-3.17034	-3.04469	-1.93312	-2.69228	-4.20744		Pectin lyase-like superfamily protein
1	1998353	1998663	EnhancerD119	AT1G06520	1.92493	2.64103	2.63575	2.6757	2.47405	0.821356	ATGPAT1	glycerol-3-phosphate acyltransferase 1
1	2171983	2172850	EnhancerD127	AT1G07080	-0.95494	-1.52765	-1.55175	-1.31008	-0.813422	-0.154121		Thioredoxin superfamily protein
1	2197293	2197716	EnhancerD128	AT1G07160	8.98097	10.2001	9.81104	8.38532	5.93066	0.996403		Protein phosphatase 2C family protein
1	2440267	2440568	EnhancerD142	AT1G07890	2.94952	3.53297	2.53976	1.63883	1.85003	0.797438	APX1	ascorbate peroxidase 1
1	2461862	2462731	EnhancerD145	AT1G07940	-0.235609	0.507486	0.965372	1.25826	1.10295	0.579576		GTP binding Elongation factor Tu family protein
1	2666981	2667447	EnhancerD152	AT1G08450	2.54519	2.62299	2.04601	1.32858	1.90692	2.65849	AtCRT3	calreticulin 3
1	2680770	2681317	EnhancerD153	AT1G08470	-1.19418	-0.530516	-0.947347	-0.945901	-0.309346	-0.791201	SSL3	strictosidine synthase-like 3
1	2870459	2871281	EnhancerD162	AT1G08920	3.50953	1.13195	0.478337	0.00872577	-0.788769	-0.25755	ESL1	ERD (early response to dehydration) six-like 1
1	2871755	2872133	EnhancerD163	AT1G08920	3.50953	1.13195	0.478337	0.00872577	-0.788769	-0.25755	ESL1	ERD (early response to dehydration) six-like 1
1	2990648	2992168	EnhancerD167	AT1G09250	2.7567	-0.284356	0.481671	-0.286335	-0.637027	-1.43062	AIF4	basic helix-loop-helix (bHLH) DNA-binding superfamily protein
1	3250004	3250344	EnhancerD174	AT1G09970	4.97592	5.04127	4.21657	3.45846	3.11631	2.20368	LRR XI-23	Leucine-rich receptor-like protein kinase family protein
1	3773272	3773387	EnhancerD204	AT1G11250	NA	NA	NA	0.544556	NA	NA	ATSYP125	syntaxin of plants 125
1	3775321	3776296	EnhancerD209	AT1G11260	2.86263	3.43073	3.19537	3.04408	2.51196	0.997096	ATSTP1	sugar transporter 1
1	3927683	3927713	EnhancerD214	AT1G11670	3.48872	1.57129	-1.18608	-1.03141	-1.0591	-2.90715		MATE efflux family protein
1	3934789	3935064	EnhancerD215	AT1G11670	3.48872	1.57129	-1.18608	-1.03141	-1.0591	-2.90715		MATE efflux family protein
1	4060385	4060465	EnhancerD222	AT1G12015	NA	NA	NA	NA	0.47161	NA		snoRNA
1	4085590	4085903	EnhancerD228	AT1G12080	-0.0422025	-0.800646	-1.89485	-1.48956	-1.76499	-1.27979		Vacuolar calcium-binding protein-related
1	4101281	4101593	EnhancerD235	AT1G12110	-0.345423	0.462221	0.50119	1.25277	3.104	1.94168	AtNPF6.3	nitrate transporter 1
1	4102495	4102804	EnhancerD236	AT1G12110	-0.345423	0.462221	0.50119	1.25277	3.104	1.94168	AtNPF6.3	nitrate transporter 1
1	4113049	4113341	EnhancerD239	AT1G12120	0.295414	0.0162529	0.510315	0.499242	-0.0827535	-1.09796		Plant protein of unknown function (DUF863)
1	4132282	4132625	EnhancerD242	AT1G12190	NA	NA	NA	NA	NA	NA		F-box and associated interaction domains-containing protein
1	4373098	4373612	EnhancerD262	AT1G12830	0.000361193	1.17678	1.2416	1.2105	0.983521	0.00973458
1	4531709	4532013	EnhancerD268	AT1G13250	-3.04223	-2.22947	-3.73044	-5.15502	-4.82486	-3.79683	GATL3	galacturonosyltransferase-like 3
1	4532163	4532432	EnhancerD269	AT1G13250	-3.04223	-2.22947	-3.73044	-5.15502	-4.82486	-3.79683	GATL3	galacturonosyltransferase-like 3
1	4532816	4533386	EnhancerD270	AT1G13250	-3.04223	-2.22947	-3.73044	-5.15502	-4.82486	-3.79683	GATL3	galacturonosyltransferase-like 3
1	4540202	4540346	EnhancerD278	AT1G13260	1.86372	1.98397	1.72585	0.876892	0.683724	0.415767	AtRAV1	related to ABI3/VP1 1
1	4584122	4584411	EnhancerD281	AT1G13370	3.14324	1.30108	NA	0.544556	NA	0.873506		Histone superfamily protein
1	4994437	4994781	EnhancerD316	AT1G14580	-1.22306	-2.2364	-1.87826	-2.76142	-2.75227	-1.30028	BLJ	C2H2-like zinc finger protein
1	5017964	5018392	EnhancerD326	AT1G14620	-1.48985	-1.32461	-0.786048	0.0836931	0.642837	0.0102625	DECOY	decoy
1	5070454	5071540	EnhancerD332	AT1G14730	1.61207	1.53968	2.2438	1.15137	0.605864	-0.625392		Cytochrome b561/ferric reductase transmembrane protein family
1	5131343	5132001	EnhancerD336	AT1G14880	-0.272977	0.584729	1.01978	1.882	3.51474	4.52076	AtPCR1	PLANT CADMIUM RESISTANCE 1
1	5385947	5387267	EnhancerD359	AT1G15660	1.41411	2.28826	2.51894	2.96239	1.48053	0.820296	CENP-C	centromere protein C
1	5423055	5423913	EnhancerD362	AT1G15757	NA	NA	NA	NA	NA	NA		Molecular chaperone Hsp40/DnaJ family protein
1	5873323	5873742	EnhancerD372	AT1G17180	NA	NA	0.975639	0.544556	NA	2.04022	ATGSTU25	glutathione S-transferase TAU 25
1	6335504	6336174	EnhancerD389	AT1G18410	1.08138	0.937756	NA	NA	NA	0.873506		P-loop containing nucleoside triphosphate hydrolases superfamily protein
1	6381055	6381155	EnhancerD390	AT1G18550	-0.529587	-0.353478	-0.213447	0.326831	-1.2631	-0.93693		ATP binding microtubule motor family protein
1	6391805	6391994	EnhancerD391	AT1G18570	4.62816	3.44068	2.91106	2.75352	1.74335	2.46772	AtMYB51	myb domain protein 51
1	6444283	6444636	EnhancerD394	AT1G18700	-0.0447246	-0.917036	-1.1147	-0.704993	0.191891	0.210693		DNAJ heat shock N-terminal domain-containing protein
1	6445058	6445399	EnhancerD395	AT1G18700	-0.0447246	-0.917036	-1.1147	-0.704993	0.191891	0.210693		DNAJ heat shock N-terminal domain-containing protein
1	6446148	6446412	EnhancerD396	AT1G18700	-0.0447246	-0.917036	-1.1147	-0.704993	0.191891	0.210693		DNAJ heat shock N-terminal domain-containing protein
1	6454150	6454404	EnhancerD400	AT1G18710	-0.151724	-2.14549	-3.21177	-3.2995	-2.35237	-1.81221	AtMYB47	myb domain protein 47
1	6457027	6457382	EnhancerD402	AT1G18720	1.48461	0.0411399	0.188516	0.820394	1.23077	1.18419		Protein of unknown function (DUF962)
1	6494707	6495041	EnhancerD404	AT1G18830	NA	0.514825	NA	NA	NA	1.71277	SEC31A	Transducin/WD40 repeat-like superfamily protein
1	6495267	6495499	EnhancerD406	AT1G18835	-1.36821	-1.81714	-1.96823	-1.90413	-1.974	-1.53221	MIF3	mini zinc finger
1	6634651	6634875	EnhancerD415	AT1G19220	-1.52387	-0.744322	-1.07902	-1.62252	-2.13316	-1.81068	ARF11	auxin response factor 19
1	6656410	6656495	EnhancerD423	AT1G19260	NA	NA	NA	0.544556	NA	NA	LOH3	TTF-type zinc finger protein with HAT dimerisation domain
1	6674031	6674510	EnhancerD426	AT1G19300	3.40744	1.60331	0.505208	0.514991	1.63457	0.808972	ATGATL1	Nucleotide-diphospho-sugar transferases superfamily protein
1	6699509	6699732	EnhancerD429	AT1G19380	6.92728	6.26501	4.99153	3.26818	2.60406	2.08757		Protein of unknown function (DUF1195)
1	6882394	6882644	EnhancerD449	AT1G19850	1.08917	0.390491	-0.0834608	0.242971	-0.0215519	-0.492711	ARF5	Transcriptional factor B3 family protein / auxin-responsive factor AUX/IAA-related
1	7037851	7038815	EnhancerD458	AT1G20330	-2.02603	-1.73543	-1.4398	-1.51571	-1.32602	-1.29403	CVP1	sterol methyltransferase 2
1	7235637	7236350	EnhancerD469	AT1G20816	-0.136016	-2.16689	-2.63275	-2.93682	-2.29103	-1.54207
1	7269993	7270253	EnhancerD471	AT1G20900	NA	2.29391	1.74343	NA	0.47161	NA	AHL27	Predicted AT-hook DNA-binding family protein
1	7339374	7339898	EnhancerD482	AT1G21000	-0.720428	-0.550549	0.157378	0.279273	0.713255	0.53074		PLATZ transcription factor family protein
1	7341410	7342571	EnhancerD484	AT1G21000	-0.720428	-0.550549	0.157378	0.279273	0.713255	0.53074		PLATZ transcription factor family protein
1	7342682	7342755	EnhancerD485	AT1G21000	-0.720428	-0.550549	0.157378	0.279273	0.713255	0.53074		PLATZ transcription factor family protein
1	7343684	7343788	EnhancerD486	AT1G21010	3.67438	2.2735	2.78777	2.45853	1.32051	1.45004
1	7348356	7348798	EnhancerD488	AT1G21010	3.67438	2.2735	2.78777	2.45853	1.32051	1.45004
1	7349114	7349320	EnhancerD489	AT1G21010	3.67438	2.2735	2.78777	2.45853	1.32051	1.45004
1	7350341	7350823	EnhancerD490	AT1G21010	3.67438	2.2735	2.78777	2.45853	1.32051	1.45004
1	7393705	7393922	EnhancerD494	AT1G21120	10.9792	9.19074	9.30296	8.21142	6.19635	3.04613	IGMT2	O-methyltransferase family protein
1	7456650	7456906	EnhancerD499	AT1G21310	2.38793	4.28028	4.89338	5.73603	6.42118	6.19705	ATEXT3	extensin 3
1	7462146	7462187	EnhancerD500	AT1G21320	NA	NA	NA	0.544556	NA	NA		nucleotide binding;nucleic acid binding
1	7699952	7700536	EnhancerD516	AT1G21910	0.953872	-3.02815	-6.12887	-4.67393	-3.20979	-3.17448	DREB26	Integrase-type DNA-binding superfamily protein
1	7739654	7740119	EnhancerD523	AT1G21990	NA	NA	NA	NA	NA	NA		F-box/RNI-like/FBD-like domains-containing protein
1	7757551	7757713	EnhancerD524	AT1G22020	-0.317236	0.539202	0.201717	0.215527	-0.151008	-0.130962	SHM6	serine hydroxymethyltransferase 6
1	7762468	7762633	EnhancerD525	AT1G22030	-3.12261	-1.51411	-0.478264	-0.209143	0.0313473	0.160424
1	7832599	7833147	EnhancerD529	AT1G22180	4.32893	2.88575	1.85009	1.44079	2.09664	1.91877		Sec14p-like phosphatidylinositol transfer family protein
1	7991572	7991881	EnhancerD545	AT1G22600	NA	NA	NA	NA	NA	NA		Late embryogenesis abundant protein (LEA) family protein
1	7992243	7992659	EnhancerD546	AT1G22610	-1.38826	-0.185997	-0.366341	0.147371	0.296109	0.0871283	MCTP6	C2 calcium/lipid-binding plant phosphoribosyltransferase family protein
1	8059278	8059770	EnhancerD561	AT1G22760	NA	0.514825	2.17261	NA	0.47161	NA	PAB3	poly(A) binding protein 3
1	8109012	8109324	EnhancerD562	AT1G22920	-0.0699262	0.464904	0.498011	0.77127	0.577009	0.75099	AJH1	COP9 signalosome 5A
1	8159510	8159700	EnhancerD567	AT1G23030	-2.31942	-1.42398	-2.01908	-2.21199	-2.56148	-2.21552	PUB11	ARM repeat superfamily protein
1	8267824	8267976	EnhancerD577	AT1G23310	-1.53615	-2.48272	-3.24174	-3.56386	-2.55344	-1.49392	AOAT1	glutamate:glyoxylate aminotransferase
1	8292457	8292534	EnhancerD579	AT1G23350	-1.36821	-1.81714	-1.96823	-1.90413	-1.974	-1.53221		Plant invertase/pectin methylesterase inhibitor superfamily protein
1	8305306	8305638	EnhancerD582	AT1G23380	-0.922309	-1.36467	-1.51546	-1.4556	-1.53424	-1.08969	KNAT6	KNOTTED1-like homeobox gene 6
1	8308189	8308376	EnhancerD586	AT1G23390	-2.41444	-1.11683	-0.726436	-0.991425	-2.2637	-0.0750718	KFB	Kelch repeat-containing F-box family protein
1	8386535	8386992	EnhancerD587	AT1G23710	2.81426	0.938233	2.47142	2.36364	0.911998	0.579443		Protein of unknown function (DUF1645)
1	8449472	8449936	EnhancerD589	AT1G23910	NA	NA	NA	NA	NA	NA		Polyketide cyclase/dehydrase and lipid transport superfamily protein
1	8547413	8547470	EnhancerD594	AT1G24148	-1.02391	-2.8368	-1.4565	-1.88726	-0.929494	0.0458327
1	8547814	8548210	EnhancerD595	AT1G24150	3.8815	1.91806	2.41513	1.92101	1.38142	0.618474	ATFH4	formin homologue 4
1	8694735	8695517	EnhancerD598	AT1G24530	3.51471	3.71482	3.96589	3.96467	3.93551	3.23143		Transducin/WD40 repeat-like superfamily protein
1	8888635	8888681	EnhancerD606	AT1G25350	-0.454996	-0.552895	0.0922441	0.0131513	0.093047	-0.296139	OVA9	glutamine-tRNA ligase, putative / glutaminyl-tRNA synthetase, putative / GlnRS, putative
1	8984616	8984722	EnhancerD621	AT1G25560	3.35622	2.35423	1.9906	1.13776	0.723514	0.364246	AtTEM1	AP2/B3 transcription factor family protein
1	8988665	8988831	EnhancerD625	AT1G25570	-0.33209	1.34273	0.552084	1.11481	1.23924	0.768411		Di-glucose binding protein with Leucine-rich repeat domain
1	9237677	9237732	EnhancerD633	AT1G26720	NA	NA	NA	NA	NA	NA
1	9565815	9566145	EnhancerD656	AT1G27540	0.772033	0.0605746	-0.461755	-0.264046	-0.874433	-0.17629		Protein of unknown function (DUF295)
1	9650567	9650971	EnhancerD659	AT1G27730	6.10328	5.76784	5.40125	4.82717	3.78587	2.20317	STZ	salt tolerance zinc finger
1	9651282	9651611	EnhancerD660	AT1G27730	6.10328	5.76784	5.40125	4.82717	3.78587	2.20317	STZ	salt tolerance zinc finger
1	9809045	9809151	EnhancerD663	AT1G28110	-1.78047	-2.075	-1.75441	-0.905753	-1.38034	1.07125	SCPL45	serine carboxypeptidase-like 45
1	9822335	9822591	EnhancerD666	AT1G28130	-2.11862	-3.52935	-3.67922	-3.61948	-3.69447	-3.2535	GH3.17	Auxin-responsive GH3 family protein
1	9831120	9831560	EnhancerD670	AT1G28140	0.597422	-0.510184	-0.341224	-0.0136981	-0.0103636	0.406881
1	9867470	9868170	EnhancerD675	AT1G28240	1.53746	0.213389	-0.0533667	0.0722788	-0.750336	0.112614	MUCI70	Protein of unknown function (DUF616)
1	9884219	9885115	EnhancerD677	AT1G28270	NA	NA	NA	NA	NA	NA	AtRALF4	ralf-like 4
1	9885154	9886159	EnhancerD678	AT1G28280	2.65589	2.82012	2.47175	1.36871	0.858688	0.609125	MVQ1	VQ motif-containing protein
1	9949831	9950498	EnhancerD685	AT1G28350	0.783448	1.2755	1.29118	0.935082	1.12986	0.583763		Nucleotidylyl transferase superfamily protein
1	9954528	9954774	EnhancerD688	AT1G28370	6.46252	1.73998	0.941985	2.13968	3.02928	1.7963	ATERF11	ERF domain protein 11
1	10143531	10144027	EnhancerD695	AT1G29060	1.49604	1.81599	2.51645	1.96901	0.718658	1.07988	AtSFT12	Target SNARE coiled-coil domain protein
1	10145338	10145494	EnhancerD696	AT1G29060	1.49604	1.81599	2.51645	1.96901	0.718658	1.07988	AtSFT12	Target SNARE coiled-coil domain protein
1	10246238	10246309	EnhancerD708	AT1G29290	5.74687	4.54688	4.69736	4.00294	3.89911	2.47532
1	10267025	10267451	EnhancerD713	AT1G29340	3.02066	1.85402	1.30648	0.94336	0.743273	0.204844	ATPUB17	plant U-box 17
1	10267566	10267936	EnhancerD714	AT1G29350	0.994927	1.75597	1.89538	1.49462	1.16071	0.679745		Kinase-related protein of unknown function (DUF1296)
1	10354832	10354932	EnhancerD720	AT1G29640	-1.96383	-0.688929	-1.56678	-0.571381	0.812521	0.718708		Protein of unknown function, DUF584
1	10370058	10370232	EnhancerD728	AT1G29660	-2.86348	-4.59659	-4.54656	-5.59489	-5.13249	-4.59894		GDSL-like Lipase/Acylhydrolase superfamily protein
1	10450233	10450713	EnhancerD730	AT1G29850	1.04098	0.208396	0.189096	0.261714	0.219692	0.161704	AtPDCD5	double-stranded DNA-binding family protein
1	10621175	10621753	EnhancerD749	AT1G30190	1.08138	1.43147	NA	NA	NA	NA
1	10649143	10649256	EnhancerD753	AT1G30250	-4.5222	-3.19129	-2.81217	-1.92818	-1.01391	-0.605711
1	10958694	10959203	EnhancerD781	AT1G30825	1.12756	1.41021	1.03822	0.133137	0.813487	0.16411	ARPC2A	Arp2/3 complex, 34 kD subunit p34-Arc
1	11113902	11114172	EnhancerD793	AT1G31130	2.40536	1.84688	1.22261	1.28404	0.97007	1.57018
1	11197705	11198024	EnhancerD800	AT1G31310	NA	NA	NA	NA	NA	NA		hydroxyproline-rich glycoprotein family protein
1	11226098	11226727	EnhancerD805	AT1G31350	1.47916	0.106108	1.10073	0.419382	0.583596	0.0926625	KUF1	KAR-UP F-box 1
1	11364465	11364544	EnhancerD807	AT1G31730	0.0999155	1.00885	0.743112	0.575622	0.536303	0.204149	AP4E	Adaptin family protein
1	11549655	11550298	EnhancerD822	AT1G32100	0.173238	-2.52905	-2.05941	-1.07186	-1.32539	-1.38872	ATPRR1	pinoresinol reductase 1
1	11616242	11616558	EnhancerD831	AT1G32230	1.43567	1.70429	1.47889	1.21851	0.686021	1.04984	ATP8	WWE protein-protein interaction domain protein family
1	11804272	11804364	EnhancerD845	AT1G32640	2.48755	-0.0031756	-0.176516	0.260186	-0.229987	-0.55192	ATMYC2	Basic helix-loop-helix (bHLH) DNA-binding family protein
1	11819372	11819608	EnhancerD851	AT1G32690	2.78079	2.39163	2.56043	2.72153	2.49686	-0.312368
1	11820372	11820500	EnhancerD853	AT1G32690	2.78079	2.39163	2.56043	2.72153	2.49686	-0.312368
1	12056429	12056704	EnhancerD870	AT1G33250	0.0133413	0.157399	0.136951	-0.226853	-0.738003	-0.551995		Protein of unknown function (DUF604)
1	12238907	12239991	EnhancerD882	AT1G33760	4.23665	0.982161	NA	NA	0.47161	2.19515	ERF022	Integrase-type DNA-binding superfamily protein
1	12474456	12474684	EnhancerD890	AT1G34245	1.08138	1.43147	1.87718	1.49432	NA	NA	EPF2	Putative membrane lipoprotein
1	12850370	12850425	EnhancerD898	AT1G35140	2.97965	-0.503671	-0.832533	-3.55219	-1.95056	-2.27685	EXL1	Phosphate-responsive 1 family protein
1	12985909	12986349	EnhancerD906	AT1G35350	3.35442	1.63002	0.810398	0.970864	0.29298	0.29402		EXS (ERD1/XPR1/SYG1) family protein
1	12986368	12987304	EnhancerD907	AT1G35350	3.35442	1.63002	0.810398	0.970864	0.29298	0.29402		EXS (ERD1/XPR1/SYG1) family protein
1	13140315	13141046	EnhancerD915	AT1G35610	NA	NA	NA	NA	NA	NA		Cysteine/Histidine-rich C1 domain family protein
1	13314036	13314283	EnhancerD921	AT1G35820	NA	NA	NA	NA	NA	NA
1	13966406	13966430	EnhancerD936	AT1G36920	NA	NA	NA	0.544556	NA	NA
1	16142290	16142528	EnhancerD959	AT1G43000	4.49811	0.514825	NA	0.544556	2.46081	NA		PLATZ transcription factor family protein
1	16686765	16686952	EnhancerD965	AT1G43980	-0.800585	-0.407125	-1.39981	-1.33787	-1.40887	-0.965806		Tetratricopeptide repeat (TPR)-like superfamily protein
1	16928941	16929719	EnhancerD974	AT1G44820	-0.592134	-1.00808	-0.693264	-0.486558	-0.187974	-0.0211574		Peptidase M20/M25/M40 family protein
1	16930555	16930808	EnhancerD975	AT1G44820	-0.592134	-1.00808	-0.693264	-0.486558	-0.187974	-0.0211574		Peptidase M20/M25/M40 family protein
1	17129942	17130309	EnhancerD982	AT1G45207	0.287518	-1.11618	-1.35357	-1.90295	-1.99201	-1.9875		Remorin family protein
1	17247028	17247372	EnhancerD995	AT1G46554	0.184106	-0.916301	-0.153116	-0.522697	-1.74012	1.09681		other RNA
1	17292317	17292398	EnhancerD1004	AT1G47200	0.238188	0.621363	0.803172	0.798234	0.0178668	-0.0209541	WPP2	WPP domain protein 2
1	18028802	18029154	EnhancerD1035	AT1G48745	-0.38818	-1.11394	-1.26366	-2.29094	-2.00631	-0.767631
1	18043300	18043510	EnhancerD1037	AT1G48790	0.741603	1.25208	0.767399	0.777949	0.332953	0.462191	AMSH1	associated molecule with the SH3 domain of STAM 1
1	18078572	18078915	EnhancerD1038	AT1G48880	0.971244	0.557728	-0.0435049	0.22057	0.311349	-0.482549	TBL7	TRICHOME BIREFRINGENCE-LIKE 7
1	18122838	18123260	EnhancerD1042	AT1G49000	8.42652	9.00471	9.22123	8.70242	6.65472	6.03183
1	18431830	18432216	EnhancerD1063	AT1G49780	-1.12781	-1.33625	-2.41434	-2.85306	-1.98124	-1.62213	PUB26	plant U-box 26
1	18872999	18873719	EnhancerD1078	AT1G50920	-0.391971	1.05352	1.70493	1.51417	1.09068	0.0116401	Nog1-1	Nucleolar GTP-binding protein
1	19170534	19171413	EnhancerD1085	AT1G51690	-0.246887	0.241346	0.148197	0.324832	0.284447	0.506746	ATB ALPHA	protein phosphatase 2A 55 kDa regulatory subunit B alpha isoform
1	19302529	19303526	EnhancerD1089	AT1G51950	1.67113	0.829641	0.605617	0.470782	-0.177394	-0.277212	IAA18	indole-3-acetic acid inducible 18
1	19307619	19307655	EnhancerD1090	AT1G51950	1.67113	0.829641	0.605617	0.470782	-0.177394	-0.277212	IAA18	indole-3-acetic acid inducible 18
1	19427926	19428126	EnhancerD1097	AT1G52185	1.08138	NA	NA	NA	NA	NA	MIR406	MIR406; miRNA
1	19578500	19578878	EnhancerD1105	AT1G52565	-1.8561	-2.85252	-2.92093	-2.57226	-4.63355	-2.77015
1	19579021	19579465	EnhancerD1106	AT1G52565	-1.8561	-2.85252	-2.92093	-2.57226	-4.63355	-2.77015
1	19582541	19583202	EnhancerD1107	AT1G52570	NA	NA	NA	NA	0.47161	0.873506	PLDALPHA2	phospholipase D alpha 2
1	19701209	19701666	EnhancerD1114	AT1G52900	1.08138	1.43147	1.25613	NA	NA	NA		Toll-Interleukin-Resistance (TIR) domain family protein
1	19820002	19820835	EnhancerD1119	AT1G53165	0.793901	1.32677	0.937241	0.98316	-0.114879	-0.352891	ATMAP4K ALPHA1	Protein kinase superfamily protein
1	19825232	19825915	EnhancerD1121	AT1G53170	-1.37741	-2.50251	-1.43556	-2.40834	-2.27436	-1.4736	ATERF-8	ethylene response factor 8
1	19889976	19890353	EnhancerD1130	AT1G53320	1.35661	1.20283	1.19739	0.886702	0.0832512	0.123044	AtTLP7	tubby like protein 7
1	19912291	19912951	EnhancerD1131	AT1G53380	0.70462	1.3776	1.62168	1.35999	0.375971	0.108521		Plant protein of unknown function (DUF641)
1	20013443	20013995	EnhancerD1135	AT1G53625	10.298	9.77156	9.95484	9.26987	7.64031	6.77299
1	21018530	21018651	EnhancerD1183	AT1G56150	-1.36626	-0.0142522	-0.549695	-0.686564	0.558613	1.33659	SAUR71	SAUR-like auxin-responsive protein family
1	21059748	21060446	EnhancerD1191	AT1G56250	6.95771	1.32232	-0.1788	-0.96121	-1.974	-1.53221	AtPP2-B14	phloem protein 2-B14
1	21060467	21060873	EnhancerD1192	AT1G56250	6.95771	1.32232	-0.1788	-0.96121	-1.974	-1.53221	AtPP2-B14	phloem protein 2-B14
1	21262447	21262587	EnhancerD1200	AT1G56720	-2.52423	-4.73234	-7.41357	-4.55272	-5.5735	-4.59044		Protein kinase superfamily protein
1	21444342	21444817	EnhancerD1205	AT1G58007	0.388925	-1.81714	-1.96823	-1.90413	-1.02451	-1.53221
1	21662351	21662605	EnhancerD1220	AT1G58350	-0.130584	0.198186	-0.143806	-0.123364	0.00119549	-0.344622	ZW18	Putative serine esterase family protein
1	22110951	22110994	EnhancerD1243	AT1G60030	NA	2.14149	0.975639	NA	2.50192	1.71277	ATNAT7	nucleobase-ascorbate transporter 7
1	22519192	22519496	EnhancerD1266	AT1G61110	NA	NA	NA	NA	0.47161	NA	anac025	NAC domain containing protein 25
1	22520464	22520739	EnhancerD1268	AT1G61110	NA	NA	NA	NA	0.47161	NA	anac025	NAC domain containing protein 25
1	22598931	22598981	EnhancerD1273	AT1G61270	NA	NA	NA	NA	NA	NA		Transmembrane amino acid transporter family protein
1	22625988	22626101	EnhancerD1276	AT1G61330	NA	NA	NA	NA	NA	NA		FBD, F-box and Leucine Rich Repeat domains containing protein
1	22759211	22759541	EnhancerD1282	AT1G61660	2.08493	2.20765	1.47111	1.31096	1.31846	0.55477	AtbHLH112	basic helix-loop-helix (bHLH) DNA-binding superfamily protein
1	22762960	22763250	EnhancerD1285	AT1G61667	4.38653	2.5489	1.24772	0.858875	0.417	0.36726		Protein of unknown function, DUF538
1	22816242	22816762	EnhancerD1292	AT1G61790	-0.975535	0.0771119	0.568775	1.9664	1.12546	1.10813	ARTUMES	Oligosaccharyltransferase complex/magnesium transporter family protein
1	22826793	22827141	EnhancerD1295	AT1G61800	10.6209	9.25214	6.83287	6.73821	5.8342	6.13605	ATGPT2	glucose-6-phosphate/phosphate translocator 2
1	22879751	22880056	EnhancerD1302	AT1G61900	-1.20235	-1.39368	-1.04095	-0.344884	-0.21559	-1.35592
1	22894487	22894723	EnhancerD1305	AT1G61930	0.0449769	-1.36479	0.235898	-0.488571	1.94219	1.11652		Protein of unknown function, DUF584
1	22979169	22979389	EnhancerD1307	AT1G62181	NA	NA	NA	NA	NA	NA
1	23015958	23016245	EnhancerD1309	AT1G62300	6.23328	5.4352	5.26277	3.98097	3.59225	2.58307	ATWRKY6	WRKY family transcription factor
1	23022477	23023008	EnhancerD1311	AT1G62301	NA	NA	NA	NA	NA	NA
1	23023898	23024361	EnhancerD1312	AT1G62305	4.00284	3.15461	3.00183	2.66386	2.31458	1.62812		Core-2/I-branching beta-1,6-N-acetylglucosaminyltransferase family protein
1	23024766	23024844	EnhancerD1313	AT1G62305	4.00284	3.15461	3.00183	2.66386	2.31458	1.62812		Core-2/I-branching beta-1,6-N-acetylglucosaminyltransferase family protein
1	23097833	23098046	EnhancerD1323	AT1G62421	NA	NA	0.574499	NA	NA	NA
1	23544033	23544613	EnhancerD1364	AT1G63490	0.655665	1.12122	0.921947	1.14442	0.948081	0.281564	JMJ17	transcription factor jumonji (jmjC) domain-containing protein
1	23630733	23631022	EnhancerD1368	AT1G63710	NA	NA	NA	NA	NA	NA	CYP86A7	cytochrome P450, family 86, subfamily A, polypeptide 7
1	23635340	23635671	EnhancerD1369	AT1G63720	5.2332	4.41869	3.60433	3.51017	2.85775	3.09037
1	23766309	23766340	EnhancerD1377	AT1G64050	-2.07458	-0.785637	-0.37986	-0.548329	-0.797658	-0.0341825
1	23766803	23767151	EnhancerD1378	AT1G64050	-2.07458	-0.785637	-0.37986	-0.548329	-0.797658	-0.0341825
1	23921824	23922255	EnhancerD1395	AT1G64405	1.35547	3.93152	5.10724	4.88179	3.94747	2.5183
1	23940883	23941491	EnhancerD1396	AT1G64450	-1.01909	-2.03086	-0.53148	-1.0142	-1.18636	-1.15252		Glycine-rich protein family
1	24010872	24011443	EnhancerD1399	AT1G64620	-0.858042	-0.715559	0.923422	0.764414	0.708317	-0.0877822	DOF1.8	Dof-type zinc finger DNA-binding family protein
1	24111594	24111799	EnhancerD1404	AT1G64890	2.22373	1.89621	2.36239	2.49752	1.99806	1.66792		Major facilitator superfamily protein
1	24635243	24635357	EnhancerD1431	AT1G66150	-1.26058	-2.49128	-2.33758	-2.65658	-3.0378	-2.74435	TMK1	transmembrane kinase 1
1	24711617	24711903	EnhancerD1449	AT1G66290	NA	NA	NA	NA	NA	NA		F-box/RNI-like superfamily protein
1	24769077	24769417	EnhancerD1459	AT1G66400	0.046685	-0.8088	-1.72677	-1.16434	-0.974821	-0.927123	CML23	calmodulin like 23
1	24916147	24916237	EnhancerD1475	AT1G66790	NA	NA	NA	NA	NA	NA
1	25055142	25055398	EnhancerD1490	AT1G67100	NA	NA	NA	NA	NA	NA	LBD40	LOB domain-containing protein 40
1	25274055	25274472	EnhancerD1508	AT1G67470	3.04444	2.78735	2.1455	2.10196	1.47667	0.782405		Protein kinase superfamily protein
1	25398699	25398781	EnhancerD1514	AT1G67750	-3.93447	-5.34661	-4.56107	-5.43929	-5.50725	-4.11969		Pectate lyase family protein
1	25427860	25428171	EnhancerD1517	AT1G67810	6.02684	4.22955	3.34242	3.65284	3.37153	1.76857	SUFE2	sulfur E2
1	25462861	25463438	EnhancerD1518	AT1G67890	2.08241	1.26777	0.821103	1.32907	0.471282	0.543553	RAF11	PAS domain-containing protein tyrosine kinase family protein
1	25538397	25538645	EnhancerD1525	AT1G68140	-0.280018	0.61736	0.50081	0.482588	0.181122	-0.483973		Protein of unknown function (DUF1644)
1	25607957	25608133	EnhancerD1531	AT1G68330	4.47326	0.614536	0.00598898	-2.89024	-2.98654	-1.61046
1	25625554	25625628	EnhancerD1535	AT1G68360	1.08138	2.89034	1.38125	3.74771	2.3028	1.71277	GIS3	C2H2 and C2HC zinc fingers superfamily protein
1	25631169	25631387	EnhancerD1536	AT1G68370	1.11531	1.35479	1.01008	0.995258	0.315433	0.515834	ARG1	Chaperone DnaJ-domain superfamily protein
1	25660785	25661159	EnhancerD1539	AT1G68450	NA	NA	NA	NA	NA	4.53329	PDE337	VQ motif-containing protein
1	25724184	25725462	EnhancerD1557	AT1G68550	NA	NA	NA	NA	NA	NA	CRF10	Integrase-type DNA-binding superfamily protein
1	25732219	25733631	EnhancerD1559	AT1G68560	-2.21913	-2.93161	-2.1609	-2.36775	-2.11402	-2.41746	ATXYL1	alpha-xylosidase 1
1	25974710	25974890	EnhancerD1573	AT1G69080	1.55462	1.19555	-0.599333	0.938853	0.857206	-0.169875		Adenine nucleotide alpha hydrolases-like superfamily protein
1	26144446	26144891	EnhancerD1587	AT1G69540	0.161198	1.71972	1.58324	1.47135	1.38039	-0.045988	AGL94	AGAMOUS-like 94
1	26165172	26165599	EnhancerD1589	AT1G69570	0.0939067	-0.864368	-1.16365	-1.43819	-1.43206	0.194509	CDF5	Dof-type zinc finger DNA-binding family protein
1	26239061	26239200	EnhancerD1600	AT1G69760	2.26333	1.06617	1.4878	1.13623	0.379442	-0.73141
1	26302644	26303217	EnhancerD1611	AT1G69850	0.867158	1.54025	1.79143	1.68896	1.5538	0.948136	AIT1	nitrate transporter 1:2
1	26304947	26305348	EnhancerD1613	AT1G69860	NA	NA	NA	NA	NA	NA		Major facilitator superfamily protein
1	26340673	26340754	EnhancerD1623	AT1G69935	0.156184	-1.83885	-2.02755	-0.951441	-0.436549	-0.963745	SHW1	short hypocotyl in white light1
1	26341211	26341448	EnhancerD1624	AT1G69935	0.156184	-1.83885	-2.02755	-0.951441	-0.436549	-0.963745	SHW1	short hypocotyl in white light1
1	26443222	26443455	EnhancerD1627	AT1G70210	-2.94166	-4.36098	-4.55508	-4.29534	-2.02283	-1.72055	ATCYCD1;1	CYCLIN D1;1
1	26602593	26602789	EnhancerD1657	AT1G70560	-2.12031	-0.990715	-0.935865	-0.755012	-0.439023	-1.26232	CKRC1	tryptophan aminotransferase of Arabidopsis 1
1	26657432	26657974	EnhancerD1660	AT1G70700	3.06878	1.1055	-0.402768	-1.06258	-0.905064	-1.35344	JAZ9	TIFY domain/Divergent CCT motif family protein
1	26658674	26658986	EnhancerD1661	AT1G70710	1.17696	-0.303568	-2.09476	-0.931481	-0.938147	-1.85304	ATGH9B1	glycosyl hydrolase 9B1
1	26677476	26677600	EnhancerD1663	AT1G70740	1.93292	-1.03425	0.197418	0.404105	0.998819	-0.00643668		Protein kinase superfamily protein
1	26684827	26685188	EnhancerD1665	AT1G70750	1.41663	0.756426	0.257142	1.27412	0.724597	0.327227	MyoB2	Protein of unknown function, DUF593
1	26693223	26693430	EnhancerD1666	AT1G70780	NA	NA	NA	NA	NA	NA
1	26694187	26695228	EnhancerD1667	AT1G70780	NA	NA	NA	NA	NA	NA
1	26729197	26729346	EnhancerD1668	AT1G70895	1.18475	0.143618	-1.1082	-0.787128	-0.936089	-1.79882	CLE17	CLAVATA3/ESR-RELATED 17
1	26766848	26767079	EnhancerD1673	AT1G70990	4.05317	4.91966	3.77068	1.99956	3.72119	NA		proline-rich family protein
1	27047038	27047134	EnhancerD1696	AT1G71880	2.09305	3.16332	3.23047	2.80898	3.05718	2.30577	ATSUC1	sucrose-proton symporter 1
1	27056675	27056787	EnhancerD1702	AT1G71880	2.09305	3.16332	3.23047	2.80898	3.05718	2.30577	ATSUC1	sucrose-proton symporter 1
1	27152450	27152887	EnhancerD1715	AT1G72160	-0.54164	-2.00101	-1.48535	-1.41352	-1.31659	-0.251673	PATL3	Sec14p-like phosphatidylinositol transfer family protein
1	27267735	27267854	EnhancerD1727	AT1G72440	-0.133732	0.0351114	1.14857	1.18681	0.677966	-0.0936262	EDA25	CCAAT-binding factor
1	27292625	27292883	EnhancerD1730	AT1G72490	NA	NA	NA	NA	NA	NA	AtNGR2
1	27319186	27319511	EnhancerD1738	AT1G72550	-0.736712	-0.286425	0.128911	-0.151536	-0.153634	-0.170817		tRNA synthetase beta subunit family protein
1	27362879	27364075	EnhancerD1741	AT1G72690	-0.59442	-0.82575	-0.0855687	0.378839	0.510117	0.431976
1	27638188	27638736	EnhancerD1752	AT1G73500	2.21129	0.892923	1.4093	1.16752	1.5101	1.42027	ATMKK9	MAP kinase kinase 9
1	27664161	27664802	EnhancerD1755	AT1G73590	-0.091815	-1.82092	-0.225768	-0.83657	-0.529217	-2.81866	ATPIN1	Auxin efflux carrier family protein
1	27711646	27712141	EnhancerD1762	AT1G73687	-0.922309	-0.523381	-0.465723	-1.45816	-1.53523	-0.169875	MIR159	MIR159/MIR159A; miRNA
1	27859398	27859702	EnhancerD1771	AT1G74088	-2.02985	-1.57818	-2.3025	-1.96062	-0.806741	0.638814
1	28067644	28067971	EnhancerD1787	AT1G74700	-0.604693	0.42757	1.11288	1.18416	1.03867	0.610616	NUZ	tRNAse Z1
1	28236818	28237780	EnhancerD1793	AT1G75230	2.66513	-0.044966	-0.015615	0.358676	-0.144859	-0.572898		DNA glycosylase superfamily protein
1	28582896	28584066	EnhancerD1837	AT1G76170	0.151125	-0.0600044	-0.961664	-0.596635	-0.144617	-0.109947		2-thiocytidine tRNA biosynthesis protein, TtcA
1	28669793	28670495	EnhancerD1841	AT1G76410	-0.109129	1.2288	3.17892	2.99705	3.0576	2.65403	ATL8	RING/U-box superfamily protein
1	28700602	28701963	EnhancerD1850	AT1G76490	-0.299153	-0.727108	-1.37526	-1.77499	-1.72391	-1.24628	AtHMGR1	hydroxy methylglutaryl CoA reductase 1
1	28743271	28743602	EnhancerD1855	AT1G76590	1.81383	1.51398	0.92161	1.10352	1.00134	0.98493		PLATZ transcription factor family protein
1	28752262	28752584	EnhancerD1858	AT1G76610	4.05164	2.28669	-0.264898	-0.290281	-1.23483	-1.74543		Protein of unknown function, DUF617
1	28861637	28862165	EnhancerD1868	AT1G76870	NA	0.982161	1.98255	1.37406	1.87465	0.996403
1	28916699	28917705	EnhancerD1875	AT1G76954	NA	NA	NA	NA	NA	NA		Defensin-like (DEFL) family protein
1	29007894	29008657	EnhancerD1884	AT1G77210	-1.69261	-0.83886	-1.18373	-1.81585	-3.10803	-0.597005	AtSTP14	sugar transporter 14
1	29067786	29067915	EnhancerD1885	AT1G77340	NA	NA	NA	NA	NA	NA		Pentatricopeptide repeat (PPR) superfamily protein
1	29216321	29216435	EnhancerD1893	AT1G77730	1.08138	1.30108	NA	NA	NA	NA		Pleckstrin homology (PH) domain superfamily protein
1	29241162	29241417	EnhancerD1903	AT1G77760	-0.773796	-1.58771	-0.576009	1.74454	1.38478	1.60096	GNR1	nitrate reductase 1
1	29276333	29276625	EnhancerD1906	AT1G77855	-1.55317	-1.17671	-3.11881	-1.1821	-2.16093	-0.638671
1	29359125	29360294	EnhancerD1916	AT1G78070	-0.612685	-1.31637	-2.01832	-2.12849	-2.69683	-1.71933		Transducin/WD40 repeat-like superfamily protein
1	29360866	29361270	EnhancerD1917	AT1G78070	-0.612685	-1.31637	-2.01832	-2.12849	-2.69683	-1.71933		Transducin/WD40 repeat-like superfamily protein
1	29443164	29443303	EnhancerD1934	AT1G78250	NA	NA	NA	NA	NA	NA		pre-tRNA
1	29578560	29578776	EnhancerD1948	AT1G78630	-0.183572	-1.07658	-1.63563	-2.96476	-2.59627	-1.90823	emb1473	Ribosomal protein L13 family protein
1	29645338	29645788	EnhancerD1949	AT1G78860	4.37794	3.34975	2.54402	1.71694	1.9766	-0.163117	GAL2	D-mannose binding lectin protein with Apple-like carbohydrate-binding domain
1	29755672	29756603	EnhancerD1952	AT1G79100	NA	NA	NA	NA	NA	NA		arginine/serine-rich protein-related
1	29761596	29761989	EnhancerD1954	AT1G79110	-0.0401134	-0.422668	-1.15026	-0.99512	1.53723	0.794839	BRG2	zinc ion binding
1	29948954	29949790	EnhancerD1970	AT1G79600	-1.63075	-2.16032	-1.81362	-1.7795	-1.82811	-1.0758	ABC1K3	Protein kinase superfamily protein
1	30152567	30153374	EnhancerD1975	AT1G80170	-0.30815	-0.831666	-1.18422	0.0303559	-1.36507	-0.567654		Pectin lyase-like superfamily protein
1	30338593	30338858	EnhancerD1983	AT1G80730	NA	1.50783	NA	NA	NA	NA	ATZFP1	zinc-finger protein 1
1	30379215	30379511	EnhancerD1986	AT1G80831	NA	NA	NA	NA	NA	NA
1	30380400	30380749	EnhancerD1988	AT1G80840	9.41255	6.82507	5.39711	4.64025	3.913	2.32752	ATWRKY40	WRKY DNA-binding protein 40
2	110918	111229	EnhancerD1992	AT2G01180	4.01149	0.685709	1.34238	3.04651	1.85616	0.865743	ATLPP1	phosphatidic acid phosphatase 1
2	126528	127008	EnhancerD1994	AT2G01220	0.907158	0.120416	-0.347007	-0.0577298	0.434239	0.348764		Nucleotidylyl transferase superfamily protein
2	179070	179301	EnhancerD1997	AT2G01420	-5.34746	-2.15544	-1.63082	-2.22539	-2.15249	-3.10787	ATPIN4	Auxin efflux carrier family protein
2	186800	187176	EnhancerD1998	AT2G01430	1.90318	NA	0.436796	NA	NA	NA	ATHB-17	homeobox-leucine zipper protein 17
2	254741	254822	EnhancerD2003	AT2G01570	-3.05554	-1.9871	-1.76098	-1.82798	-1.46366	-1.12889	RGA	GRAS family transcription factor family protein
2	262894	263678	EnhancerD2009	AT2G01580	NA	NA	NA	NA	NA	NA
2	351390	351569	EnhancerD2020	AT2G01810	NA	0.937756	NA	1.37406	NA	NA		RING/FYVE/PHD zinc finger superfamily protein
2	509426	510106	EnhancerD2043	AT2G02070	-3.01444	-1.14915	-1.03312	-0.541608	0.030424	-0.283152	AtIDD5	indeterminate(ID)-domain 5
2	510285	510677	EnhancerD2044	AT2G02070	-3.01444	-1.14915	-1.03312	-0.541608	0.030424	-0.283152	AtIDD5	indeterminate(ID)-domain 5
2	511775	512240	EnhancerD2045	AT2G02070	-3.01444	-1.14915	-1.03312	-0.541608	0.030424	-0.283152	AtIDD5	indeterminate(ID)-domain 5
2	589688	589999	EnhancerD2048	AT2G02230	1.25751	1.127	1.45285	3.55418	3.12203	2.42216	AtPP2-B1	phloem protein 2-B1
2	655195	655468	EnhancerD2055	AT2G02470	-0.612523	-0.678657	-0.480305	-0.0365956	0.0368144	-0.27535	AL6	alfin-like 6
2	979123	979598	EnhancerD2076	AT2G03240	3.35272	-0.75131	-1.62782	-1.65362	-1.75376	-1.10677		EXS (ERD1/XPR1/SYG1) family protein
2	1145781	1145977	EnhancerD2085	AT2G03740	NA	NA	NA	NA	NA	NA	LEA11	late embryogenesis abundant domain-containing protein / LEA domain-containing protein
2	1788203	1788832	EnhancerD2114	AT2G05050	NA	NA	NA	NA	NA	NA		Protein phosphatase 2C family protein
2	2285040	2285288	EnhancerD2131	AT2G05940	2.78913	2.29507	2.97004	2.63103	2.46305	1.82673	RIPK	Protein kinase superfamily protein
2	2291409	2291904	EnhancerD2132	AT2G05940	2.78913	2.29507	2.97004	2.63103	2.46305	1.82673	RIPK	Protein kinase superfamily protein
2	5214368	5214702	EnhancerD2170	AT2G12646	NA	NA	NA	NA	NA	NA		PLATZ transcription factor family protein
2	5543684	5543981	EnhancerD2175	AT2G13370	-0.215275	0.699848	0.44523	0.306321	0.619008	-0.0192816	CHR5	chromatin remodeling 5
2	5923517	5923714	EnhancerD2182	AT2G14070	0.398199	-2.25363	-2.40908	-2.346	-2.41051	1.04992		wound-responsive protein-related
2	6181179	6181542	EnhancerD2185	AT2G14520	-1.42629	-2.41494	-2.57974	-0.960664	-2.08828	-1.89988		CBS domain-containing protein with a domain of unknown function (DUF21)
2	6455826	6456106	EnhancerD2193	AT2G14960	NA	NA	NA	NA	NA	NA	GH3.1	Auxin-responsive GH3 family protein
2	6523578	6523931	EnhancerD2195	AT2G15050	-2.62744	-0.309731	-0.644927	-1.27295	-1.75524	-1.5208	LTP	lipid transfer protein
2	6708006	6708379	EnhancerD2203	AT2G15390	6.59716	5.29611	4.56754	4.3074	3.33732	3.23559	atfut4	fucosyltransferase 4
2	6799784	6799974	EnhancerD2206	AT2G15580	-3.54926	-4.05963	-3.19273	-2.90206	-2.1996	-0.944966		RING/U-box superfamily protein
2	7629339	7629502	EnhancerD2262	AT2G17530	3.27423	2.40774	2.19066	1.32842	0.884534	0.725672		Protein kinase superfamily protein
2	7830939	7831800	EnhancerD2270	AT2G18000	NA	NA	2.49398	2.42387	NA	0.996403	TAF14	TBP-associated factor 14
2	7905381	7905829	EnhancerD2281	AT2G18170	0.00571875	1.50304	1.96958	2.2778	1.82328	1.55681	ATMPK7	MAP kinase 7
2	8013446	8013749	EnhancerD2289	AT2G18480	-1.39136	-0.463552	-0.309893	0.221864	0.561394	-0.286584		Major facilitator superfamily protein
2	8099136	8099207	EnhancerD2299	AT2G18690	8.87853	8.07679	7.37357	7.0699	6.16586	6.37157
2	8101975	8102467	EnhancerD2300	AT2G18690	8.87853	8.07679	7.37357	7.0699	6.16586	6.37157
2	8103887	8103972	EnhancerD2301	AT2G18690	8.87853	8.07679	7.37357	7.0699	6.16586	6.37157
2	8105226	8105348	EnhancerD2302	AT2G18700	0.641537	-0.274615	-0.522364	-1.84283	-2.28393	-0.833252	ATTPS11	trehalose phosphatase/synthase 11
2	8106277	8106661	EnhancerD2303	AT2G18700	0.641537	-0.274615	-0.522364	-1.84283	-2.28393	-0.833252	ATTPS11	trehalose phosphatase/synthase 11
2	8551707	8552298	EnhancerD2328	AT2G19810	-0.708117	-0.845489	-1.41904	-1.20098	-1.57823	-0.205432	AtOZF1	CCCH-type zinc finger family protein
2	8579186	8580113	EnhancerD2333	AT2G19870	-1.54558	-0.526336	0.567228	0.523597	0.509732	-0.526915		tRNA/rRNA methyltransferase (SpoU) family protein
2	8682274	8682612	EnhancerD2341	AT2G20100	-1.43629	-1.36441	-1.50403	-0.508165	-0.725381	-0.54474	UKTF1	basic helix-loop-helix (bHLH) DNA-binding superfamily protein
2	8911495	8911686	EnhancerD2352	AT2G20670	-5.34506	-3.979	-3.36335	-6.48581	-7.54667	-2.31974		Protein of unknown function (DUF506)
2	9561575	9562094	EnhancerD2380	AT2G22496	NA	NA	NA	NA	NA	NA	MIR779A	MIR779a; miRNA
2	9616212	9616595	EnhancerD2387	AT2G22630	-0.922309	-0.13041	-1.51546	1.39801	-1.53424	-0.163117	AGL17	AGAMOUS-like 17
2	9631172	9632050	EnhancerD2389	AT2G22660	-0.977476	-1.40031	-0.676555	-0.45266	0.0203787	0.945292	AtGRDP1	Protein of unknown function (duplicated DUF1399)
2	9675093	9675424	EnhancerD2394	AT2G22750	NA	NA	NA	NA	NA	NA		basic helix-loop-helix (bHLH) DNA-binding superfamily protein
2	9689159	9689398	EnhancerD2398	AT2G22780	1.61488	0.629806	0.0998777	0.240479	1.12915	0.906658	PMDH1	peroxisomal NAD-malate dehydrogenase 1
2	9869941	9869978	EnhancerD2411	AT2G23171	NA	NA	NA	NA	NA	NA
2	9872707	9873041	EnhancerD2414	AT2G23180	-2.41538	-1.91885	-2.77016	-2.276	-1.53041	-1.0644	CYP96A1	cytochrome P450, family 96, subfamily A, polypeptide 1
2	9908244	9908627	EnhancerD2417	AT2G23290	0.258167	-1.01528	-3.38393	-2.64893	-2.36984	-2.27255	AtMYB70	myb domain protein 70
2	9920536	9920913	EnhancerD2419	AT2G23310	0.856943	1.54587	1.60142	1.18245	1.14068	0.921947	ATRER1C1	Rer1 family protein
2	9922009	9922283	EnhancerD2420	AT2G23320	5.09445	4.52274	3.86614	3.07282	2.66675	2.25453	AtWRKY15	WRKY DNA-binding protein 15
2	9993587	9993882	EnhancerD2430	AT2G23460	-1.21769	-1.39139	-1.62052	-1.10717	-0.686244	-0.620825	ATXLG1	extra-large G-protein 1
2	10068691	10068883	EnhancerD2434	AT2G23680	5.16705	3.12544	2.55117	2.90696	2.64722	2.35124		Cold acclimation protein WCOR413 family
2	10069083	10069624	EnhancerD2435	AT2G23680	5.16705	3.12544	2.55117	2.90696	2.64722	2.35124		Cold acclimation protein WCOR413 family
2	10083630	10084771	EnhancerD2440	AT2G23700	-1.62996	-2.21312	-1.17414	0.298131	-0.628641	-1.21204		Protein of unknown function, DUF547
2	10119441	10119906	EnhancerD2448	AT2G23770	3.73739	2.40453	2.28405	1.48835	0.0635806	-0.106254	AtLYK4	protein kinase family protein / peptidoglycan-binding LysM domain-containing protein
2	10470131	10470365	EnhancerD2473	AT2G24625	NA	NA	NA	NA	NA	NA		Defensin-like (DEFL) family protein
2	10771193	10771611	EnhancerD2485	AT2G25300	1.02034	0.0127297	0.226921	0.626511	0.289147	0.869591	HPGT3	Galactosyltransferase family protein
2	10852868	10853122	EnhancerD2488	AT2G25500	NA	NA	NA	NA	NA	NA		Inosine triphosphate pyrophosphatase family protein
2	11085668	11085999	EnhancerD2493	AT2G26000	-0.236039	-0.526026	-0.967717	-0.0371912	-1.08291	0.239198	BRIZ2	zinc finger (C3HC4-type RING finger) family protein
2	11147003	11147508	EnhancerD2495	AT2G26190	2.37773	0.333621	-0.201228	-0.948218	-0.312029	0.275068	IQM4	calmodulin-binding family protein
2	11176081	11176507	EnhancerD2497	AT2G26260	-0.869304	-3.99598	-2.35328	-1.30657	-0.0917154	-0.702792	3BETAHSD/D2	3beta-hydroxysteroid-dehydrogenase/decarboxylase isoform 2
2	11191260	11191404	EnhancerD2498	AT2G26280							CID7	CTC-interacting domain 7
2	11688504	11689050	EnhancerD2529	AT2G27315	NA	NA	NA	NA	NA	NA		Protein of unknown function (DUF1278)
2	11812827	11813711	EnhancerD2533	AT2G27700	NA	0.982161	NA	NA	NA	NA		eukaryotic translation initiation factor 2 family protein / eIF-2 family protein
2	11837914	11838031	EnhancerD2538	AT2G27770	0.073452	-0.0794392	-1.57895	-1.74039	-0.849145	-2.72359		Plant protein of unknown function (DUF868)
2	11996554	11996777	EnhancerD2554	AT2G28140	3.75958	3.20172	2.82438	1.69001	2.07648	0.720999		Protein of unknown function (DUF1635)
2	12018566	12018942	EnhancerD2558	AT2G28190	-0.41132	-0.512645	-1.32866	-1.23263	-0.893152	0.250753	AtSOD2	copper/zinc superoxide dismutase 2
2	12021436	12021656	EnhancerD2560	AT2G28200	-5.55733	-2.32762	-1.02598	-3.2352	-1.83829	-4.77785		C2H2-type zinc finger family protein
2	12073389	12073649	EnhancerD2566	AT2G28290	0.0567472	-0.503343	-0.314822	-0.244946	0.158422	0.133391	CHR3	P-loop containing nucleoside triphosphate hydrolases superfamily protein
2	12073993	12074591	EnhancerD2567	AT2G28290	0.0567472	-0.503343	-0.314822	-0.244946	0.158422	0.133391	CHR3	P-loop containing nucleoside triphosphate hydrolases superfamily protein
2	12145347	12145932	EnhancerD2577	AT2G28390	0.0774961	-0.0388691	-0.677242	-0.39797	-0.426417	-0.103997	MON1	SAND family protein
2	12185789	12186004	EnhancerD2583	AT2G28500	NA	0.514825	1.81767	1.37406	2.94314	NA	LBD11	LOB domain-containing protein 11
2	12190628	12190844	EnhancerD2584	AT2G28500	NA	0.514825	1.81767	1.37406	2.94314	NA	LBD11	LOB domain-containing protein 11
2	12198254	12198370	EnhancerD2589	AT2G28510	1.4188	0.928392	0.564149	0.748121	0.774954	-0.00666391	DOF2.1	Dof-type zinc finger DNA-binding family protein
2	12223895	12224566	EnhancerD2593	AT2G28540	0.747086	1.37449	1.92599	1.14188	0.574986	-0.216384		RNA binding (RRM/RBD/RNP motifs) family protein
2	12273230	12273506	EnhancerD2603	AT2G28625	NA	NA	NA	NA	NA	NA	PCA22
2	12274832	12275060	EnhancerD2604	AT2G28630	-0.917382	0.945311	1.62492	0.606423	0.165097	0.740226	KCS12	3-ketoacyl-CoA synthase 12
2	12524333	12524524	EnhancerD2639	AT2G29125	-0.799557	0.0301123	0.263283	-2.30295	0.123425	-1.00879	DVL13	ROTUNDIFOLIA like 2
2	12524530	12524663	EnhancerD2640	AT2G29130	3.36831	0.937756	0.975639	NA	1.342	2.19273	ATLAC2	laccase 2
2	12816293	12816741	EnhancerD2647	AT2G30020	4.80796	2.99264	2.94633	2.25459	2.2852	1.61619	AP2C1	Protein phosphatase 2C family protein
2	12816844	12817215	EnhancerD2648	AT2G30020	4.80796	2.99264	2.94633	2.25459	2.2852	1.61619	AP2C1	Protein phosphatase 2C family protein
2	12894256	12894455	EnhancerD2658	AT2G30220	NA	NA	NA	NA	NA	NA		GDSL-like Lipase/Acylhydrolase family protein
2	12898277	12899093	EnhancerD2661	AT2G30230	0.347559	0.526094	0.501664	-0.29257	-1.06698	-1.03908
2	12986648	12986923	EnhancerD2668	AT2G30480	0.624741	1.29306	-0.125492	-0.900646	-2.27078	-0.837999
2	13229943	13230400	EnhancerD2678	AT2G31070	-1.76204	-1.68314	-1.74868	-1.27679	-0.547956	-0.814865	TCP10	TCP domain protein 10
2	13306060	13306262	EnhancerD2691	AT2G31230	-0.0347441	-0.772772	-0.758723	-1.22468	-0.271434	-0.0292601	ATERF15	ethylene-responsive element binding factor 15
2	13316128	13316445	EnhancerD2696	AT2G31240	2.47581	3.01722	3.21354	2.98412	2.639	2.28485		Tetratricopeptide repeat (TPR)-like superfamily protein
2	13371162	13371640	EnhancerD2698	AT2G31360	2.57268	2.23577	2.12146	1.61872	0.817075	-0.0671351	ADS2	16:0delta9 desaturase 2
2	13630453	13630680	EnhancerD2705	AT2G32020	2.66125	-0.513501	0.657117	0.989136	-0.560673	-0.0468947		Acyl-CoA N-acyltransferases (NAT) superfamily protein
2	14487985	14488309	EnhancerD2733	AT2G34340	-2.4005	-2.8383	-1.44881	-1.94684	-0.566763	-2.56774		Protein of unknown function, DUF584
2	14586569	14586752	EnhancerD2737	AT2G34640	-0.607617	-2.11836	-1.61712	-1.41496	-1.02181	-0.79307	HMR	plastid transcriptionally active 12
2	14600017	14600382	EnhancerD2744	AT2G34660	-1.02709	-2.0723	-1.0814	-1.29427	-0.899794	-0.678091	ABCC2	multidrug resistance-associated protein 2
2	14692939	14693017	EnhancerD2752	AT2G34830	NA	NA	NA	NA	NA	NA	AtWRKY35	WRKY DNA-binding protein 35
2	14887926	14889228	EnhancerD2759	AT2G35360	1.17434	0.907016	0.501376	0.914172	0.196258	0.70676		ubiquitin family protein
2	15006358	15006647	EnhancerD2767	AT2G35700	0.0497156	0.313443	-1.51546	-1.4556	-1.53424	-0.0468947	ATERF38	ERF family protein 38
2	15010072	15010436	EnhancerD2771	AT2G35710	7.15601	2.51303	0.151352	1.29059	1.32308	1.28432	PGSIP7	Nucleotide-diphospho-sugar transferases superfamily protein
2	15081722	15082213	EnhancerD2776	AT2G35930	11.7437	11.8372	11.5352	10.4599	8.99774	7.52651	AtPUB23	plant U-box 23
2	15088085	15088433	EnhancerD2777	AT2G35940	-1.62885	-0.856154	-0.364235	-0.0460251	0.977192	0.586164	BLH1	BEL1-like homeodomain 1
2	15102267	15102626	EnhancerD2781	AT2G35950	-2.70419	-3.16423	-1.54631	-0.146285	-0.95649	-0.351425	EDA12	embryo sac development arrest 12
2	15372917	15373318	EnhancerD2805	AT2G36680	1.56115	0.884406	0.52335	0.874909	1.00293	0.756913		Modifier of rudimentary (Mod(r)) protein
2	15374969	15375432	EnhancerD2806	AT2G36680	1.56115	0.884406	0.52335	0.874909	1.00293	0.756913		Modifier of rudimentary (Mod(r)) protein
2	15375906	15376178	EnhancerD2807	AT2G36690	9.04398	7.69103	10.2527	10.6892	9.65644	8.05452	GIM2	2-oxoglutarate (2OG) and Fe(II)-dependent oxygenase superfamily protein
2	15377089	15377475	EnhancerD2808	AT2G36690	9.04398	7.69103	10.2527	10.6892	9.65644	8.05452	GIM2	2-oxoglutarate (2OG) and Fe(II)-dependent oxygenase superfamily protein
2	15574024	15574355	EnhancerD2831	AT2G37050	-0.856568	-1.23392	-1.54697	-1.19691	0.386388	-0.244803		Leucine-rich repeat protein kinase family protein
2	15961802	15962312	EnhancerD2867	AT2G38110	-0.97201	-1.16374	-0.806599	0.0997311	-1.7563	-1.58461	ATGPAT6	glycerol-3-phosphate acyltransferase 6
2	15968908	15969269	EnhancerD2870	AT2G38120	-3.50562	-3.54354	-3.01915	-3.16309	-3.63147	-2.92898	AtAUX1	Transmembrane amino acid transporter family protein
2	16361204	16361434	EnhancerD2895	AT2G39200	10.8493	11.6588	11.6846	11.1939	9.8543	9.091	ATMLO12	Seven transmembrane MLO family protein
2	16361799	16362198	EnhancerD2896	AT2G39200	10.8493	11.6588	11.6846	11.1939	9.8543	9.091	ATMLO12	Seven transmembrane MLO family protein
2	16363160	16363348	EnhancerD2897	AT2G39210	5.38583	6.44322	7.05113	6.72949	5.9798	5.62574		Major facilitator superfamily protein
2	16363479	16363729	EnhancerD2898	AT2G39210	5.38583	6.44322	7.05113	6.72949	5.9798	5.62574		Major facilitator superfamily protein
2	16364684	16364812	EnhancerD2899	AT2G39210	5.38583	6.44322	7.05113	6.72949	5.9798	5.62574		Major facilitator superfamily protein
2	16370360	16370462	EnhancerD2902	AT2G39210	5.38583	6.44322	7.05113	6.72949	5.9798	5.62574		Major facilitator superfamily protein
2	16435247	16435672	EnhancerD2908	AT2G39360	2.71389	1.36451	1.20659	1.29572	1.19991	0.774022	CVY1	Protein kinase superfamily protein
2	16435786	16435990	EnhancerD2909	AT2G39360	2.71389	1.36451	1.20659	1.29572	1.19991	0.774022	CVY1	Protein kinase superfamily protein
2	16559900	16560231	EnhancerD2918	AT2G39710	1.96811	0.801946	0.304849	-0.89399	-0.694423	1.36146		Eukaryotic aspartyl protease family protein
2	16604935	16605286	EnhancerD2927	AT2G39800	-2.49529	-3.86277	-3.31524	-3.51247	-3.82922	-0.932442	ATP5CS	delta1-pyrroline-5-carboxylate synthase 1
2	16607712	16608150	EnhancerD2932	AT2G39805	-0.00138935	0.609609	0.720151	0.261903	0.710904	0.665954		Integral membrane Yip1 family protein
2	16609392	16609867	EnhancerD2934	AT2G39805	-0.00138935	0.609609	0.720151	0.261903	0.710904	0.665954		Integral membrane Yip1 family protein
2	16696619	16697144	EnhancerD2944	AT2G39990	-0.405074	-0.215457	0.54835	0.548	0.610149	-0.0755749	AteIF3f	eukaryotic translation initiation factor 2
2	16705454	16705562	EnhancerD2945	AT2G40004	1.51898	0.0996109	-0.230024	-2.04459	0.497264	0.345466
2	16759430	16759842	EnhancerD2948	AT2G40120	1.6968	1.06255	1.20867	2.26341	1.7783	2.20504	DYRKP-3	Protein kinase superfamily protein
2	16764119	16764427	EnhancerD2950	AT2G40130	-1.10459	-2.22746	-3.13225	-2.31904	-3.69854	-4.15302	SMXL8	Double Clp-N motif-containing P-loop nucleoside triphosphate hydrolases superfamily protein
2	16770197	16770679	EnhancerD2951	AT2G40130	-1.10459	-2.22746	-3.13225	-2.31904	-3.69854	-4.15302	SMXL8	Double Clp-N motif-containing P-loop nucleoside triphosphate hydrolases superfamily protein
2	16802659	16802820	EnhancerD2953	AT2G40230	2.68428	2.33997	2.58032	1.22545	1.7274	0.804762		HXXXD-type acyl-transferase family protein
2	16821514	16821615	EnhancerD2958	AT2G40270	1.61228	1.32691	1.28874	1.07847	0.319667	1.02064		Protein kinase family protein
2	16901840	16901977	EnhancerD2967	AT2G40470	NA	0.982161	0.574499	NA	0.47161	NA	ASL11	LOB domain-containing protein 15
2	16952295	16952618	EnhancerD2970	AT2G40610	-6.42941	-9.41562	-6.91437	-7.00913	-6.65259	-4.17114	ATEXP8	expansin A8
2	17145859	17146265	EnhancerD2979	AT2G41130	2.59169	0.948047	1.4656	0.535015	1.36466	-0.436459	bHLH106	basic helix-loop-helix (bHLH) DNA-binding superfamily protein
2	17218884	17219420	EnhancerD2987	AT2G41310	-5.70835	-3.82707	-2.80563	-2.35812	-1.00253	-1.32544	ARR8	response regulator 3
2	17245245	17245482	EnhancerD2991	AT2G41370	-1.70768	-0.0963542	0.0725688	-0.0651604	-0.418719	-1.31068	BOP2	Ankyrin repeat family protein / BTB/POZ domain-containing protein
2	17250315	17250471	EnhancerD2996	AT2G41380	3.02874	3.70131	2.53594	3.11002	2.59109	1.86238		S-adenosyl-L-methionine-dependent methyltransferases superfamily protein
2	17260790	17261386	EnhancerD2999	AT2G41410	1.68465	2.01404	1.35154	0.781367	1.01436	1.39703		Calcium-binding EF-hand family protein
2	17309483	17309659	EnhancerD3000	AT2G41500	0.588679	1.60071	1.60471	1.5066	0.532418	0.738688	AtPRP4	WD-40 repeat family protein / small nuclear ribonucleoprotein Prp4p-related
2	17443529	17444161	EnhancerD3007	AT2G41810	NA	2.5569	0.436796	NA	0.47161	2.46431		Protein of unknown function, DUF642
2	17482958	17483921	EnhancerD3017	AT2G41890	1.00239	-0.442936	-0.660916	0.125295	0.0932753	-0.00720559		curculin-like (mannose-binding) lectin family protein / PAN domain-containing protein
2	17503219	17503877	EnhancerD3023	AT2G41930	NA	NA	NA	NA	NA	NA		Protein kinase superfamily protein
2	17697298	17697578	EnhancerD3038	AT2G42500	-0.307693	0.102425	-0.189157	-0.166949	-0.2448	-0.92265	PP2A-3	protein phosphatase 2A-3
2	17753494	17753639	EnhancerD3050	AT2G42620	-0.301198	-0.4963	-1.14419	-0.762817	-1.08156	0.0280067	AtMAX2	RNI-like superfamily protein
2	18174969	18175358	EnhancerD3083	AT2G43880	NA	NA	NA	NA	NA	NA		Pectin lyase-like superfamily protein
2	18367964	18368173	EnhancerD3092	AT2G44490	4.08789	3.36697	2.92768	2.03744	1.07526	0.269491	BGLU26	Glycosyl hydrolase superfamily protein
2	18368685	18369811	EnhancerD3094	AT2G44490	4.08789	3.36697	2.92768	2.03744	1.07526	0.269491	BGLU26	Glycosyl hydrolase superfamily protein
2	18400138	18400259	EnhancerD3099	AT2G44578	4.87402	2.92819	NA	1.42387	1.30332	NA		RING/U-box superfamily protein
2	18622326	18622758	EnhancerD3127	AT2G45170	-0.483122	-0.0771083	-0.370058	-1.33465	-1.51631	-0.385208	ATATG8E	AUTOPHAGY 8E
2	18688394	18688916	EnhancerD3141	AT2G45330	-0.983482	0.35133	0.698958	1.27236	0.861364	1.4112	emb1067	RNA 2'-phosphotransferase, Tpt1 / KptA family
2	19020538	19021889	EnhancerD3161	AT2G46340	-1.10183	-0.368878	-0.434065	-1.08562	-0.928988	-0.139069	SPA1	SPA (suppressor of phyA-105) protein family
2	19048571	19049019	EnhancerD3168	AT2G46410	-0.107147	0.395483	-1.8708	0.066921	-0.0455066	-1.4791	CPC	Homeodomain-like superfamily protein
2	19094894	19095200	EnhancerD3171	AT2G46520	1.66346	1.5475	0.944742	0.633014	0.487344	-0.027498		cellular apoptosis susceptibility protein, putative / importin-alpha re-exporter, putative
2	19182214	19182509	EnhancerD3184	AT2G46700	-0.695502	0.193626	0.177451	0.601811	0.806638	1.12802	ATCRK3	CDPK-related kinase 3
2	19235478	19235603	EnhancerD3190	AT2G46790	-4.19017	-3.76744	-3.80372	-4.7288	-4.80021	-0.677194	APRR9	pseudo-response regulator 9
2	19507134	19507372	EnhancerD3213	AT2G47540	NA	NA	NA	NA	NA	NA		Pollen Ole e 1 allergen and extensin family protein
3	61265	61492	EnhancerD3225	AT3G01175	NA	0.514825	NA	NA	NA	NA		Protein of unknown function (DUF1666)
3	61610	61724	EnhancerD3226	AT3G01180	-2.06488	-2.74036	-2.77981	-2.85563	-1.68796	-0.706174	AtSS2	starch synthase 2
3	293049	293415	EnhancerD3234	AT3G01810	-1.29023	-1.83466	-1.83035	-2.21694	-2.26931	-1.61499
3	336118	336478	EnhancerD3236	AT3G02010	0.044	-0.114036	-0.465723	0.907603	0.881764	-1.08969		Pentatricopeptide repeat (PPR) superfamily protein
3	388698	389395	EnhancerD3241	AT3G02150	2.7153	1.52903	0.856992	0.346304	0.355271	0.577423	A-PTF-1	plastid transcription factor 1
3	401423	401829	EnhancerD3243	AT3G02170	-0.677506	-2.56315	-1.1408	-1.35868	-0.754688	-0.371083	LNG2	longifolia2
3	664878	665062	EnhancerD3251	AT3G02950	0.148949	-0.0738601	-0.354748	-0.195764	-0.345632	-0.557387	AtTHO7	Tho complex subunit 7/Mft1p
3	1066741	1067168	EnhancerD3271	AT3G04080	1.63202	2.07286	1.66013	1.25513	1.33423	0.579354	APY1	apyrase 1
3	1067340	1067735	EnhancerD3272	AT3G04080	1.63202	2.07286	1.66013	1.25513	1.33423	0.579354	APY1	apyrase 1
3	1234687	1234898	EnhancerD3280	AT3G04580	2.16712	2.35444	1.8486	1.78257	1.27224	0.750092	EIN4	Signal transduction histidine kinase, hybrid-type, ethylene sensor
3	1464342	1464918	EnhancerD3294	AT3G05165	-1.00307	-0.393859	-0.572909	0.0183896	-0.0867412	0.179005		Major facilitator superfamily protein
3	1485867	1486159	EnhancerD3298	AT3G05220	3.58256	2.45388	2.01141	1.43031	0.445302	-1.28797		Heavy metal transport/detoxification superfamily protein
3	1852010	1852816	EnhancerD3320	AT3G06130	-4.82888	-3.50513	-2.66741	-2.66321	-2.54865	-2.43609		Heavy metal transport/detoxification superfamily protein
3	1929988	1930316	EnhancerD3325	AT3G06370	1.41199	1.43124	-0.646235	-0.464522	0.185114	-0.682161	ATNHX4	sodium hydrogen exchanger 4
3	1953719	1953975	EnhancerD3327	AT3G06420	1.0393	0.715026	0.317656	0.109929	-0.672666	0.461373	ATG8H	Ubiquitin-like superfamily protein
3	1994379	1994814	EnhancerD3331	AT3G06483	0.0196796	-0.998339	-0.743868	-0.356884	-0.0376061	-0.271664	ATPDHK	pyruvate dehydrogenase kinase
3	2006769	2007090	EnhancerD3332	AT3G06490	4.09002	2.77773	2.20173	1.59567	2.12889	1.02032	AtMYB108	myb domain protein 108
3	2007536	2007876	EnhancerD3334	AT3G06490	4.09002	2.77773	2.20173	1.59567	2.12889	1.02032	AtMYB108	myb domain protein 108
3	2008398	2008731	EnhancerD3335	AT3G06490	4.09002	2.77773	2.20173	1.59567	2.12889	1.02032	AtMYB108	myb domain protein 108
3	2139261	2139586	EnhancerD3342	AT3G06778	0.58608	-0.071537	-0.998175	-0.70942	-2.72355	-2.27136		Chaperone DnaJ-domain superfamily protein
3	2352796	2353215	EnhancerD3356	AT3G07360	-0.917568	-2.69057	-3.27688	-3.73071	-3.29168	-2.42714	ATPUB9	plant U-box 9
3	2646829	2647246	EnhancerD3364	AT3G08710	3.28955	1.9675	1.64669	0.271413	0.00832907	-0.0139534	ATH9	thioredoxin H-type 9
3	2774079	2774189	EnhancerD3367	AT3G09080	-0.800585	-1.24853	-1.39981	-1.33787	-1.40887	-0.965806		Transducin/WD40 repeat-like superfamily protein
3	3428902	3429234	EnhancerD3391	AT3G10960	1.48237	1.12283	0.482731	0.257471	-0.277772	-0.513108	ATAZG1	AZA-guanine resistant1
3	3432322	3432517	EnhancerD3396	AT3G10970	-1.14677	-2.03287	-1.79647	-1.20438	-0.414292	-0.59587		Haloacid dehalogenase-like hydrolase (HAD) superfamily protein
3	3502631	3502753	EnhancerD3400	AT3G11170	3.03713	2.57595	-0.0868058	-1.72764	-1.39443	-2.15962	AtFAD7	fatty acid desaturase 7
3	3598224	3598510	EnhancerD3409	AT3G11430	-0.800585	-0.407125	-1.39981	-1.33787	-0.447181	0.0757684	ATGPAT5	glycerol-3-phosphate acyltransferase 5
3	3598531	3598638	EnhancerD3410	AT3G11430	-0.800585	-0.407125	-1.39981	-1.33787	-0.447181	0.0757684	ATGPAT5	glycerol-3-phosphate acyltransferase 5
3	3701393	3702195	EnhancerD3420	AT3G11700	1.14302	0.0452831	-1.05049	-1.76668	-1.64782	-2.60531	FLA18	FASCICLIN-like arabinogalactan protein 18 precursor
3	4046351	4046762	EnhancerD3429	AT3G12730	0.829934	-0.101813	0.0781	-0.106337	-0.285094	0.0887162		Homeodomain-like superfamily protein
3	4106538	4106915	EnhancerD3437	AT3G12900	NA	NA	NA	NA	NA	NA	S8H	2-oxoglutarate (2OG) and Fe(II)-dependent oxygenase superfamily protein
3	4116579	4116838	EnhancerD3440	AT3G12915	-3.50382	-1.29278	-0.860442	-1.77181	-0.280704	-0.0757595		Ribosomal protein S5/Elongation factor G/III/V family protein
3	4218040	4218171	EnhancerD3449	AT3G13120	-0.415206	-1.40462	-2.28255	-2.90453	-1.65006	-1.68907	PRPS10	Ribosomal protein S10p/S20e family protein
3	4357810	4358065	EnhancerD3456	AT3G13404	-1.40434	-4.47598	-3.36709	-3.00628	-2.18118	-2.624
3	4400854	4401142	EnhancerD3459	AT3G13500	1.08138	2.96469	4.1254	3.0319	0.47161	0.873506
3	4441843	4441996	EnhancerD3465	AT3G13594	NA	NA	NA	NA	NA	NA
3	4506077	4507130	EnhancerD3469	AT3G13740	-1.16453	-2.38245	-2.6751	-2.23493	-1.64105	-1.36664	RNC4	Ribonuclease III family protein
3	4547762	4548103	EnhancerD3476	AT3G13810	-3.81087	-0.961667	-0.305034	0.215502	0.929836	1.29334	AtIDD11	indeterminate(ID)-domain 11
3	4655461	4656893	EnhancerD3482	AT3G14060	1.03541	1.96222	4.30166	4.04825	5.89219	4.9087
3	4723210	4724123	EnhancerD3484	AT3G14205	-0.0347081	-0.647971	-1.06183	-0.821727	-0.704927	-1.04625	SAC2	Phosphoinositide phosphatase family protein
3	4789179	4789496	EnhancerD3495	AT3G14350	-0.598059	-0.298674	-0.444677	-0.613407	-0.742463	-0.0663807	SRF7	STRUBBELIG-receptor family 7
3	4835651	4835913	EnhancerD3501	AT3G14440	-1.0047	-1.8269	-1.74293	-2.88851	-1.18103	-0.647146	ATNCED3	nine-cis-epoxycarotenoid dioxygenase 3
3	4840996	4841246	EnhancerD3505	AT3G14440	-1.0047	-1.8269	-1.74293	-2.88851	-1.18103	-0.647146	ATNCED3	nine-cis-epoxycarotenoid dioxygenase 3
3	5122593	5122951	EnhancerD3526	AT3G15210	3.96329	2.70734	2.03584	1.45305	1.22192	0.628766	ATERF-4	ethylene responsive element binding factor 4
3	5123403	5123850	EnhancerD3527	AT3G15210	3.96329	2.70734	2.03584	1.45305	1.22192	0.628766	ATERF-4	ethylene responsive element binding factor 4
3	5236469	5236914	EnhancerD3538	AT3G15500	4.78631	0.182529	0.429124	0.106074	-0.169083	-1.2327	ANAC055	NAC domain containing protein 3
3	5319984	5320037	EnhancerD3548	AT3G15690	-0.370829	-0.604327	-0.957104	-1.33059	-0.590502	-0.897496	BADC3	Single hybrid motif superfamily protein
3	5635036	5635344	EnhancerD3568	AT3G16560	-2.64628	-2.19892	-1.10177	0.140973	0.225195	0.495542		Protein phosphatase 2C family protein
3	5694776	5695424	EnhancerD3573	AT3G16730	1.48561	1.45117	0.40788	-1.28501	-0.445658	-0.0823735	HEB2
3	5843671	5844068	EnhancerD3582	AT3G17120	0.905667	-1.55832	-4.85016	-3.5824	-2.04861	-2.34035
3	6225378	6226041	EnhancerD3605	AT3G18165	-0.0604031	0.35441	0.57777	0.715398	0.87692	-0.26195	MOS4	modifier of snc1,4
3	6272184	6272349	EnhancerD3608	AT3G18290	0.0609697	0.483374	0.0225703	-0.194584	-0.190838	-0.269749	BTS	zinc finger protein-related
3	6367561	6367604	EnhancerD3613	AT3G18524	-1.2073	-0.407533	-0.0555669	-0.812384	-0.668539	-0.870858	ATMSH2	MUTS homolog 2
3	6380598	6381462	EnhancerD3614	AT3G18550	NA	0.514825	NA	NA	0.47161	NA	AtBRC1	TCP family transcription factor
3	6533867	6534106	EnhancerD3625	AT3G18950	1.72666	0.154342	1.93181	1.9418	1.05481	0.604553		Transducin/WD40 repeat-like superfamily protein
3	6648788	6649038	EnhancerD3633	AT3G19190	2.15655	1.586	1.64402	0.993173	1.38364	1.62202	ATATG2	autophagy 2
3	6713800	6714272	EnhancerD3638	AT3G19380	-1.04548	-0.772197	-1.64682	-2.28885	-1.50511	-2.09243	PUB25	plant U-box 25
3	6827572	6827748	EnhancerD3652	AT3G19670	0.176451	-0.433027	0.10613	0.420714	0.416654	0.73227	ATPRP40B	pre-mRNA-processing protein 40B
3	6977048	6978035	EnhancerD3655	AT3G20015	-1.12043	-1.54537	-1.92951	-2.41172	-3.96073	-1.60116		Eukaryotic aspartyl protease family protein
3	7386539	7387049	EnhancerD3670	AT3G21080	3.46875	4.50247	5.34977	6.70687	7.0728	7.02735		ABC transporter-related
3	7387166	7387526	EnhancerD3671	AT3G21080	3.46875	4.50247	5.34977	6.70687	7.0728	7.02735		ABC transporter-related
3	7476080	7476235	EnhancerD3676	AT3G21270	-0.935172	0.109804	-0.454571	-0.739115	-1.33779	-1.47659	ADOF2	DOF zinc finger protein 2
3	7492654	7493140	EnhancerD3678	AT3G21295	2.76518	1.9812	1.8144	1.79765	1.20763	1.53323	PWWP3	Tudor/PWWP/MBT superfamily protein
3	7503102	7504329	EnhancerD3679	AT3G21320	3.24703	2.23614	0.592632	-1.51733	-0.935944	-1.48832
3	7543718	7544458	EnhancerD3681	AT3G21430	-0.737886	0.13618	0.397929	0.277528	0.283613	0.395164	ALY3	DNA binding
3	7657745	7658129	EnhancerD3696	AT3G21730	NA	NA	NA	NA	NA	NA	FOLB3	Dihydroneopterin aldolase
3	7711692	7712187	EnhancerD3699	AT3G21890	-2.51261	-3.75014	-3.93957	-5.51815	-2.74527	0.332169	BBX31	B-box type zinc finger family protein
3	7772961	7773606	EnhancerD3701	AT3G22060	5.9044	6.64115	6.26416	4.94296	3.23431	3.24052		Receptor-like protein kinase-related family protein
3	7816719	7817329	EnhancerD3704	AT3G22160	4.36387	3.49651	3.82341	2.91932	2.56644	2.01136	JAV1	VQ motif-containing protein
3	7988424	7988673	EnhancerD3717	AT3G22550	-2.71003	-3.68277	-4.01653	-3.07432	-2.31397	-1.17047		Protein of unknown function (DUF581)
3	8121444	8121720	EnhancerD3737	AT3G22920	NA	NA	NA	NA	NA	NA		Cyclophilin-like peptidyl-prolyl cis-trans isomerase family protein
3	8129241	8129729	EnhancerD3740	AT3G22940	NA	NA	NA	NA	NA	NA		F-box associated ubiquitination effector family protein
3	8143141	8143607	EnhancerD3741	AT3G22961	0.996826	-0.0292	-1.51546	-1.4556	-1.53424	-1.08969		Paired amphipathic helix (PAH2) superfamily protein
3	8170573	8171240	EnhancerD3754	AT3G23000	-2.08792	-2.04052	-2.3233	-1.76663	-1.70518	-1.04732	ATSR2	CBL-interacting protein kinase 7
3	8187690	8188053	EnhancerD3758	AT3G23040	NA	NA	NA	NA	NA	NA
3	8231121	8231298	EnhancerD3763	AT3G23120	2.65809	2.36903	2.17209	1.60369	2.31216	2.81581	AtRLP38	receptor like protein 38
3	8324835	8325042	EnhancerD3777	AT3G23280	2.55819	2.2483	1.90245	2.012	2.15615	1.36598	XBAT35	XB3 ortholog 5 in Arabidopsis thaliana
3	8381026	8381309	EnhancerD3782	AT3G23410	-0.887307	-1.00387	-1.16097	-0.973914	-0.850884	-0.510202	ATFAO3	fatty alcohol oxidase 3
3	8482701	8482913	EnhancerD3793	AT3G23620	1.09907	1.62837	2.52141	2.47214	2.21849	0.902183	ARPF2	Ribosomal RNA processing Brix domain protein
3	8591713	8592102	EnhancerD3803	AT3G23810	-0.11058	1.01037	0.317413	-2.1417	-1.92096	-3.255	ATSAHH2	S-adenosyl-l-homocysteine (SAH) hydrolase 2
3	8613136	8613253	EnhancerD3811	AT3G23840	-1.47329	-0.789575	-0.46334	-2.82459	-2.51712	-1.99059	AtPNP-R1	HXXXD-type acyl-transferase family protein
3	8687711	8688261	EnhancerD3812	AT3G24050	1.29264	1.01328	0.990096	-0.028425	-0.360717	-0.885999	GATA1	GATA transcription factor 1
3	8816701	8816745	EnhancerD3825	AT3G24315	-0.262737	-1.33798	-0.745026	0.0412953	-0.773523	-1.15442	AtSec20	Sec20 family protein
3	8866665	8867051	EnhancerD3827	AT3G24430	-0.648053	-1.89708	-3.1588	-3.27417	-2.50267	-1.8712	HCF101	ATP binding
3	8884957	8885488	EnhancerD3828	AT3G24460	-5.1576	-1.1612	-1.81778	-4.79303	-4.89125	-3.60856		Serinc-domain containing serine and sphingolipid biosynthesis protein
3	8993223	8993739	EnhancerD3844	AT3G24640	NA	NA	NA	NA	NA	NA		lyases
3	9299064	9299163	EnhancerD3858	AT3G25585	-1.37854	-2.30351	-1.6816	-1.86865	-2.18511	-1.14862	AAPT2	aminoalcoholphosphotransferase
3	9299690	9299902	EnhancerD3859	AT3G25585	-1.37854	-2.30351	-1.6816	-1.86865	-2.18511	-1.14862	AAPT2	aminoalcoholphosphotransferase
3	9360645	9361123	EnhancerD3868	AT3G25700	-1.59337	-2.5715	-2.00732	-1.94818	-4.45967	-1.20876		Eukaryotic aspartyl protease family protein
3	9472287	9472790	EnhancerD3884	AT3G25882	4.91865	4.00047	4.64653	5.56982	5.83833	5.02346	NIMIN-2	NIM1-interacting 2
3	9477823	9477980	EnhancerD3885	AT3G25890	1.99996	2.0376	1.07511	1.62415	2.38279	1.06294	CRF11	Integrase-type DNA-binding superfamily protein
3	9591428	9591642	EnhancerD3897	AT3G26200	1.11409	-0.457324	0.746601	-2.48261	-1.02696	-1.0751	CYP71B22	cytochrome P450, family 71, subfamily B, polypeptide 22
3	9592176	9593266	EnhancerD3899	AT3G26210	3.40078	4.15178	4.60118	4.73855	4.7846	5.47073	CYP71B23	cytochrome P450, family 71, subfamily B, polypeptide 23
3	10128575	10128788	EnhancerD3943	AT3G27360	0.368266	-0.391898	-1.7905	-1.66202	-1.44984	-1.49513	H3.1	Histone superfamily protein
3	10303791	10304317	EnhancerD3950	AT3G27800	NA	NA	NA	NA	NA	NA
3	10502043	10502433	EnhancerD3962	AT3G28170	NA	NA	NA	NA	NA	NA
3	10934754	10935273	EnhancerD3990	AT3G28918	NA	NA	NA	NA	NA	NA
3	11106917	11107016	EnhancerD4000	AT3G29140	0.160504	-0.407125	0.0594268	1.10214	-0.447181	1.29935
3	11139639	11139820	EnhancerD4003	AT3G29170	1.96654	1.52796	0.958103	1.33538	0.584267	1.11788		Eukaryotic protein of unknown function (DUF872)
3	11529675	11529941	EnhancerD4032	AT3G29670	0.814845	-1.89365	-2.72362	-1.44795	-2.17168	-2.692	PMAT2	HXXXD-type acyl-transferase family protein
3	14475885	14476305	EnhancerD4071	AT3G42310	NA	NA	NA	NA	NA	NA
3	16011034	16011818	EnhancerD4103	AT3G44340	0.411234	1.38464	1.61532	2.19501	1.60772	1.13782	CEF	clone eighty-four
3	16239300	16239470	EnhancerD4113	AT3G44700	NA	NA	NA	1.37406	0.47161	NA		Plant protein of unknown function
3	16412607	16412950	EnhancerD4120	AT3G44940	-0.346849	1.43043	1.08206	1.02221	1.02762	0.16906		Protein of unknown function (DUF1635)
3	16426182	16426384	EnhancerD4121	AT3G44955	NA	NA	NA	NA	NA	NA		pre-tRNA
3	16587299	16587559	EnhancerD4147	AT3G45252	NA	NA	NA	NA	NA	NA		ECA1 gametogenesis related family protein
3	16608598	16608853	EnhancerD4150	AT3G45275	NA	NA	NA	NA	NA	NA		ECA1 gametogenesis related family protein
3	16787981	16788119	EnhancerD4158	AT3G45720	NA	NA	NA	NA	NA	NA		Major facilitator superfamily protein
3	16943113	16943226	EnhancerD4163	AT3G46130	-6.84925	-7.29931	-2.86952	-3.11264	-3.40255	-1.43176	ATMYB48	myb domain protein 48
3	17009870	17009996	EnhancerD4165	AT3G46280	10.7838	12.5209	12.6936	12.3622	11.5849	10.6916		protein kinase-related
3	17203930	17204420	EnhancerD4178	AT3G46700	4.24586	0.937756	3.56724	3.97028	4.99518	4.14919		UDP-Glycosyltransferase superfamily protein
3	17204596	17205070	EnhancerD4179	AT3G46710	NA	NA	NA	NA	NA	NA		NB-ARC domain-containing disease resistance protein
3	17478411	17479062	EnhancerD4192	AT3G47430	-4.91132	-5.38566	-4.66544	-3.48821	-2.11059	-2.22515	PEX11B	peroxin 11B
3	17501255	17501672	EnhancerD4193	AT3G47490	-0.608185	-0.528236	-0.94566	-0.421134	-0.57658	0.834182		HNH endonuclease
3	17508674	17509267	EnhancerD4196	AT3G47510	1.71137	0.473783	-0.0947286	-0.174198	-0.356898	0.10628
3	17703974	17704988	EnhancerD4211	AT3G47965	-0.143974	0.126175	0.0762345	0.0178688	-0.740001	-0.597332
3	17705044	17705410	EnhancerD4212	AT3G47965	-0.143974	0.126175	0.0762345	0.0178688	-0.740001	-0.597332
3	18027724	18027904	EnhancerD4225	AT3G48660	0.0449769	2.5595	-0.0436261	0.401442	-1.53523	-1.08969		Protein of unknown function (DUF 3339)
3	18242612	18242933	EnhancerD4238	AT3G49210	4.73665	4.8823	5.49949	5.71801	5.29804	2.51202	WSD6	O-acyltransferase (WSD1-like) family protein
3	18245489	18245827	EnhancerD4239	AT3G49220	1.16495	0.935919	-0.0754715	-0.788217	-0.666733	-1.43203	PME34	Plant invertase/pectin methylesterase inhibitor superfamily
3	18296683	18296848	EnhancerD4242	AT3G49350	3.27629	2.01497	1.66102	2.04977	1.17746	1.2175		Ypt/Rab-GAP domain of gyp1p superfamily protein
3	18466546	18466973	EnhancerD4257	AT3G49780	4.87526	3.51639	5.66158	5.71548	5.51375	4.55765	ATPSK3 (FORMER SYMBOL)	phytosulfokine 4 precursor
3	18467117	18467135	EnhancerD4258	AT3G49780	4.87526	3.51639	5.66158	5.71548	5.51375	4.55765	ATPSK3 (FORMER SYMBOL)	phytosulfokine 4 precursor
3	18478886	18479218	EnhancerD4260	AT3G49820	NA	NA	NA	NA	NA	NA
3	18515905	18516601	EnhancerD4265	AT3G49940	2.89542	1.9038	2.01496	1.14249	0.377488	-0.464463	LBD38	LOB domain-containing protein 38
3	18668951	18669263	EnhancerD4280	AT3G50340	1.46938	1.7175	1.42306	0.44573	-0.428828	0.557193
3	18669654	18670146	EnhancerD4281	AT3G50350	1.62278	2.36823	1.8229	1.90682	0.467811	1.03769		Protein of unknown function (DUF1685)
3	18731200	18731614	EnhancerD4285	AT3G50470	5.25499	3.2721	2.70503	2.46939	2.10129	2.53468	HR3	homolog of RPW8 3
3	18803209	18803278	EnhancerD4296	AT3G50640	NA	NA	NA	NA	NA	0.996403
3	18904890	18905206	EnhancerD4317	AT3G50860	0.294886	-0.0290809	0.0211468	0.293134	-0.153508	-0.227449	AP-3 alpha	Clathrin adaptor complex small chain family protein
3	18931897	18932330	EnhancerD4320	AT3G50930	7.32174	4.39233	2.94286	3.05846	3.2136	3.61378	AtBCS1	cytochrome BC1 synthesis
3	18959564	18959902	EnhancerD4321	AT3G51050	0.657801	0.996428	0.578886	1.05181	1.42618	0.802528	NERD1	FG-GAP repeat-containing protein
3	19162510	19163197	EnhancerD4333	AT3G51650	-0.320778	-0.072473	0.221992	-0.232813	-0.281393	0.0569306
3	19163582	19163774	EnhancerD4335	AT3G51660	5.4834	4.57511	4.76321	4.52134	3.47192	3.34136		Tautomerase/MIF superfamily protein
3	19206052	19206689	EnhancerD4340	AT3G51780	-0.795391	-0.890529	-0.0064354	-0.0894848	0.164962	-0.236738	ATBAG4	BCL-2-associated athanogene 4
3	19276873	19277198	EnhancerD4347	AT3G51950	-1.69634	-5.03559	-4.53385	-3.3212	-3.62557	-3.00083		Zinc finger (CCCH-type) family protein / RNA recognition motif (RRM)-containing protein
3	19536070	19536472	EnhancerD4364	AT3G52700	0.552728	0.647594	0.302686	-1.13173	-0.743318	-0.770571
3	19600223	19600640	EnhancerD4369	AT3G52880	-0.335108	-0.289873	-0.0784925	0.117284	0.185091	0.615267	ATMDAR1	monodehydroascorbate reductase 1
3	19727549	19727775	EnhancerD4377	AT3G53230	-1.7836	4.47733	3.71305	2.45043	2.59617	2.69372	AtCDC48B	ATPase, AAA-type, CDC48 protein
3	19730236	19730336	EnhancerD4380	AT3G53232	2.18984	3.5911	1.47472	0.317563	-2.16093	-2.7051	DVL20	ROTUNDIFOLIA like 1
3	19749619	19750109	EnhancerD4384	AT3G53270	2.51861	1.59885	1.3507	1.86352	1.41551	0.984889		Small nuclear RNA activating complex (SNAPc), subunit SNAP43 protein
3	19818603	19819245	EnhancerD4390	AT3G53460	0.517984	0.281679	0.466234	0.922923	2.12408	-0.284754	CP29	chloroplast RNA-binding protein 29
3	19859034	19859366	EnhancerD4396	AT3G53560	-0.527245	-1.08472	-0.962958	-0.763044	0.101457	-0.193743		Tetratricopeptide repeat (TPR)-like superfamily protein
3	19936841	19937340	EnhancerD4402	AT3G53820	NA	NA	NA	0.544556	NA	NA		C2H2 and C2HC zinc fingers superfamily protein
3	19992756	19992957	EnhancerD4403	AT3G53990	2.38745	0.562903	0.509604	-0.0769607	-0.110301	0.340853	AtUSP	Adenine nucleotide alpha hydrolases-like superfamily protein
3	19994639	19994817	EnhancerD4406	AT3G54000	-0.243565	-0.93706	-1.23666	-1.23248	-0.732073	-0.852438
3	20009105	20009266	EnhancerD4408	AT3G54020	4.27276	1.50296	0.659261	1.11728	1.29287	0.872348	AtIPCS1	Arabidopsis Inositol phosphorylceramide synthase 1
3	20356798	20357366	EnhancerD4418	AT3G54940	NA	NA	NA	NA	NA	NA		Papain family cysteine protease
3	20603724	20604173	EnhancerD4430	AT3G55560	1.13799	1.34771	1.5406	1.2099	0.771549	0.366323	AGF2	AT-hook protein of GA feedback 2
3	20688143	20688509	EnhancerD4436	AT3G55734	-0.922309	-1.36479	-0.599333	-1.45816	-1.53523	-1.08969	AT-MIR393B	MIR393B; miRNA
3	20750789	20750866	EnhancerD4438	AT3G55940	1.83325	-0.0292	-0.0244149	-1.4556	-1.53424	-0.0468947	PLC7	Phosphoinositide-specific phospholipase C family protein
3	20752290	20752502	EnhancerD4439	AT3G55950	6.74165	5.05325	4.10608	3.38813	2.62075	3.434	ATCRR3	CRINKLY4 related 3
3	20752547	20753797	EnhancerD4440	AT3G55950	6.74165	5.05325	4.10608	3.38813	2.62075	3.434	ATCRR3	CRINKLY4 related 3
3	20757685	20758192	EnhancerD4441	AT3G55950	6.74165	5.05325	4.10608	3.38813	2.62075	3.434	ATCRR3	CRINKLY4 related 3
3	20765412	20765771	EnhancerD4443	AT3G55970	3.33563	3.86063	3.79873	3.31118	2.53814	2.64151	ATJRG21	jasmonate-regulated gene 21
3	20771862	20772067	EnhancerD4444	AT3G55970	3.33563	3.86063	3.79873	3.31118	2.53814	2.64151	ATJRG21	jasmonate-regulated gene 21
3	20772849	20773534	EnhancerD4445	AT3G55980	4.59992	3.63636	2.86636	2.27056	1.68029	1.29358	ATSZF1	salt-inducible zinc finger 1
3	21055537	21056658	EnhancerD4462	AT3G56870	2.3044	1.75245	1.63322	1.05972	1.45111	-0.405406
3	21196125	21196374	EnhancerD4478	AT3G57290	-0.631736	0.0441687	0.782665	0.430289	0.504307	0.214527	ATEIF3E-1	eukaryotic translation initiation factor 3E
3	21242644	21243160	EnhancerD4484	AT3G57410	-0.103097	0.241306	-0.139527	-0.347898	-0.805793	-0.965635	ATVLN3	villin 3
3	21304866	21305426	EnhancerD4489	AT3G57550	5.30464	3.78927	3.13978	2.78716	1.99785	1.91792	AGK2	guanylate kinase
3	21309336	21310290	EnhancerD4490	AT3G57550	5.30464	3.78927	3.13978	2.78716	1.99785	1.91792	AGK2	guanylate kinase
3	21310353	21310422	EnhancerD4491	AT3G57560	-0.456609	0.119832	0.350498	0.452479	0.453783	0.095107	NAGK	N-acetyl-l-glutamate kinase
3	21675234	21675603	EnhancerD4513	AT3G58610	-1.12656	-1.77244	-1.22434	-0.257043	-0.0625127	-0.302589		ketol-acid reductoisomerase
3	22121904	22122461	EnhancerD4528	AT3G59880	4.85018	5.22794	5.08115	4.17686	3.66086	3.36532
3	22213994	22214492	EnhancerD4534	AT3G60130	0.232266	-0.22363	-1.0806	-1.50339	-1.31755	-2.18489	BGLU16	beta glucosidase 16
3	22250615	22251179	EnhancerD4536	AT3G60210	-0.308329	-1.18672	-1.28379	-1.12449	-0.986045	-1.01254		GroES-like family protein
3	22257824	22258049	EnhancerD4538	AT3G60238	NA	NA	NA	NA	NA	NA
3	22432006	22432571	EnhancerD4558	AT3G60680	2.26896	1.52021	1.45008	0.0859702	-1.08476	0.384107		Plant protein of unknown function (DUF641)
3	22538359	22538988	EnhancerD4567	AT3G60960	-0.0741893	1.72391	1.5745	1.93307	0.742037	2.19769		Tetratricopeptide repeat (TPR)-like superfamily protein
3	22655134	22655265	EnhancerD4573	AT3G61198	2.67381	4.05026	4.05163	4.63722	4.45286	6.92797		other RNA
3	22809289	22809565	EnhancerD4583	AT3G61640	3.64409	0.536027	-0.245172	0.769071	0.328079	-0.10771	AGP20	arabinogalactan protein 20
3	22917244	22917636	EnhancerD4597	AT3G61890	-4.19927	-1.96817	-1.16075	-1.31483	-1.20454	0.866484	ATHB-12	homeobox 12
3	22962826	22963161	EnhancerD4609	AT3G62010	-0.983276	-2.03971	-1.86919	-1.25106	-1.14564	-0.64579
3	23047716	23048339	EnhancerD4610	AT3G62280	1.08138	3.36969	4.81984	5.66228	3.84037	4.31619		GDSL-like Lipase/Acylhydrolase superfamily protein
3	23175099	23175921	EnhancerD4623	AT3G62660	-1.23813	-1.225	-1.12878	-1.40059	-1.67835	-1.5733	GATL7	galacturonosyltransferase-like 7
3	23287457	23287757	EnhancerD4632	AT3G63006	NA	NA	NA	NA	NA	NA		pre-tRNA
3	23291879	23292283	EnhancerD4633	AT3G63010	5.54247	3.95737	3.90284	3.73075	4.06444	4.22967	ATGID1B	alpha/beta-Hydrolases superfamily protein
4	469770	470348	EnhancerD4665	AT4G01090	2.0896	2.55677	2.61096	1.76204	1.47409	0.552697		Protein of unknown function (DUF3133)
4	525710	525972	EnhancerD4668	AT4G01250	6.94858	6.14255	5.66046	4.70108	3.42511	2.56497	AtWRKY22	WRKY family transcription factor
4	740551	740569	EnhancerD4695	AT4G01710	1.46184	1.61702	1.96361	1.12544	0.616055	0.621957	ARPC5	ARP2/3 complex 16 kDa subunit (p16-Arc)
4	824113	824203	EnhancerD4698	AT4G01910	-0.832154	-1.2057	0.174917	0.429515	1.09709	0.693938		Cysteine/Histidine-rich C1 domain family protein
4	1043864	1044325	EnhancerD4711	AT4G02370	2.60896	3.00494	3.57173	3.49073	3.15482	2.67928		Protein of unknown function, DUF538
4	1044749	1045196	EnhancerD4712	AT4G02380	6.26088	5.2574	5.3048	5.49162	5.09051	3.9334	AtLEA5	senescence-associated gene 21
4	1200706	1200824	EnhancerD4717	AT4G02715	-1.96383	0.479068	-2.57347	0.573677	-2.57966	-2.12783
4	1515843	1516561	EnhancerD4732	AT4G03430	2.87181	2.98547	2.4251	1.50319	1.67835	1.31887	EMB2770	pre-mRNA splicing factor-related
4	2215884	2216034	EnhancerD4739	AT4G04450	NA	3.07211	4.18528	3.12558	1.38475	NA	AtWRKY42	WRKY family transcription factor
4	4824384	4824658	EnhancerD4774	AT4G07990	-0.0232173	0.21903	0.575697	0.390587	0.622721	0.300874		Chaperone DnaJ-domain superfamily protein
4	5242932	5243121	EnhancerD4779	AT4G08300	-2.34642	-1.20275	-0.386696	-0.732958	-0.649782	0.0381825	UMAMIT17	nodulin MtN21 /EamA-like transporter family protein
4	5634785	5635285	EnhancerD4791	AT4G08840	NA	NA	NA	NA	NA	NA	APUM11	pumilio 11
4	5636044	5636312	EnhancerD4793	AT4G08850	4.42299	4.5873	4.40085	3.95927	3.70645	3.24303	MIK2	Leucine-rich repeat receptor-like protein kinase family protein
4	5737506	5737683	EnhancerD4804	AT4G08949	NA	NA	NA	NA	NA	NA
4	5741917	5742354	EnhancerD4805	AT4G08950	2.60356	-1.07449	-2.07678	-3.81261	-1.64315	-2.17954	EXO	Phosphate-responsive 1 family protein
4	5792937	5793620	EnhancerD4806	AT4G09030	1.3999	-0.789775	-1.27568	-0.876973	-0.09498	-0.919956	AGP10	arabinogalactan protein 10
4	5994218	5995020	EnhancerD4811	AT4G09460	1.99661	1.48227	2.45074	1.28492	1.0393	0.361541	AtMYB6	myb domain protein 6
4	6020145	6020277	EnhancerD4816	AT4G09500	-0.57247	-0.75555	-0.947122	0.0674359	-2.05075	-0.216134		UDP-Glycosyltransferase superfamily protein
4	6441244	6441625	EnhancerD4831	AT4G10390	6.06047	2.11406	0.693218	0.0795128	0.70615	-1.2327		Protein kinase superfamily protein
4	6862278	6862777	EnhancerD4845	AT4G11280	2.80533	2.16333	1.6352	1.84919	0.830147	0.958285	ACS6	1-aminocyclopropane-1-carboxylic acid (acc) synthase 6
4	7216104	7216737	EnhancerD4863	AT4G12040	3.36395	2.05579	1.25061	0.680004	-0.171152	-0.202439	AtSAP7	A20/AN1-like zinc finger family protein
4	7224979	7225326	EnhancerD4864	AT4G12060	-0.696703	-1.06301	-1.15406	-1.15813	-0.48151	-0.440474	ClpT2	Double Clp-N motif protein
4	7234950	7235116	EnhancerD4866	AT4G12070	3.88872	3.55292	3.59091	3.21851	2.60628	2.46018
4	7327274	7327630	EnhancerD4874	AT4G12360	NA	NA	NA	0.544556	NA	NA		Bifunctional inhibitor/lipid-transfer protein/seed storage 2S albumin superfamily protein
4	7399618	7399904	EnhancerD4886	AT4G12470	6.70578	9.51763	11.1192	11.736	11.6588	10.4893	AZI1	azelaic acid induced 1
4	7419654	7419877	EnhancerD4891	AT4G12520	NA	NA	NA	NA	NA	NA		Bifunctional inhibitor/lipid-transfer protein/seed storage 2S albumin superfamily protein
4	7861937	7862238	EnhancerD4913	AT4G13510	3.56167	4.22624	4.57254	4.1471	3.84971	3.0504	AMT1;1	ammonium transporter 1;1
4	7862364	7862686	EnhancerD4914	AT4G13520	-0.143529	-0.613199	-0.582081	-0.383856	0.0385285	0.431742	SMAP1	small acidic protein 1
4	8097222	8097812	EnhancerD4923	AT4G14030	-1.46337	-1.20879	-0.728593	-0.567585	-0.627756	-0.354627	AtSBP1	selenium-binding protein 1
4	8140913	8141163	EnhancerD4925	AT4G14130	-2.97563	-2.21312	-2.93662	-4.46847	-4.5467	-4.11059	XTH15	xyloglucan endotransglucosylase/hydrolase 15
4	8353264	8353499	EnhancerD4934	AT4G14550	-5.06117	-4.95889	-4.73065	-4.73159	-3.77691	-4.52569	IAA14	indole-3-acetic acid inducible 14
4	8395328	8395560	EnhancerD4942	AT4G14630	5.33469	4.49289	4.25468	6.65704	5.30639	6.93985	GLP9	germin-like protein 9
4	8565091	8565682	EnhancerD4954	AT4G14990	-1.35387	-0.682101	-0.83693	-0.602873	-0.727222	-0.331016	AtPAT1H2	Topoisomerase II-associated protein PAT1
4	8856019	8856297	EnhancerD4966	AT4G15500	-0.486712	0.0381499	-1.43942	-1.44757	-1.88862	-1.63811	UGT84A4	UDP-Glycosyltransferase superfamily protein
4	9300240	9300372	EnhancerD4984	AT4G16500	5.07287	3.81224	2.66631	1.45332	1.47607	1.6156	AtCYS4	Cystatin/monellin superfamily protein
4	9370494	9370557	EnhancerD4991	AT4G16640	1.08138	0.937756	1.25613	NA	NA	NA	AT1-MMP	Matrixin family protein
4	9730065	9730198	EnhancerD5017	AT4G17440	1.3259	0.834327	-0.138031	0.098812	0.288926	-0.973041		Protein of unknown function (DUF1639)
4	9757145	9757513	EnhancerD5020	AT4G17500	5.30968	1.85813	2.04964	1.90045	1.97538	1.92187	AtERF#100	ethylene responsive element binding factor 1
4	9760488	9760932	EnhancerD5021	AT4G17500	5.30968	1.85813	2.04964	1.90045	1.97538	1.92187	AtERF#100	ethylene responsive element binding factor 1
4	9905256	9905398	EnhancerD5035	AT4G17810	-2.1011	-4.07342	-3.50292	-4.20002	-3.70838	-3.32086		C2H2 and C2HC zinc fingers superfamily protein
4	9942988	9943671	EnhancerD5042	AT4G17895	1.41915	0.644478	0.627899	0.912917	0.471717	0.27138	UBP20	ubiquitin-specific protease 20
4	9983753	9984180	EnhancerD5046	AT4G17990	NA	NA	NA	NA	NA	NA
4	9997597	9998053	EnhancerD5049	AT4G18010	4.17012	2.27596	2.13904	1.69986	1.87621	1.34443	5PTASE2	myo-inositol polyphosphate 5-phosphatase 2
4	10012013	10012530	EnhancerD5052	AT4G18030	-0.25393	-0.308236	-0.462729	-1.27296	-1.48802	-1.52252		S-adenosyl-L-methionine-dependent methyltransferases superfamily protein
4	10058272	10058468	EnhancerD5054	AT4G18160	-0.528799	-0.870184	-1.08987	-1.73182	-1.09996	-0.0340919	ATKCO6	Ca2+ activated outward rectifying K+ channel 6
4	10063147	10063466	EnhancerD5056	AT4G18170	6.39754	5.474	5.17864	4.23286	3.30773	3.65368	ATWRKY28	WRKY DNA-binding protein 28
4	10133486	10133637	EnhancerD5058	AT4G18340	-0.734321	-2.23071	-2.58373	-1.19951	-1.28024	-1.83009		Glycosyl hydrolase superfamily protein
4	10271661	10271947	EnhancerD5072	AT4G18660	NA	NA	NA	NA	NA	NA
4	10350839	10351299	EnhancerD5079	AT4G18880	4.73947	4.06881	3.81306	3.32407	3.3546	3.4487	AT-HSFA4A	heat shock transcription factor A4A
4	10378679	10379063	EnhancerD5080	AT4G18950	5.80601	3.26834	3.95306	3.50991	1.88693	0.978888	BHP	Integrin-linked protein kinase family
4	10474535	10475031	EnhancerD5084	AT4G19150	-0.77039	-0.186359	-0.106551	-0.107377	-0.0836607	-0.391145		Ankyrin repeat family protein
4	10524674	10525107	EnhancerD5093	AT4G19230	2.10468	0.490392	1.70761	-0.138366	-0.0870889	-1.40514	CYP707A1	cytochrome P450, family 707, subfamily A, polypeptide 1
4	10592160	10592433	EnhancerD5100	AT4G19420	-2.16745	-2.88861	-2.80186	-2.41865	-3.20099	-1.0947	PAE8	Pectinacetylesterase family protein
4	10593086	10593355	EnhancerD5102	AT4G19420	-2.16745	-2.88861	-2.80186	-2.41865	-3.20099	-1.0947	PAE8	Pectinacetylesterase family protein
4	10623420	10623658	EnhancerD5107	AT4G19490	0.617125	1.57015	1.07598	1.23799	0.561001	0.303736	ATVPS54	VPS54
4	10712540	10713350	EnhancerD5118	AT4G19700	2.63369	0.84682	0.86048	1.15361	1.36604	1.57276	AtILP	SBP (S-ribonuclease binding protein) family protein
4	10717932	10718309	EnhancerD5120	AT4G19700	2.63369	0.84682	0.86048	1.15361	1.36604	1.57276	AtILP	SBP (S-ribonuclease binding protein) family protein
4	10836037	10836304	EnhancerD5130	AT4G19990	0.885793	0.722807	1.35796	1.11777	0.665718	1.55088	FRS1	FAR1-related sequence 1
4	10840241	10840677	EnhancerD5131	AT4G20006	1.08138	NA	NA	NA	NA	NA
4	11159909	11160248	EnhancerD5151	AT4G20840	-0.944295	-4.01735	-2.90401	-1.77694	-1.41253	-2.06582	AtBBE21	FAD-binding Berberine family protein
4	11298403	11298673	EnhancerD5156	AT4G21192	1.00895	0.909399	0.330075	0.468333	0.0713343	0.534061		Cytochrome c oxidase biogenesis protein Cmc1-like
4	11316307	11316577	EnhancerD5158	AT4G21220	0.0684177	-0.392446	-1.85191	0.482647	0.703895	-0.304528	AtLpxD2	Trimeric LpxA-like enzymes superfamily protein
4	11444615	11445076	EnhancerD5172	AT4G21510	-3.04011	-0.959084	-1.23738	-0.830678	-0.313231	-2.08776	AtFBS2	F-box family protein
4	11595718	11596041	EnhancerD5185	AT4G21850	7.67998	7.24585	5.50718	2.47458	1.29465	3.20416	ATMSRB9	methionine sulfoxide reductase B9
4	11633963	11634087	EnhancerD5188	AT4G21920	6.53885	5.03454	4.70794	3.91101	3.64283	4.17553
4	11650177	11650668	EnhancerD5195	AT4G21960	-1.23016	-2.41482	-2.40824	-1.87595	-1.578	-1.17286	PRXR1	Peroxidase superfamily protein
4	11927234	11927434	EnhancerD5214	AT4G22690	1.70501	-0.306216	-0.44083	-1.3429	-1.54051	-1.22947	CYP706A1	cytochrome P450, family 706, subfamily A, polypeptide 1
4	12047554	12047855	EnhancerD5226	AT4G22990	-1.88354	-5.07922	-1.68512	-2.64925	-0.860775	-1.07526	PHT5;3	Major Facilitator Superfamily with SPX (SYG1/Pho81/XPR1) domain-containing protein
4	12074559	12075364	EnhancerD5229	AT4G23040	1.96187	1.55685	1.23582	1.04783	0.622832	1.11514		Ubiquitin-like superfamily protein
4	12395823	12396732	EnhancerD5250	AT4G23820	-0.962832	-2.13439	-2.80735	-3.88801	-2.90269	-4.68355		Pectin lyase-like superfamily protein
4	12506185	12506454	EnhancerD5267	AT4G24060	2.89565	2.62142	1.46388	0.785885	0.682472	0.470462		Dof-type zinc finger DNA-binding family protein
4	12769330	12769952	EnhancerD5274	AT4G24780	-3.49191	-1.67704	-1.64577	-1.89648	-1.90647	-1.50463	PLL19	Pectin lyase-like superfamily protein
4	12947383	12947633	EnhancerD5278	AT4G25300	-1.2672	-0.54376	-0.208289	0.0738427	-0.0390103	0.106582		2-oxoglutarate (2OG) and Fe(II)-dependent oxygenase superfamily protein
4	13020981	13021518	EnhancerD5285	AT4G25490	0.695724	-0.41395	-1.32219	-2.30295	-2.37678	-1.00879	ATCBF1	C-repeat/DRE binding factor 1
4	13238839	13239489	EnhancerD5295	AT4G26120	4.54813	3.17028	2.2611	2.10916	0.47161	3.04285		Ankyrin repeat family protein / BTB/POZ domain-containing protein
4	13277229	13277665	EnhancerD5299	AT4G26200	9.17959	9.86393	9.95076	9.33852	8.62913	7.36292	ACCS7	1-amino-cyclopropane-1-carboxylate synthase 7
4	13279590	13280074	EnhancerD5304	AT4G26210	0.595031	0.875317	1.35064	1.36849	1.29208	0.293826		Mitochondrial ATP synthase subunit G protein
4	13399569	13400014	EnhancerD5310	AT4G26540	-3.31781	-5.88962	-4.49328	-4.35518	-6.15615	-4.26332	RGFR3	Leucine-rich repeat receptor-like protein kinase family protein
4	13656431	13656681	EnhancerD5321	AT4G27260	0.51671	1.42503	0.593385	0.111411	1.0292	1.44752	GH3.5	Auxin-responsive GH3 family protein
4	13659238	13659777	EnhancerD5324	AT4G27270	0.0196573	-0.317051	-0.674418	0.205373	1.54956	0.366485		Quinone reductase family protein
4	13676845	13677464	EnhancerD5327	AT4G27310	-0.484387	-1.54446	-1.39134	-3.37259	-5.06151	-1.50334	BBX28	B-box type zinc finger family protein
4	13686375	13686863	EnhancerD5330	AT4G27340	-1.54504	-2.85863	-1.51115	-0.921616	-0.949514	-0.789563	AtTRM5b	Met-10+ like family protein
4	13816487	13816698	EnhancerD5339	AT4G27660	1.10009	1.74948	0.864492	-0.490946	2.03261	0.383583
4	14164657	14164862	EnhancerD5357	AT4G28703	4.26151	4.55104	4.52153	2.20507	-0.567969	-0.0469412		RmlC-like cupins superfamily protein
4	14234521	14234646	EnhancerD5362	AT4G28830	-1.84253	-2.08463	-1.64047	-0.473895	-0.27454	-0.434054		S-adenosyl-L-methionine-dependent methyltransferases superfamily protein
4	14376482	14376878	EnhancerD5386	AT4G29150	NA	NA	NA	NA	NA	NA	IQD25	IQ-domain 25
4	14622394	14623230	EnhancerD5400	AT4G29900	2.08737	0.945895	1.20965	1.48157	1.42595	1.61998	ACA10	autoinhibited Ca(2+)-ATPase 10
4	14655180	14655844	EnhancerD5411	AT4G29950	2.42241	0.649399	1.05356	0.780747	0.81571	0.871124		Ypt/Rab-GAP domain of gyp1p superfamily protein
4	14708435	14708834	EnhancerD5415	AT4G30090	4.24936	0.283285	-1.36846	-0.699563	-0.514314	-1.91305		embryo defective 1353
4	14766413	14766835	EnhancerD5425	AT4G30170	NA	NA	NA	NA	NA	NA		Peroxidase family protein
4	14801342	14801747	EnhancerD5437	AT4G30210	3.96832	1.30965	0.56882	-0.11051	-0.649557	-0.837861	AR2	P450 reductase 2
4	14801923	14802120	EnhancerD5438	AT4G30220	-0.675836	-0.288233	0.313965	0.696859	0.274156	0.1058	RUXF	small nuclear ribonucleoprotein F
4	14824619	14824841	EnhancerD5447	AT4G30280	8.85315	3.23713	0.919892	-0.344339	-1.1554	-1.06521	ATXTH18	xyloglucan endotransglucosylase/hydrolase 18
4	14971379	14971642	EnhancerD5457	AT4G30720	-1.58527	-3.503	-3.27151	-3.02777	-2.3296	-1.33646	PDE327	FAD/NAD(P)-binding oxidoreductase family protein
4	15379249	15379448	EnhancerD5478	AT4G31790	1.46428	2.32975	2.55253	2.54143	2.63189	1.40914		Tetrapyrrole (Corrin/Porphyrin) Methylases
4	15381323	15381787	EnhancerD5480	AT4G31800	6.44301	3.5039	3.30724	3.4247	3.82166	3.68798	ATWRKY18	WRKY DNA-binding protein 18
4	15485388	15485532	EnhancerD5489	AT4G32010	0.840218	0.870349	1.25281	1.40542	0.964743	0.873701	HSI2-L1	HSI2-like 1
4	15815262	15815776	EnhancerD5505	AT4G32790	1.03428	0.0679221	-1.21567	-1.50422	-1.58506	-1.91802		Exostosin family protein
4	15817121	15818247	EnhancerD5506	AT4G32800	6.0303	3.93384	2.02824	0.3127	-0.237442	-2.10939		Integrase-type DNA-binding superfamily protein
4	15855930	15856313	EnhancerD5513	AT4G32860	NA	NA	NA	NA	NA	NA
4	15877168	15877608	EnhancerD5517	AT4G32890	-2.52648	-4.42694	-3.96455	-3.70297	-5.60672	-4.22213	GATA9	GATA transcription factor 9
4	15943292	15943857	EnhancerD5527	AT4G33050	5.64829	5.33116	5.64843	4.77228	3.52013	3.3124	AtIQM1	calmodulin-binding family protein
4	15965189	15965533	EnhancerD5531	AT4G33090	-0.0413553	-0.635653	-0.662633	-0.235097	0.325875	0.24552	APM1	aminopeptidase M1
4	16448374	16448836	EnhancerD5553	AT4G34400	2.48645	1.71133	NA	NA	1.84487	0.873506		AP2/B3-like transcriptional factor family protein
4	16449673	16449997	EnhancerD5554	AT4G34410	7.56415	2.28411	0.521554	1.13602	-1.12175	0.00660557	ERF109	redox responsive transcription factor 1
4	16559561	16559975	EnhancerD5559	AT4G34710	3.38268	2.47153	1.65227	0.996969	1.08155	0.207658	ADC2	arginine decarboxylase 2
4	16578960	16579202	EnhancerD5563	AT4G34750	-0.963309	0.762837	1.19624	1.62111	1.71185	0.555171	SAUR49	SAUR-like auxin-responsive protein family
4	16711780	16712024	EnhancerD5581	AT4G35110	4.33157	4.33343	3.92693	3.2736	2.00678	1.92893	PEARLI 4	Arabidopsis phospholipase-like protein (PEARLI 4) family
4	16743356	16743661	EnhancerD5585	AT4G35180	7.74616	8.07116	7.49498	7.73124	7.37858	6.44272	LHT7	LYS/HIS transporter 7
4	16784617	16785230	EnhancerD5592	AT4G35280	NA	NA	NA	NA	NA	NA	DAZ2	C2H2-like zinc finger protein
4	16851475	16851716	EnhancerD5600	AT4G35480	5.75437	5.28717	4.79074	3.96415	3.21055	2.09333	RHA3B	RING-H2 finger A3B
4	17000616	17001213	EnhancerD5608	AT4G35890	0.388123	0.57236	0.901971	1.07922	1.24185	0.839164	AtLARP1c	winged-helix DNA-binding transcription factor family protein
4	17048393	17049706	EnhancerD5615	AT4G36040	0.258686	-0.712771	-0.192499	-0.698155	-1.1478	0.287303	DJC23	Chaperone DnaJ-domain superfamily protein
4	17091185	17091225	EnhancerD5620	AT4G36110	4.33082	4.71823	4.69236	4.30185	4.19947	4.00271	SAUR9	SAUR-like auxin-responsive protein family
4	17110244	17110472	EnhancerD5625	AT4G36160	-1.55317	0.77707	-0.0351619	-0.176081	-0.690304	-2.7051	ANAC076	NAC domain containing protein 76
4	17194128	17194246	EnhancerD5635	AT4G36390	-1.0916	-1.49513	-0.999168	-0.6616	-0.461773	-0.840027		Methylthiotransferase
4	17250025	17250097	EnhancerD5639	AT4G36550	1.70156	0.0190342	0.793612	0.481431	1.11338	1.20449		ARM repeat superfamily protein
4	17291601	17291887	EnhancerD5645	AT4G36680	1.27947	2.64987	2.59024	2.10989	1.84079	1.05577	RPPR7	Tetratricopeptide repeat (TPR)-like superfamily protein
4	17319056	17319314	EnhancerD5649	AT4G36740	NA	NA	NA	NA	NA	NA	ATHB40	homeobox protein 40
4	17322332	17322501	EnhancerD5651	AT4G36750	1.36487	2.49065	2.18459	1.673	0.925701	1.11454		Quinone reductase family protein
4	17378417	17379158	EnhancerD5660	AT4G36890	-2.251	-0.668756	-0.5041	0.169714	-0.0413091	-0.439578	IRX14	Nucleotide-diphospho-sugar transferases superfamily protein
4	17390370	17390474	EnhancerD5665	AT4G36910	-0.71095	-2.24078	-2.30815	-1.86191	-2.12676	-1.0872	CBSX1	Cystathionine beta-synthase (CBS) family protein
4	17522574	17522613	EnhancerD5685	AT4G37240	0.174887	-5.61825	-5.67721	-3.40929	-4.24248	-5.26109
4	17534961	17535456	EnhancerD5690	AT4G37250	0.0210445	-0.606896	-0.82473	-1.03882	-0.437668	-2.74528		Leucine-rich repeat protein kinase family protein
4	17582450	17582638	EnhancerD5699	AT4G37390	5.02834	4.27631	4.57584	3.64229	-0.569564	2.49808	AUR3	Auxin-responsive GH3 family protein
4	17637568	17637997	EnhancerD5706	AT4G37530	2.57111	3.27322	2.50342	2.8301	3.25806	3.17461		Peroxidase superfamily protein
4	17746701	17747381	EnhancerD5722	AT4G37760	-1.69242	-1.16685	-1.38145	-2.49598	-2.5536	-1.73001	SQE3	squalene epoxidase 3
4	17748429	17748996	EnhancerD5725	AT4G37760	-1.69242	-1.16685	-1.38145	-2.49598	-2.5536	-1.73001	SQE3	squalene epoxidase 3
4	17749369	17749586	EnhancerD5726	AT4G37770	2.77856	2.49816	1.61722	0.28074	-0.94751	-1.14392	ACS8	1-amino-cyclopropane-1-carboxylate synthase 8
4	17761535	17762060	EnhancerD5732	AT4G37780	6.85507	8.84704	9.15144	7.89755	5.38169	3.08082	ATMYB87	myb domain protein 87
4	17795444	17795814	EnhancerD5744	AT4G37850	NA	NA	NA	1.53875	NA	NA		basic helix-loop-helix (bHLH) DNA-binding superfamily protein
4	18051347	18051455	EnhancerD5763	AT4G38600	-0.0261628	0.756163	0.819604	0.733857	0.768172	0.350105	KAK	HEAT repeat ;HECT-domain (ubiquitin-transferase)
4	18143967	18144510	EnhancerD5774	AT4G38910	-3.81363	-1.3341	-0.759368	-1.17157	-0.742923	-0.899962	ATBPC5	basic pentacysteine 5
4	18456799	18457606	EnhancerD5797	AT4G39780	0.538514	0.970651	1.78451	1.12696	0.620352	0.828449		Integrase-type DNA-binding superfamily protein
4	18473558	18473832	EnhancerD5800	AT4G39810	0.160504	-0.407125	0.481588	0.332814	-0.447181	-0.965806	NEN4	Polynucleotidyl transferase, ribonuclease H-like superfamily protein
5	31001	31288	EnhancerD5814	AT5G01090	-2.33361	-2.92358	-2.64794	-3.01753	-1.87835	-1.86418		Concanavalin A-like lectin family protein
5	154451	155229	EnhancerD5832	AT5G01370	-2.15161	-2.09246	-2.86038	-2.71234	-1.39459	-1.62748	ACI1	ALC-interacting protein 1
5	581033	581523	EnhancerD5857	AT5G02580	-0.442139	0.159109	1.01359	-2.65843	0.178136	-0.790869		Plant protein 1589 of unknown function
5	608831	608914	EnhancerD5860	AT5G02700	NA	NA	NA	NA	NA	NA		F-box/RNI-like superfamily protein
5	741792	742087	EnhancerD5868	AT5G03140	-4.16832	-4.146	-3.97518	-3.86203	-2.56158	-2.10606	LecRK-VIII.2	Concanavalin A-like lectin protein kinase family protein
5	742114	742668	EnhancerD5869	AT5G03140	-4.16832	-4.146	-3.97518	-3.86203	-2.56158	-2.10606	LecRK-VIII.2	Concanavalin A-like lectin protein kinase family protein
5	828443	829289	EnhancerD5878	AT5G03370	-0.135856	-0.659171	-0.269175	0.149089	0.0911184	0.0275419		acylphosphatase family
5	940974	942022	EnhancerD5885	AT5G03660	0.274867	-0.483806	-0.485355	-0.17345	0.0456604	0.282511		Family of unknown function (DUF662)
5	961905	962423	EnhancerD5893	AT5G03690	0.398409	0.621618	0.347577	-0.220944	-1.15057	-1.2823	AtFBA4	Aldolase superfamily protein
5	962815	962878	EnhancerD5894	AT5G03690	0.398409	0.621618	0.347577	-0.220944	-1.15057	-1.2823	AtFBA4	Aldolase superfamily protein
5	1270585	1271300	EnhancerD5909	AT5G04480	0.211661	-0.29286	-0.889315	-0.334672	-0.595376	-0.275106	BUP	UDP-Glycosyltransferase superfamily protein
5	1296027	1296439	EnhancerD5911	AT5G04540	2.09958	1.57828	1.48302	1.41564	1.11397	1.00976	AtMTM2	Myotubularin-like phosphatases II superfamily
5	1416154	1416721	EnhancerD5920	AT5G04870	3.44221	2.44075	2.07501	1.51747	0.95257	0.877341	ATCPK1	calcium dependent protein kinase 1
5	1452948	1453042	EnhancerD5922	AT5G04940	-2.34875	-1.36556	-0.579861	-0.686128	-0.807146	-1.35836	SUVH1	SU(VAR)3-9 homolog 1
5	1516319	1516843	EnhancerD5926	AT5G05130	-0.212532	-0.152861	0.146101	0.147273	0.636003	0.459483		DNA/RNA helicase protein
5	1517904	1518431	EnhancerD5927	AT5G05140	3.63204	2.22197	2.78663	2.46912	1.75839	1.31808		Transcription elongation factor (TFIIS) family protein
5	1522439	1523342	EnhancerD5928	AT5G05140	3.63204	2.22197	2.78663	2.46912	1.75839	1.31808		Transcription elongation factor (TFIIS) family protein
5	1523714	1524190	EnhancerD5929	AT5G05150	NA	NA	NA	NA	NA	NA	ATATG18E	autophagy-related gene 18E
5	1913759	1914074	EnhancerD5951	AT5G06270	-5.44459	-4.90602	-3.20938	-5.99382	-5.10123	-3.98595	GIR1
5	1950921	1951425	EnhancerD5954	AT5G06380	-0.800585	-1.24853	-1.39981	-1.33787	-0.447181	-0.965806
5	2074322	2074604	EnhancerD5961	AT5G06720	2.63505	0.0712675	-0.322717	-2.51301	-1.63632	0.550466	ATPA2	peroxidase 2
5	2171029	2171165	EnhancerD5967	AT5G07000	-3.18776	-1.07731	-1.17294	-1.54933	-3.73583	-2.86858	ATST2B	sulfotransferase 2B
5	3163010	3163352	EnhancerD6012	AT5G10100	0.532158	0.510196	0.151416	-1.67897	-0.978247	-1.05558	TPPI	Haloacid dehalogenase-like hydrolase (HAD) superfamily protein
5	3477386	3479011	EnhancerD6033	AT5G10990	-0.922309	-1.36479	-0.599333	-1.45816	-1.53523	-1.08969	SAUR69	SAUR-like auxin-responsive protein family
5	3508041	3508895	EnhancerD6037	AT5G11060	-2.0995	-0.901216	0.158761	0.260035	0.558443	1.05594	KNAT4	KNOTTED1-like homeobox gene 4
5	3513442	3513664	EnhancerD6038	AT5G11060	-2.0995	-0.901216	0.158761	0.260035	0.558443	1.05594	KNAT4	KNOTTED1-like homeobox gene 4
5	3522309	3522558	EnhancerD6040	AT5G11090	1.67937	2.57179	2.79696	2.48483	1.93483	1.47801		serine-rich protein-related
5	3526701	3527730	EnhancerD6042	AT5G11090	1.67937	2.57179	2.79696	2.48483	1.93483	1.47801		serine-rich protein-related
5	3529390	3529651	EnhancerD6045	AT5G11100	-0.800585	-0.407125	2.19955	2.006	1.36139	1.46617	ATSYTD	Calcium-dependent lipid-binding (CaLB domain) family protein
5	3693406	3693801	EnhancerD6055	AT5G11530	0.0642849	0.263408	0.328777	0.000884732	-0.827042	-0.22973	EMF1	embryonic flower 1 (EMF1)
5	3857794	3858642	EnhancerD6070	AT5G11960	0.965509	1.13246	1.0227	0.978511	1.00446	0.774937		Protein of unknown function (DUF803)
5	3865350	3865513	EnhancerD6071	AT5G11970	3.89098	3.80467	3.49043	2.74629	1.91253	1.52122		Protein of unknown function (DUF3511)
5	3991468	3991883	EnhancerD6073	AT5G12340	10.1954	5.0689	5.40029	5.11923	4.3843	3.50989
5	4067766	4067787	EnhancerD6077	AT5G12880	7.68006	6.87843	6.80302	6.67252	5.8052	4.45533		proline-rich family protein
5	4067818	4068007	EnhancerD6078	AT5G12880	7.68006	6.87843	6.80302	6.67252	5.8052	4.45533		proline-rich family protein
5	4089311	4089615	EnhancerD6079	AT5G12940	1.68895	-1.61717	-2.95285	-3.53748	-2.53081	-5.98833		Leucine-rich repeat (LRR) family protein
5	4193031	4194010	EnhancerD6090	AT5G13180	0.662344	0.134245	0.657809	0.742801	1.18775	0.633542	ANAC083	NAC domain containing protein 83
5	4216728	4217589	EnhancerD6096	AT5G13210	1.81699	1.64453	1.95934	1.94736	1.37446	1.64224		Uncharacterised conserved protein UCP015417, vWA
5	4457443	4458555	EnhancerD6107	AT5G13810	0.696076	0.249455	-0.318592	0.00447762	-0.194945	0.0643316		Glutaredoxin family protein
5	4589966	4590183	EnhancerD6114	AT5G14230	2.69269	2.73292	1.30645	-1.35858	-3.39483	-1.32901
5	4739655	4740055	EnhancerD6120	AT5G14700	6.39776	3.36889	2.81288	2.76804	2.07849	1.24223		NAD(P)-binding Rossmann-fold superfamily protein
5	5419745	5420320	EnhancerD6153	AT5G16567	NA	NA	NA	NA	NA	NA
5	5695911	5696720	EnhancerD6166	AT5G17310	-1.62412	-1.33996	-1.67302	-2.50871	-2.19965	-1.53749	AtUGP2	UDP-glucose pyrophosphorylase 2
5	5843467	5843571	EnhancerD6175	AT5G17710	-0.191373	-1.04898	-1.74172	-1.275	-0.484105	-0.516413	EMB1241	Co-chaperone GrpE family protein
5	5901265	5901793	EnhancerD6179	AT5G17850	5.89318	4.64687	3.21741	4.72477	3.46746	2.19273	CCX2	Sodium/calcium exchanger family protein
5	6044227	6044671	EnhancerD6183	AT5G18270	0.160504	2.18077	1.60507	3.78786	3.75212	4.81142	ANAC087	Arabidopsis NAC domain containing protein 87
5	6216015	6216192	EnhancerD6203	AT5G18640	-0.909144	-0.901505	-1.17637	-0.334762	-0.188821	-0.38415		alpha/beta-Hydrolases superfamily protein
5	6288982	6289066	EnhancerD6208	AT5G18850	-1.88051	-1.33581	-1.24031	-1.71777	-1.06605	-0.128005
5	6315692	6315798	EnhancerD6209	AT5G18930	-3.16617	-1.04788	-0.46778	-1.5177	-2.91922	-2.71445	BUD2	Adenosylmethionine decarboxylase family protein
5	6382471	6382788	EnhancerD6215	AT5G19080	3.32777	3.11356	2.80397	2.69096	1.97147	1.84323	AtVBP1	RING/U-box superfamily protein
5	6442550	6442849	EnhancerD6227	AT5G19170	-1.77122	-2.01027	-3.33427	-3.27152	0.655104	-2.9387		Protein of Unknown Function (DUF239)
5	6478192	6478560	EnhancerD6232	AT5G19257	NA	NA	NA	NA	NA	NA
5	6719566	6719894	EnhancerD6242	AT5G19880	NA	NA	4.68261	5.30528	4.13904	1.71277		Peroxidase superfamily protein
5	6926476	6926571	EnhancerD6247	AT5G20490	-0.566139	-0.384878	-0.189655	-0.157233	-0.479748	-0.546325	ATXIK	Myosin family protein with Dil domain
5	7058783	7059272	EnhancerD6254	AT5G20840	-1.22747	-0.902087	-1.02989	-1.01711	-0.780753	0.0257014	SAC4	Phosphoinositide phosphatase family protein
5	7251812	7252347	EnhancerD6264	AT5G21940	0.788679	-0.2127	-0.22633	-0.910182	-0.219213	-0.793838
5	7252896	7253154	EnhancerD6265	AT5G21950	-0.873688	-2.76584	-2.79724	-3.86321	-3.03887	-1.85476		alpha/beta-Hydrolases superfamily protein
5	7324643	7324855	EnhancerD6273	AT5G22090	-0.551784	-0.780735	-1.3228	-1.08166	-0.187068	-0.512034	EAR1	Protein of unknown function (DUF3049)
5	7327013	7327192	EnhancerD6274	AT5G22100	-0.174663	1.02749	2.1866	1.93064	1.68953	0.410742		RNA cyclase family protein
5	7382351	7382596	EnhancerD6278	AT5G22300	-2.57434	-1.15222	-0.159064	0.165127	-1.42987	-0.559415	AtNIT4	nitrilase 4
5	7382792	7383155	EnhancerD6279	AT5G22310	-2.97316	-1.29657	-1.13843	-1.53152	-3.57073	-1.58461
5	7465792	7466046	EnhancerD6285	AT5G22500	1.40869	2.63905	2.9441	2.57041	1.45565	0.817828	FAR1	fatty acid reductase 1
5	7466515	7466854	EnhancerD6286	AT5G22500	1.40869	2.63905	2.9441	2.57041	1.45565	0.817828	FAR1	fatty acid reductase 1
5	7707269	7707500	EnhancerD6299	AT5G23010	-1.4355	-2.48009	-1.90325	-1.27924	-1.45528	-0.993068	GSM1	methylthioalkylmalate synthase 1
5	7750855	7750939	EnhancerD6303	AT5G23090	0.502652	0.609217	0.010224	-0.178429	-0.902618	-0.223679	NF-YB13	nuclear factor Y, subunit B13
5	7754744	7755123	EnhancerD6305	AT5G23100	-2.44128	-2.33171	-2.13232	-2.09479	-2.41815	-3.10698		Protein of unknown function, DUF617
5	7755220	7755500	EnhancerD6306	AT5G23100	-2.44128	-2.33171	-2.13232	-2.09479	-2.41815	-3.10698		Protein of unknown function, DUF617
5	8171233	8171833	EnhancerD6334	AT5G24150	-4.69466	-5.91334	-4.25596	-4.78051	-5.01693	-1.88528	SQE5	FAD/NAD(P)-binding oxidoreductase family protein
5	8445590	8446308	EnhancerD6357	AT5G24670	0.129306	-0.981761	-0.899644	-0.35748	0.0321823	0.266851	AtTAD3	Cytidine/deoxycytidylate deaminase family protein
5	8771891	8772344	EnhancerD6407	AT5G25280	-0.0336879	-0.935139	-1.42536	-1.02067	-0.928166	-0.515221		serine-rich protein-related
5	9473646	9473740	EnhancerD6437	AT5G26912	NA	NA	NA	NA	NA	NA
5	9494613	9494920	EnhancerD6439	AT5G26990	0.854482	0.547962	0.64774	0.794414	-0.12535	0.789955		Drought-responsive family protein
5	9575610	9576071	EnhancerD6446	AT5G27210	-2.23458	-1.34383	-0.112891	-1.40167	-1.19369	-1.59821	Cand8	Protein of unknown function, transmembrane-40
5	9946629	9946952	EnhancerD6461	AT5G27920	1.39009	1.02566	0.159586	1.66332	0.758275	1.08585		F-box family protein
5	9947366	9947863	EnhancerD6462	AT5G27920	1.39009	1.02566	0.159586	1.66332	0.758275	1.08585		F-box family protein
5	10299025	10299316	EnhancerD6477	AT5G28310	NA	NA	NA	NA	NA	NA		NAD(P)-binding Rossmann-fold superfamily protein
5	10860945	10861364	EnhancerD6491	AT5G28840	-1.53893	-1.53464	-1.02934	-1.0398	-0.348385	-0.877699	GME	GDP-D-mannose 3',5'-epimerase
5	13988613	13988963	EnhancerD6526	AT5G35810	NA	NA	NA	NA	NA	NA		Ankyrin repeat family protein
5	14047232	14047654	EnhancerD6529	AT5G35917	NA	NA	NA	NA	NA	NA	CYP79A3P	cytochrome P450, family 79, subfamily A, polypeptide 3 pseudogene
5	14550202	14550275	EnhancerD6536	AT5G36900	NA	NA	NA	NA	NA	NA
5	14551937	14552349	EnhancerD6537	AT5G36900	NA	NA	NA	NA	NA	NA
5	14602233	14602508	EnhancerD6540	AT5G36970	2.14176	NA	NA	NA	NA	NA	NHL25	NDR1/HIN1-like 25
5	14609801	14610034	EnhancerD6541	AT5G36980	NA	NA	NA	NA	NA	NA
5	14916591	14917004	EnhancerD6552	AT5G37550	-2.93204	-2.62808	-4.49032	-2.49981	-2.65673	-4.06404
5	15004035	15004479	EnhancerD6559	AT5G37780	2.86505	3.39336	3.76924	3.96964	3.57357	2.65787	ACAM-1	calmodulin 1
5	15249002	15249676	EnhancerD6578	AT5G38197	NA	NA	NA	NA	NA	NA		Bifunctional inhibitor/lipid-transfer protein/seed storage 2S albumin superfamily protein
5	15630658	15631635	EnhancerD6599	AT5G39040	0.176918	-1.41208	-0.701225	0.0991884	0.745776	1.50616	ABCB27	transporter associated with antigen processing protein 2
5	15632349	15632893	EnhancerD6600	AT5G39050	1.77111	2.81723	3.0824	2.38548	2.42239	2.13381	PMAT1	HXXXD-type acyl-transferase family protein
5	16199064	16199093	EnhancerD6624	AT5G40460	5.48469	5.12102	3.17256	4.41449	4.08678	3.26526	SMR6
5	16203704	16204006	EnhancerD6625	AT5G40460	5.48469	5.12102	3.17256	4.41449	4.08678	3.26526	SMR6
5	16270477	16270653	EnhancerD6628	AT5G40630	-3.77189	-4.23656	-4.39331	-4.33053	-3.44103	-2.94233		Ubiquitin-like superfamily protein
5	16334242	16334301	EnhancerD6634	AT5G40800	-0.922309	-1.36479	-1.51746	-1.45816	-1.53523	-1.08969	AITR4
5	16568201	16568599	EnhancerD6649	AT5G41390	NA	0.514825	NA	NA	NA	NA		PLAC8 family protein
5	16568884	16569057	EnhancerD6650	AT5G41400	-3.28184	-2.63961	-1.85443	-2.59705	-1.07996	0.0926155		RING/U-box superfamily protein
5	16725397	16725991	EnhancerD6664	AT5G41780	0.0505113	-1.36467	-1.51546	-1.4556	-1.53424	-1.08969		myosin heavy chain-related
5	17079563	17079733	EnhancerD6672	AT5G42635	NA	NA	NA	NA	NA	NA		glycine-rich protein
5	17447640	17447904	EnhancerD6691	AT5G43420	8.65484	7.59181	6.96022	6.2435	5.49062	4.77636		RING/U-box superfamily protein
5	17651669	17651935	EnhancerD6708	AT5G43890	1.08138	NA	NA	NA	NA	NA	SUPER1	Flavin-binding monooxygenase family protein
5	17656465	17656817	EnhancerD6711	AT5G43900	1.69402	1.08218	0.646351	0.495688	0.297868	0.670651	ATMYA2	myosin 2
5	17828681	17829570	EnhancerD6723	AT5G44260	-1.47293	-1.76621	-1.60232	-3.17276	-3.70359	-2.43991	AtTZF5	Zinc finger C-x8-C-x5-C-x3-H type family protein
5	17975201	17975386	EnhancerD6729	AT5G44575	3.8963	7.46705	8.99174	8.53399	9.02196	9.21922
5	17992483	17992598	EnhancerD6730	AT5G44600	-1.1011	-1.0245	-0.690517	-0.962777	-0.355185	-0.606529		S-adenosyl-L-methionine-dependent methyltransferases superfamily protein
5	18028414	18028661	EnhancerD6736	AT5G44690	NA	NA	NA	NA	NA	NA
5	18095091	18095342	EnhancerD6742	AT5G44820	2.35904	2.97803	3.32398	3.19159	2.95699	2.43641		Nucleotide-diphospho-sugar transferase family protein
5	18210333	18210772	EnhancerD6743	AT5G45095	NA	NA	NA	0.544556	NA	NA
5	18213397	18214290	EnhancerD6744	AT5G45100	2.70392	0.707035	0.605153	0.304757	0.273628	1.02993	BRG1	SBP (S-ribonuclease binding protein) family protein
5	18220384	18220644	EnhancerD6746	AT5G45100	2.70392	0.707035	0.605153	0.304757	0.273628	1.02993	BRG1	SBP (S-ribonuclease binding protein) family protein
5	18226491	18226573	EnhancerD6748	AT5G45105	NA	NA	NA	NA	NA	NA	ZIP8	zinc transporter 8 precursor
5	18238726	18239047	EnhancerD6750	AT5G45120	NA	NA	NA	NA	NA	NA		Eukaryotic aspartyl protease family protein
5	18689047	18689389	EnhancerD6781	AT5G46080	3.9209	4.42593	4.08042	3.3249	1.36801	1.90701		Protein kinase superfamily protein
5	18912363	18912473	EnhancerD6789	AT5G46610	NA	NA	NA	NA	NA	NA		Aluminium activated malate transporter family protein
5	18947959	18948246	EnhancerD6793	AT5G46690	-6.61196	-5.53135	-5.52157	-4.76856	-4.79732	-4.91317	bHLH071	beta HLH protein 71
5	19078941	19080052	EnhancerD6802	AT5G47010	-0.227414	-0.108217	-0.17437	0.0627978	0.105586	-0.866531	ATUPF1	RNA helicase, putative
5	19092466	19093045	EnhancerD6803	AT5G47040	-0.82383	-1.4321	-1.74247	-1.63358	-1.07885	-0.646737	APEM10	lon protease 2
5	19100416	19100507	EnhancerD6804	AT5G47040	-0.82383	-1.4321	-1.74247	-1.63358	-1.07885	-0.646737	APEM10	lon protease 2
5	19103126	19103745	EnhancerD6806	AT5G47050	0.187214	-1.42169	-1.11356	-1.28988	-1.06943	0.300191		SBP (S-ribonuclease binding protein) family protein
5	19104590	19104817	EnhancerD6807	AT5G47050	0.187214	-1.42169	-1.11356	-1.28988	-1.06943	0.300191		SBP (S-ribonuclease binding protein) family protein
5	19176595	19176985	EnhancerD6813	AT5G47229	NA	NA	1.25613	NA	NA	NA
5	19395453	19396005	EnhancerD6826	AT5G47900	-4.09842	-3.06232	-4.16314	-3.38733	-1.6809	-1.31575		Protein of unknown function (DUF1624)
5	19506755	19507096	EnhancerD6835	AT5G48120	-0.74947	0.294392	0.693259	0.643341	0.350786	-0.329926	ASI3	ARM repeat superfamily protein
5	19507306	19507814	EnhancerD6836	AT5G48120	-0.74947	0.294392	0.693259	0.643341	0.350786	-0.329926	ASI3	ARM repeat superfamily protein
5	19829546	19830023	EnhancerD6846	AT5G48900	-2.50588	-3.58886	-4.17334	-5.70577	-4.77286	-5.4177		Pectin lyase-like superfamily protein
5	19896663	19897263	EnhancerD6848	AT5G49100	-3.5637	-3.16526	-3.0712	-3.6349	-2.84378	-2.77423
5	19990677	19991284	EnhancerD6860	AT5G49310	NA	NA	NA	NA	NA	NA	IMPA-5	importin alpha isoform 5
5	20058816	20058991	EnhancerD6867	AT5G49460	-0.303795	-0.292165	0.0402779	0.0863486	-0.462035	-0.519901	ACLB-2	ATP citrate lyase subunit B 2
5	20083490	20083908	EnhancerD6870	AT5G49510	0.288373	0.339247	0.15298	0.393401	0.315242	-0.254729	PFD3	prefoldin 3
5	20085033	20085327	EnhancerD6872	AT5G49510	0.288373	0.339247	0.15298	0.393401	0.315242	-0.254729	PFD3	prefoldin 3
5	20086261	20086822	EnhancerD6874	AT5G49510	0.288373	0.339247	0.15298	0.393401	0.315242	-0.254729	PFD3	prefoldin 3
5	20087431	20087760	EnhancerD6875	AT5G49520	8.73336	7.13081	6.62012	5.66182	5.21083	4.48984	ATWRKY48	WRKY DNA-binding protein 48
5	20149235	20149496	EnhancerD6882	AT5G49640	-1.42869	-0.483596	-0.828739	-1.52337	-1.98465	-2.34039
5	20385330	20385637	EnhancerD6895	AT5G50120	-0.922309	-1.36479	-1.51746	-1.45816	-1.53523	-1.08969		Transducin/WD40 repeat-like superfamily protein
5	20412391	20412664	EnhancerD6898	AT5G50160	-1.91202	-0.45799	0.338668	0.0451961	-0.212561	-0.44511	ATFRO8	ferric reduction oxidase 8
5	20542847	20542908	EnhancerD6905	AT5G50450	7.03659	3.96091	3.68655	2.80118	3.18695	-0.169875		HCP-like superfamily protein with MYND-type zinc finger
5	20698567	20698649	EnhancerD6913	AT5G50870	0.765971	0.762778	0.958087	1.53041	1.01079	0.533635	UBC27	ubiquitin-conjugating enzyme 27
5	20727291	20727412	EnhancerD6917	AT5G50940	-1.19503	-1.80831	-1.78336	-4.49321	-2.75898	-3.18616		RNA-binding KH domain-containing protein
5	21054486	21054966	EnhancerD6934	AT5G51810	NA	NA	NA	NA	NA	0.873506	AT2353	gibberellin 20 oxidase 2
5	21135002	21135246	EnhancerD6937	AT5G52040	0.228358	0.594819	0.828039	0.615195	-0.0983857	-0.385569	At-RS41	RNA-binding (RRM/RBD/RNP motifs) family protein
5	21135891	21136159	EnhancerD6939	AT5G52040	0.228358	0.594819	0.828039	0.615195	-0.0983857	-0.385569	At-RS41	RNA-binding (RRM/RBD/RNP motifs) family protein
5	21271236	21271297	EnhancerD6949	AT5G52400	2.02768	NA	NA	NA	NA	NA	CYP715A1	cytochrome P450, family 715, subfamily A, polypeptide 1
5	21304490	21305025	EnhancerD6951	AT5G52500	NA	NA	NA	NA	NA	NA
5	21387802	21388289	EnhancerD6955	AT5G52760	4.46619	2.31182	1.17106	2.01902	2.00981	2.89248		Copper transport protein family
5	21576347	21576688	EnhancerD6977	AT5G53190	NA	NA	NA	NA	NA	NA	AtSWEET3	Nodulin MtN3 family protein
5	21665286	21666614	EnhancerD6997	AT5G53410	NA	NA	NA	NA	NA	NA
5	21752767	21753040	EnhancerD7009	AT5G53540	0.470311	0.625533	0.611873	0.540456	0.861417	0.854589	APP1	P-loop containing nucleoside triphosphate hydrolases superfamily protein
5	21769117	21769478	EnhancerD7010	AT5G53580	-1.19198	-2.73257	-2.93734	-2.66821	-1.78948	-1.33482	AtPLR1	NAD(P)-linked oxidoreductase superfamily protein
5	21819030	21819757	EnhancerD7014	AT5G53750	7.04961	2.59452	1.97304	1.42437	1.59533	-0.900062		CBS domain-containing protein
5	21858205	21858636	EnhancerD7016	AT5G53830	2.22459	1.59348	1.0041	0.540221	0.422203	0.0779034	MVQ3	VQ motif-containing protein
5	21960712	21961055	EnhancerD7021	AT5G54110	1.59158	1.66953	1.2996	1.46037	0.95886	1.01301	ATMAMI	membrane-associated mannitol-induced
5	21975622	21975745	EnhancerD7028	AT5G54148	-2.10979	0.331421	-1.38436	-1.65057	-3.60235	-0.951135
5	22112815	22113290	EnhancerD7041	AT5G54470	-2.07662	-3.04291	-1.93159	-3.3873	-3.28409	-2.36437	BBX29	B-box type zinc finger family protein
5	22113488	22114268	EnhancerD7042	AT5G54470	-2.07662	-3.04291	-1.93159	-3.3873	-3.28409	-2.36437	BBX29	B-box type zinc finger family protein
5	22126925	22127104	EnhancerD7043	AT5G54500	2.34104	3.15178	3.76064	3.7461	2.99325	1.98673	FQR1	flavodoxin-like quinone reductase 1
5	22136441	22136865	EnhancerD7046	AT5G54510	0.15693	1.19509	1.40191	-0.140499	-0.409823	-0.67417	DFL1	Auxin-responsive GH3 family protein
5	22177556	22177824	EnhancerD7049	AT5G54585	-3.5291	-4.31518	-5.37264	-5.74129	-8.98716	-4.0599
5	22322956	22324027	EnhancerD7055	AT5G55020	NA	NA	NA	NA	NA	NA	ATMYB120	myb domain protein 120
5	22355348	22355795	EnhancerD7058	AT5G55090	9.25417	8.59795	8.40258	7.28446	5.59159	3.12308	MAPKKK15	mitogen-activated protein kinase kinase kinase 15
5	22774619	22775155	EnhancerD7080	AT5G56260	0.467872	0.861071	1.11738	1.10503	0.949733	0.86004		Ribonuclease E inhibitor RraA/Dimethylmenaquinone methyltransferase
5	22877757	22877953	EnhancerD7090	AT5G56500	-0.76752	-0.593234	-0.545126	-0.951011	-0.0453256	-0.40987	Cpn60beta3	TCP-1/cpn60 chaperonin family protein
5	22996758	22996823	EnhancerD7099	AT5G56865	NA	NA	NA	NA	NA	NA
5	23038006	23038101	EnhancerD7106	AT5G56960	6.68474	2.34889	NA	NA	NA	NA		basic helix-loop-helix (bHLH) DNA-binding family protein
5	23185202	23185500	EnhancerD7126	AT5G57210	0.552839	0.547853	-0.150835	-0.587439	-0.695671	-0.144659		Ypt/Rab-GAP domain of gyp1p superfamily protein
5	23278128	23278186	EnhancerD7137	AT5G57460	0.623798	1.2229	0.764591	0.538461	-0.180522	-0.0302832	TML
5	23292891	23293030	EnhancerD7140	AT5G57520	-0.922309	0.947042	1.56432	-1.45816	0.881764	-1.08969	ATZFP2	zinc finger protein 2
5	23350356	23350766	EnhancerD7148	AT5G57655	0.820755	-0.685605	-0.387082	-0.149681	0.333495	1.55322		xylose isomerase family protein
5	23378855	23379556	EnhancerD7160	AT5G57700	0.101344	-1.13519	-1.6271	-0.713599	-0.677565	-0.166034		BNR/Asp-box repeat family protein
5	23379847	23380103	EnhancerD7161	AT5G57700	0.101344	-1.13519	-1.6271	-0.713599	-0.677565	-0.166034		BNR/Asp-box repeat family protein
5	23388346	23388910	EnhancerD7162	AT5G57710	2.94271	2.68032	2.34079	2.24377	2.23773	1.28	SMAX1	Double Clp-N motif-containing P-loop nucleoside triphosphate hydrolases superfamily protein
5	23965312	23966087	EnhancerD7203	AT5G59420	1.24486	1.43329	1.38761	1.14685	0.751933	1.11463	ORP3C	OSBP(oxysterol binding protein)-related protein 3C
5	24067723	24068120	EnhancerD7206	AT5G59730	3.13014	0.773852	0.727151	-0.512157	-0.456243	-0.292225	ATEXO70H7	exocyst subunit exo70 family protein H7
5	24088646	24088872	EnhancerD7211	AT5G59790	3.31191	3.9888	3.30619	2.58563	2.01371	0.952853	SOK5	Domain of unknown function (DUF966)
5	24236485	24236824	EnhancerD7220	AT5G60190	0.515116	-0.0526552	0.00572101	-0.276844	-0.0319314	0.295219		Cysteine proteinases superfamily protein
5	24316798	24317289	EnhancerD7226	AT5G60460	0.252251	1.24464	1.29407	0.736627	0.932492	1.01934		Preprotein translocase Sec, Sec61-beta subunit protein
5	24383544	24384757	EnhancerD7231	AT5G60680	0.0701636	-0.615402	-0.651593	-2.13055	-2.93436	-0.824336		Protein of unknown function, DUF584
5	24387330	24387381	EnhancerD7233	AT5G60680	0.0701636	-0.615402	-0.651593	-2.13055	-2.93436	-0.824336		Protein of unknown function, DUF584
5	24390065	24390273	EnhancerD7236	AT5G60680	0.0701636	-0.615402	-0.651593	-2.13055	-2.93436	-0.824336		Protein of unknown function, DUF584
5	24410245	24410422	EnhancerD7241	AT5G60710	1.93097	3.17964	3.28753	2.6434	1.85784	1.12276		Zinc finger (C3HC4-type RING finger) family protein
5	24417791	24418056	EnhancerD7244	AT5G60720	0.994418	-0.129193	0.864492	0.547116	0.455425	1.96814		Protein of unknown function, DUF547
5	24458311	24458472	EnhancerD7246	AT5G60800	0.952236	0.0219484	-0.344452	-0.343435	-0.297218	0.602508	HIPP3	Heavy metal transport/detoxification superfamily protein
5	24491581	24491841	EnhancerD7250	AT5G60880	NA	NA	NA	NA	NA	NA	BASL	breaking of asymmetry in the stomatal lineage
5	24497717	24498172	EnhancerD7254	AT5G60900	1.72628	1.99087	1.61667	1.55683	2.115	2.44739	RLK1	receptor-like protein kinase 1
5	24510287	24511134	EnhancerD7258	AT5G60920	-0.285348	0.141464	-0.158182	-0.838936	-1.16147	-1.25518	COB	COBRA-like extracellular glycosyl-phosphatidyl inositol-anchored protein family
5	24532994	24533558	EnhancerD7261	AT5G60966	NA	NA	NA	NA	NA	NA		pre-tRNA
5	24991566	24991809	EnhancerD7294	AT5G62220	-1.9863	-2.12677	-2.81924	-3.08115	-3.8316	-3.12399	ATGT18	glycosyltransferase 18
5	25015069	25015181	EnhancerD7298	AT5G62270	-1.14472	-0.493633	0.337389	0.391237	0.336711	-0.475843	GCD1
5	25067524	25067753	EnhancerD7306	AT5G62430	-2.68232	-0.393467	-2.73311	-3.43874	-3.52716	-2.14569	CDF1	cycling DOF factor 1
5	25078683	25078753	EnhancerD7310	AT5G62470	2.00583	2.05188	1.23663	0.376864	-0.00629777	-0.719381	ATMYB96	myb domain protein 96
5	25083940	25084125	EnhancerD7311	AT5G62470	2.00583	2.05188	1.23663	0.376864	-0.00629777	-0.719381	ATMYB96	myb domain protein 96
5	25087348	25087547	EnhancerD7313	AT5G62480	3.61924	3.55685	3.29597	4.53028	4.08559	3.4224	ATGSTU9	glutathione S-transferase tau 9
5	25112091	25112564	EnhancerD7315	AT5G62560	2.14399	2.38069	2.927	2.44708	2.00819	1.55644	PUB41	RING/U-box superfamily protein with ARM repeat domain
5	25173095	25173128	EnhancerD7321	AT5G62680	1.2461	1.14612	1.10167	0.614115	1.44401	2.41703	AtNPF2.11	Major facilitator superfamily protein
5	25179627	25179661	EnhancerD7325	AT5G62690	-1.07676	-1.42738	-1.38994	-1.74024	-1.30119	-1.37773	TUB2	tubulin beta chain 2
5	25261296	25261573	EnhancerD7332	AT5G62950	-0.0628282	0.250961	0.831916	0.85393	0.0643323	0.419224		RNA polymerase II, Rpb4, core protein
5	25332690	25333219	EnhancerD7340	AT5G63160	2.75825	-0.396865	-1.35685	-1.26245	-1.86488	-1.86181	BT1	BTB and TAZ domain protein 1
5	25383314	25384191	EnhancerD7343	AT5G63370	2.5837	1.3485	0.680175	0.444407	0.169375	0.314257	CDKG1	Protein kinase superfamily protein
5	25502707	25503751	EnhancerD7354	AT5G63710	-0.869032	-0.771345	-0.073401	-0.182758	-0.200745	-0.288519		Leucine-rich repeat protein kinase family protein
5	25553680	25554407	EnhancerD7356	AT5G63860	-0.370667	0.510785	1.02946	0.883043	0.182109	-0.357727	AtUVR8	Regulator of chromosome condensation (RCC1) family protein
5	25657418	25657746	EnhancerD7359	AT5G64110	3.41874	3.51863	4.12962	5.49871	6.12562	6.22307		Peroxidase superfamily protein
5	25658927	25659142	EnhancerD7362	AT5G64120	8.24011	8.93908	9.55037	9.59889	9.48053	8.93532	AtPRX71	Peroxidase superfamily protein
5	25700943	25701370	EnhancerD7365	AT5G64250	-0.134946	0.0791133	-0.263868	-0.110657	-0.30746	0.439606		Aldolase-type TIM barrel family protein
5	25761503	25762263	EnhancerD7368	AT5G64430	-0.70851	0.397012	1.11072	0.556966	1.01002	1.23187		Octicosapeptide/Phox/Bem1p family protein
5	25791603	25791938	EnhancerD7369	AT5G64520	-1.3546	-1.6403	-0.381213	0.0170203	-0.398991	-0.966073	ATXRCC2	homolog of X-ray repair cross complementing 2 (XRCC2)
5	25906738	25907086	EnhancerD7384	AT5G64800	NA	0.982161	NA	1.37406	1.95552	2.5129	CLE21	CLAVATA3/ESR-RELATED 21
5	26024650	26024749	EnhancerD7391	AT5G65140	3.60289	2.47281	1.59294	0.79573	1.16238	1.45073	TPPJ	Haloacid dehalogenase-like hydrolase (HAD) superfamily protein
5	26215096	26215854	EnhancerD7417	AT5G65600	7.08332	6.39495	6.24818	5.08833	1.87465	NA	LecRK-IX.2	Concanavalin A-like lectin protein kinase family protein
5	26605787	26606261	EnhancerD7462	AT5G66650	3.69083	-0.372553	-3.58109	-2.34357	0.60026	-0.663373		Protein of unknown function (DUF607)
5	26606475	26606626	EnhancerD7463	AT5G66658	2.11615	1.59701	0.777701	1.22915	0.227682	1.3131
5	26631122	26631517	EnhancerD7468	AT5G66700	NA	NA	NA	NA	NA	NA	ATHB53	homeobox 53
5	26679268	26679387	EnhancerD7476	AT5G66815	NA	NA	NA	NA	NA	NA	CEP5
5	26771033	26771123	EnhancerD7489	AT5G67080	4.74778	1.24149	1.00108	1.02144	-0.561527	-1.08969	MAPKKK19	mitogen-activated protein kinase kinase kinase 19
5	26918093	26918537	EnhancerD7514	AT5G67450	6.89076	8.77275	8.54917	7.66984	6.97284	6.51141	AZF1	zinc-finger protein 1
Down
Chr	Start	End	Enhancer Name	Closest Gene	flg22 1h Log2(fold change)	flg22 2h Log2(fold change)	flg22 3h Log2(fold change)	flg22 5h Log2(fold change)	flg22 9h Log2(fold change)	flg22 18h Log2(fold change)	Gene Name	Gene Function
1	77544	77870	EnhancerD8	AT1G01180	-1.20658	-0.784138	-0.398242	-0.883839	-1.56535	-0.644344		S-adenosyl-L-methionine-dependent methyltransferases superfamily protein
1	81753	82352	EnhancerD9	AT1G01190	-0.275789	-1.72898	-3.64762	-2.60393	-1.81755	-2.29744	CYP78A8	cytochrome P450, family 78, subfamily A, polypeptide 8
1	104041	104150	EnhancerD11	AT1G01250	-3.44263	-4.79265	-3.56379	-3.43697	-4.97601	-2.73923		Integrase-type DNA-binding superfamily protein
1	367424	368833	EnhancerD26	AT1G02065	1.08138	NA	NA	NA	NA	NA	SPL8	squamosa promoter binding protein-like 8
1	504147	504403	EnhancerD37	AT1G02460	4.38545	6.93781	7.21412	6.76215	6.60165	5.45617		Pectin lyase-like superfamily protein
1	641393	641600	EnhancerD44	AT1G02880	2.241	0.626656	0.319402	0.457893	0.757895	0.772831	TPK1	thiamin pyrophosphokinase1
1	766709	767366	EnhancerD48	AT1G03160	-0.763814	-0.221494	-0.44033	-0.841833	-0.778385	-0.6255	FZL	FZO-like
1	767396	767680	EnhancerD49	AT1G03160	-0.763814	-0.221494	-0.44033	-0.841833	-0.778385	-0.6255	FZL	FZO-like
1	771352	771701	EnhancerD51	AT1G03170	-0.922309	-1.36467	-1.51546	-1.4556	-1.53424	-1.08969	FAF2	Protein of unknown function (DUF3049)
1	849652	849944	EnhancerD53	AT1G03430	0.75717	0.941794	0.20686	-0.124499	-0.626855	0.461937	AHP5	histidine-containing phosphotransfer factor 5
1	1030912	1031143	EnhancerD69	AT1G04010	-0.234902	0.365132	0.0296379	-1.20796	1.1023	0.245707	ATPSAT1	phospholipid sterol acyl transferase 1
1	1138946	1139074	EnhancerD73	AT1G04250	-3.60598	-5.34518	-6.61074	-5.65536	-4.68541	-3.15275	AtIAA17	AUX/IAA transcriptional regulator family protein
1	1171584	1171828	EnhancerD79	AT1G04360	1.55665	-0.0556482	0.0267217	-0.0929587	-2.69063	-1.4129	ATL1	RING/U-box superfamily protein
1	1251008	1251246	EnhancerD84	AT1G04580	NA	NA	NA	NA	NA	NA	AAO4	aldehyde oxidase 4
1	1355345	1356240	EnhancerD87	AT1G04810	-1.07853	-0.19513	0.85749	0.951955	0.555678	0.00953319		26S proteasome regulatory complex, non-ATPase subcomplex, Rpn2/Psmd1 subunit
1	1430185	1430260	EnhancerD92	AT1G05010	3.88937	3.86158	2.37009	0.869799	1.14853	0.695427	ACO4	ethylene-forming enzyme
1	1434010	1434964	EnhancerD93	AT1G05020	6.4178	3.1633	0.657117	0.366701	0.455154	-1.08969	AP180	ENTH/ANTH/VHS superfamily protein
1	1606805	1606947	EnhancerD105	AT1G05470	0.103153	-1.26297	-1.21693	-0.963357	-2.2816	-3.2768	CVP2	DNAse I-like superfamily protein
1	2123835	2124328	EnhancerD123	AT1G06910	-2.87416	-2.96173	-1.42376	-1.4251	-0.38088	-0.68934	TRFL7	TRF-like 7
1	2142371	2142725	EnhancerD126	AT1G06980	-1.80586	-3.80293	-2.50613	-2.8774	-4.84639	-4.41365
1	2335496	2336291	EnhancerD133	AT1G07590	0.145995	-0.500019	-0.328081	-0.0596431	-0.192916	0.992389		Tetratricopeptide repeat (TPR)-like superfamily protein
1	2358801	2359162	EnhancerD135	AT1G07650	2.76399	2.82524	2.15109	0.428118	0.681792	0.781402		Leucine-rich repeat transmembrane protein kinase
1	2390084	2390428	EnhancerD137	AT1G07720	-0.830383	-0.514659	-1.02224	-2.21791	-1.35048	-1.21519	KCS3	3-ketoacyl-CoA synthase 3
1	2433578	2433783	EnhancerD141	AT1G07880	0.568536	2.88842	0.522403	0.655991	1.54998	-0.988934	ATMPK13	Protein kinase superfamily protein
1	3268994	3269623	EnhancerD177	AT1G10020	-1.22911	-2.51603	-3.77286	-3.78535	-5.89082	-3.24267		Protein of unknown function (DUF1005)
1	3482666	3482999	EnhancerD191	AT1G10560	4.18786	3.9619	3.41585	2.31869	2.20134	1.90475	ATPUB18	plant U-box 18
1	3549109	3549252	EnhancerD196	AT1G10690	0.118779	0.59895	0.666338	-0.38834	-0.628491	1.71709	SMR8
1	3770373	3770697	EnhancerD203	AT1G11250	NA	NA	NA	0.544556	NA	NA	ATSYP125	syntaxin of plants 125
1	3774925	3775174	EnhancerD208	AT1G11260	2.86263	3.43073	3.19537	3.04408	2.51196	0.997096	ATSTP1	sugar transporter 1
1	4058936	4059318	EnhancerD221	AT1G12015	NA	NA	NA	NA	0.47161	NA		snoRNA
1	4087382	4087525	EnhancerD230	AT1G12090	-1.38339	-3.85682	-3.89036	-4.59959	-5.93693	-5.02507	ELP	extensin-like protein
1	4096507	4096926	EnhancerD232	AT1G12100	NA	0.937756	NA	NA	NA	NA		Bifunctional inhibitor/lipid-transfer protein/seed storage 2S albumin superfamily protein
1	4103205	4103773	EnhancerD237	AT1G12110	-0.345423	0.462221	0.50119	1.25277	3.104	1.94168	AtNPF6.3	nitrate transporter 1
1	4233067	4233299	EnhancerD251	AT1G12430	0.382193	-0.964192	-1.00377	-0.654615	-0.324525	-0.111145	ARK3	armadillo repeat kinesin 3
1	4302742	4302780	EnhancerD255	AT1G12640	0.134862	1.25568	1.03137	0.528933	0.333233	0.319752	AtLPLAT1	MBOAT (membrane bound O-acyl transferase) family protein
1	4524782	4525162	EnhancerD266	AT1G13245	-1.03991	-0.132644	0.0315791	-0.898997	-2.02794	-0.740235	DVL4	ROTUNDIFOLIA like 17
1	4656794	4657256	EnhancerD290	AT1G13605	NA	NA	NA	NA	NA	NA
1	4676365	4676825	EnhancerD291	AT1G13635	0.160789	1.03439	2.13433	-1.33787	-1.40887	-0.965806		DNA glycosylase superfamily protein
1	4879123	4880011	EnhancerD301	AT1G14280	-2.89705	-4.27619	-4.71314	-6.34904	-5.50831	-2.87561	PKS2	phytochrome kinase substrate 2
1	4945409	4946438	EnhancerD311	AT1G14450	-0.593768	-0.605083	-0.596061	-0.250561	0.0273981	0.221396		NADH dehydrogenase (ubiquinone)s
1	4965775	4966185	EnhancerD312	AT1G14518	NA	NA	NA	NA	NA	NA		other RNA
1	5126203	5126929	EnhancerD334	AT1G14860	-0.0515999	2.09526	1.88394	2.95809	2.79173	3.55739	atnudt18	nudix hydrolase homolog 18
1	5127326	5127655	EnhancerD335	AT1G14870	7.83821	7.55106	7.67238	7.62907	6.82625	6.93801	AtPCR2	PLANT CADMIUM RESISTANCE 2
1	5151170	5152092	EnhancerD343	AT1G14920	-1.34468	-1.9545	-3.30597	-2.61738	-1.21644	-1.61812	GAI	GRAS family transcription factor family protein
1	5192777	5192984	EnhancerD344	AT1G15100	-0.393084	0.0864936	0.224799	-0.641991	0.298525	0.136484	RHA2A	RING-H2 finger A2A
1	5281717	5282074	EnhancerD350	AT1G15360	NA	NA	NA	NA	NA	NA	AtSHN1	Integrase-type DNA-binding superfamily protein
1	6015667	6015764	EnhancerD378	AT1G17500	2.8914	2.44095	1.56401	1.71914	2.14709	2.76047		ATPase E1-E2 type family protein / haloacid dehalogenase-like hydrolase family protein
1	6139724	6140388	EnhancerD383	AT1G17830	0.67239	0.726327	0.192859	0.636847	-1.45386	-0.425752		Protein of unknown function (DUF789)
1	6266690	6267954	EnhancerD387	AT1G18200	5.45581	4.27979	3.91214	5.21315	4.19191	4.01568	AtRABA6b	RAB GTPase homolog A6B
1	6393268	6393429	EnhancerD392	AT1G18570	4.62816	3.44068	2.91106	2.75352	1.74335	2.46772	AtMYB51	myb domain protein 51
1	6446452	6446777	EnhancerD397	AT1G18700	-0.0447246	-0.917036	-1.1147	-0.704993	0.191891	0.210693		DNAJ heat shock N-terminal domain-containing protein
1	6447494	6447787	EnhancerD398	AT1G18710	-0.151724	-2.14549	-3.21177	-3.2995	-2.35237	-1.81221	AtMYB47	myb domain protein 47
1	6453512	6453749	EnhancerD399	AT1G18710	-0.151724	-2.14549	-3.21177	-3.2995	-2.35237	-1.81221	AtMYB47	myb domain protein 47
1	6470081	6470327	EnhancerD403	AT1G18750	0.589739	-1.79738	-2.80616	-1.86671	-3.69818	-0.605713	AGL65	AGAMOUS-like 65
1	6511520	6512150	EnhancerD408	AT1G18860	NA	0.514825	3.28792	5.73167	5.17874	5.10606	ATWRKY61	WRKY DNA-binding protein 61
1	6636620	6637096	EnhancerD416	AT1G19220	-1.52387	-0.744322	-1.07902	-1.62252	-2.13316	-1.81068	ARF11	auxin response factor 19
1	6675428	6675724	EnhancerD427	AT1G19310	4.33135	3.04134	2.25391	1.47452	0.674362	0.995448		RING/U-box superfamily protein
1	6884495	6884817	EnhancerD451	AT1G19850	1.08917	0.390491	-0.0834608	0.242971	-0.0215519	-0.492711	ARF5	Transcriptional factor B3 family protein / auxin-responsive factor AUX/IAA-related
1	7319784	7320372	EnhancerD473	AT1G20970	1.5928	1.64827	1.1143	1.25758	0.562765	0.235183
1	7322603	7323138	EnhancerD476	AT1G20980	1.45046	1.16961	1.0368	0.695586	0.260114	-0.0448704	ATSPL14	squamosa promoter binding protein-like 14
1	7368350	7369379	EnhancerD492	AT1G21050	-2.05848	-1.08961	-0.375499	-1.1839	-1.26801	-0.156593		Protein of unknown function, DUF617
1	7369715	7370046	EnhancerD493	AT1G21060	-0.963666	-0.178295	-0.73123	-0.778451	-0.95364	-0.593096		Protein of unknown function, DUF547
1	7694361	7694496	EnhancerD512	AT1G21900	2.01386	2.38586	3.04416	2.91592	2.39167	2.48995	p24delta5	emp24/gp25L/p24 family/GOLD family protein
1	7699012	7699626	EnhancerD515	AT1G21910	0.953872	-3.02815	-6.12887	-4.67393	-3.20979	-3.17448	DREB26	Integrase-type DNA-binding superfamily protein
1	7700699	7701118	EnhancerD517	AT1G21910	0.953872	-3.02815	-6.12887	-4.67393	-3.20979	-3.17448	DREB26	Integrase-type DNA-binding superfamily protein
1	7763576	7763848	EnhancerD526	AT1G22030	-3.12261	-1.51411	-0.478264	-0.209143	0.0313473	0.160424
1	7824266	7824405	EnhancerD528	AT1G22160	-3.82657	-5.12844	-3.95263	-5.05053	-3.88197	-1.50318		Protein of unknown function (DUF581)
1	7834139	7834391	EnhancerD530	AT1G22190	2.02326	-0.764308	-1.0924	-1.37277	-0.491699	-0.528565	RAP2.4	Integrase-type DNA-binding superfamily protein
1	7974978	7975881	EnhancerD543	AT1G22570	2.40336	1.21785	0.572989	1.51703	0.0455043	1.44941		Major facilitator superfamily protein
1	7990996	7991407	EnhancerD544	AT1G22600	NA	NA	NA	NA	NA	NA		Late embryogenesis abundant protein (LEA) family protein
1	8004486	8004868	EnhancerD547	AT1G22630	-2.21768	-4.57824	-3.95631	-3.80985	-1.89634	-1.38251
1	8007766	8007895	EnhancerD548	AT1G22640	-1.59607	-2.73014	-2.39214	-2.23084	-2.58117	-0.934051	ATMYB3	myb domain protein 3
1	8113974	8114588	EnhancerD563	AT1G22920	-0.0699262	0.464904	0.498011	0.77127	0.577009	0.75099	AJH1	COP9 signalosome 5A
1	8166242	8166710	EnhancerD569	AT1G23040	0.532399	1.55974	1.87178	1.4856	1.39032	0.735126		hydroxyproline-rich glycoprotein family protein
1	8179225	8179308	EnhancerD570	AT1G23074	NA	NA	NA	NA	NA	NA
1	8190592	8190871	EnhancerD571	AT1G23090	1.94754	2.86116	2.74017	2.36678	2.77225	2.16688	AST91	sulfate transporter 91
1	8193313	8193908	EnhancerD574	AT1G23100	-1.04517	0.0546545	1.01208	0.98251	1.29664	0.403813		GroES-like family protein
1	8298958	8299501	EnhancerD581	AT1G23380	-0.922309	-1.36467	-1.51546	-1.4556	-1.53424	-1.08969	KNAT6	KNOTTED1-like homeobox gene 6
1	8306035	8306195	EnhancerD583	AT1G23390	-2.41444	-1.11683	-0.726436	-0.991425	-2.2637	-0.0750718	KFB	Kelch repeat-containing F-box family protein
1	8920154	8920362	EnhancerD608	AT1G25422	4.31139	2.08637	1.02783	0.340465	-1.47273	-1.96348
1	8981096	8981179	EnhancerD620	AT1G25560	3.35622	2.35423	1.9906	1.13776	0.723514	0.364246	AtTEM1	AP2/B3 transcription factor family protein
1	8984811	8985515	EnhancerD622	AT1G25560	3.35622	2.35423	1.9906	1.13776	0.723514	0.364246	AtTEM1	AP2/B3 transcription factor family protein
1	8991120	8991534	EnhancerD627	AT1G25570	-0.33209	1.34273	0.552084	1.11481	1.23924	0.768411		Di-glucose binding protein with Leucine-rich repeat domain
1	9095132	9095458	EnhancerD629	AT1G26300	0.632951	0.125969	-0.311435	0.738068	0.0489153	-0.351272		BSD domain-containing protein
1	9265254	9265620	EnhancerD634	AT1G26773	NA	NA	NA	NA	NA	NA
1	9273160	9273362	EnhancerD635	AT1G26790	NA	NA	NA	NA	NA	NA	CDF6	Dof-type zinc finger DNA-binding family protein
1	9341316	9341477	EnhancerD645	AT1G26940	1.40759	0.970114	0.718963	0.864753	0.645222	1.72572		Cyclophilin-like peptidyl-prolyl cis-trans isomerase family protein
1	9454272	9455390	EnhancerD652	AT1G27210	-1.4883	-0.867174	-1.52334	-2.37181	-2.9024	-3.20322		ARM repeat superfamily protein
1	9626509	9626600	EnhancerD657	AT1G27660	-0.952763	-2.40238	-2.30356	-2.16222	-1.18972	-2.48612		basic helix-loop-helix (bHLH) DNA-binding superfamily protein
1	9810541	9810833	EnhancerD664	AT1G28120	-0.42066	-0.187466	-0.609515	-0.178096	-0.0419068	-0.135731
1	9830529	9830563	EnhancerD669	AT1G28135	-0.922309	-0.513501	0.243495	1.64	-1.53424	-0.0468947
1	9831665	9832272	EnhancerD671	AT1G28140	0.597422	-0.510184	-0.341224	-0.0136981	-0.0103636	0.406881
1	9975545	9975901	EnhancerD689	AT1G28410	0.200377	-0.170952	-0.0657955	-0.0294289	0.0403754	-0.6085
1	10240999	10241172	EnhancerD707	AT1G29280	4.16198	0.850909	-0.599333	2.76062	2.30419	2.46184	ATWRKY65	WRKY DNA-binding protein 65
1	10247182	10247683	EnhancerD711	AT1G29300	2.19205	0.957499	0.551312	0.880109	0.124892	-1.22504	UNE1	Plant protein of unknown function (DUF641)
1	10297205	10297940	EnhancerD718	AT1G29410	-1.51167	-1.85761	-2.41199	-1.35523	-2.30741	-2.00059	PAI3	phosphoribosylanthranilate isomerase 3
1	10374014	10374488	EnhancerD729	AT1G29660	-2.86348	-4.59659	-4.54656	-5.59489	-5.13249	-4.59894		GDSL-like Lipase/Acylhydrolase superfamily protein
1	10489569	10490178	EnhancerD732	AT1G29950	-1.48345	-0.96279	-0.170792	-0.229984	-0.528458	-0.546369	SACL3	basic helix-loop-helix (bHLH) DNA-binding superfamily protein
1	10497784	10498131	EnhancerD733	AT1G29965	0.526579	2.0819	2.26121	1.29598	1.41363	-1.84601		Ribosomal protein L18ae/LX family protein
1	10573544	10574007	EnhancerD743	AT1G30100	NA	NA	NA	NA	0.47161	0.996403	ATNCED5	nine-cis-epoxycarotenoid dioxygenase 5
1	10620254	10621025	EnhancerD748	AT1G30190	1.08138	1.43147	NA	NA	NA	NA
1	10795653	10795841	EnhancerD770	AT1G30490	-1.32032	-1.39445	-1.67194	-0.790283	-0.418305	-0.803203	ATHB9	Homeobox-leucine zipper family protein / lipid-binding START domain-containing protein
1	10890645	10890782	EnhancerD776	AT1G30690	-1.40552	-1.01296	-0.147066	-0.783967	-1.9059	-2.49796	PATL4	Sec14p-like phosphatidylinositol transfer family protein
1	11013432	11013768	EnhancerD786	AT1G30930	NA	NA	NA	NA	NA	NA		F-box family protein
1	11075003	11075228	EnhancerD791	AT1G31050	NA	NA	NA	0.544556	NA	NA		basic helix-loop-helix (bHLH) DNA-binding superfamily protein
1	11135351	11135522	EnhancerD795	AT1G31170	-1.39388	-1.4916	-1.4022	-0.801458	-0.395347	-0.410413	ATSRX	sulfiredoxin
1	11196397	11196680	EnhancerD798	AT1G31300	-0.659199	-0.42662	-0.770379	-0.705455	-0.656731	-0.720633		TRAM, LAG1 and CLN8 (TLC) lipid-sensing domain containing protein
1	11196939	11197449	EnhancerD799	AT1G31300	-0.659199	-0.42662	-0.770379	-0.705455	-0.656731	-0.720633		TRAM, LAG1 and CLN8 (TLC) lipid-sensing domain containing protein
1	11453272	11453693	EnhancerD813	AT1G31885	3.08052	3.95548	4.44643	7.28951	7.02692	6.82206	NIP3;1	NOD26-like intrinsic protein 3;1
1	11454818	11455218	EnhancerD814	AT1G31910	0.0431058	0.269061	0.669939	0.780746	0.844121	0.526756		GHMP kinase family protein
1	11545560	11546029	EnhancerD821	AT1G32100	0.173238	-2.52905	-2.05941	-1.07186	-1.32539	-1.38872	ATPRR1	pinoresinol reductase 1
1	11585316	11585571	EnhancerD826	AT1G32180	NA	NA	NA	NA	NA	NA	ATCSLD6	cellulose synthase-like D6
1	11592250	11592676	EnhancerD828	AT1G32190	-0.483477	-1.15094	-0.999335	-0.495111	-0.915457	0.081863		alpha/beta-Hydrolases superfamily protein
1	11601080	11601584	EnhancerD830	AT1G32200	-1.03106	-2.50457	-3.21911	-2.96891	-1.52088	-2.0676	ACT1	phospholipid/glycerol acyltransferase family protein
1	11770130	11770800	EnhancerD842	AT1G32540	-1.11829	-1.39038	-0.728864	-1.1499	-2.1616	-0.595572	LOL1	lsd one like 1
1	11782239	11782317	EnhancerD844	AT1G32580	-1.73517	-1.16632	-0.390426	0.424051	0.800016	0.595922	MORF5	plastid developmental protein DAG, putative
1	12001723	12002048	EnhancerD864	AT1G33102	-4.3997	-3.81977	-2.12449	-3.98415	-3.18675	-1.54626
1	12056178	12056341	EnhancerD869	AT1G33250	0.0133413	0.157399	0.136951	-0.226853	-0.738003	-0.551995		Protein of unknown function (DUF604)
1	12096364	12096741	EnhancerD872	AT1G33360	0.216389	0.730679	0.690885	1.36531	1.37487	0.944389		ATP-dependent Clp protease
1	12342643	12342960	EnhancerD887	AT1G33960	0.0204336	2.44249	3.16664	3.24961	2.95936	5.0764	AIG1	P-loop containing nucleoside triphosphate hydrolases superfamily protein
1	12548696	12548743	EnhancerD892	AT1G34370	1.97211	2.39757	2.2558	2.14124	1.22528	0.983693	AtSTOP1	C2H2 and C2HC zinc fingers superfamily protein
1	12853827	12853945	EnhancerD900	AT1G35140	2.97965	-0.503671	-0.832533	-3.55219	-1.95056	-2.27685	EXL1	Phosphate-responsive 1 family protein
1	12921024	12921154	EnhancerD903	AT1G35230	3.56664	2.12272	2.46143	3.56099	3.53816	4.53689	AGP5	arabinogalactan protein 5
1	12967791	12968131	EnhancerD905	AT1G35330	NA	NA	NA	NA	NA	NA		RING/U-box superfamily protein
1	13029345	13030248	EnhancerD909	AT1G35430	2.09009	1.64407	0.754083	0.284329	0.263204	0.309457
1	13050686	13051102	EnhancerD912	AT1G35470	-0.776861	0.136006	0.234889	0.0900788	-0.43723	-0.585979	RanBPM	SPla/RYanodine receptor (SPRY) domain-containing protein
1	13154373	13154697	EnhancerD918	AT1G35617	NA	NA	NA	NA	NA	NA
1	13203196	13203818	EnhancerD919	AT1G35670	-0.0399379	-0.0770304	0.326495	-0.402581	-0.644431	-0.707667	ATCDPK2	calcium-dependent protein kinase 2
1	14156250	14156593	EnhancerD942	AT1G37130	-0.41549	-1.86442	-1.03045	0.55589	1.08533	0.177041	ATNR2	nitrate reductase 2
1	14305930	14306004	EnhancerD948	AT1G38131	-1.80523	-2.24158	-2.3881	-2.32367	-2.40272	-1.02632		O-fucosyltransferase family protein
1	16771832	16771937	EnhancerD968	AT1G44110	-2.97316	-1.00395	-1.98763	-3.48603	-1.17821	0.673128	CYCA1;1	Cyclin A1;1
1	16895878	16896075	EnhancerD971	AT1G44750	0.23672	0.385726	0.467417	1.17459	0.5781	1.2194	ATPUP11	purine permease 11
1	17218814	17219136	EnhancerD985	AT1G46264	-2.59007	-0.590503	0.46377	-0.672398	0.889287	0.160181	AT-HSFB4	heat shock transcription factor B4
1	17226317	17227100	EnhancerD988	AT1G46264	-2.59007	-0.590503	0.46377	-0.672398	0.889287	0.160181	AT-HSFB4	heat shock transcription factor B4
1	17235936	17236267	EnhancerD991	AT1G46480	-0.339636	-0.526567	-1.80537	-1.71005	-1.77552	0.762389	WOX4	WUSCHEL related homeobox 4
1	17464140	17464844	EnhancerD1009	AT1G47550	1.02833	0.339181	0.318057	0.431538	0.793425	0.608442	SEC3A	exocyst complex component sec3A
1	17920817	17922150	EnhancerD1034	AT1G48480	-2.51596	-1.27697	-1.795	-2.05174	-2.01468	-2.47916	RKL1	receptor-like kinase 1
1	18199279	18199737	EnhancerD1048	AT1G49200	-4.51938	-3.62946	-2.28165	-1.58446	-4.2654	-3.99953		RING/U-box superfamily protein
1	18211227	18211493	EnhancerD1050	AT1G49230	-0.0216684	2.18147	2.79088	3.0661	2.05472	1.25467	AtATL78	RING/U-box superfamily protein
1	18427967	18428520	EnhancerD1062	AT1G49780	-1.12781	-1.33625	-2.41434	-2.85306	-1.98124	-1.62213	PUB26	plant U-box 26
1	18432466	18433269	EnhancerD1064	AT1G49790	0.98436	-1.24853	-1.39981	-1.33787	-1.40887	-0.965806		F-box associated ubiquitination effector family protein
1	18454529	18454798	EnhancerD1067	AT1G49840	-3.50436	-3.36968	-0.786425	-0.850603	0.570821	-0.465459	BDR5	Protein of unknown function (DUF620)
1	18735253	18735872	EnhancerD1072	AT1G50590	0.942795	0.625009	0.329844	-1.4556	-1.53424	1.74497		RmlC-like cupins superfamily protein
1	18761027	18761166	EnhancerD1074	AT1G50640	2.66039	1.67497	1.16897	0.451604	0.289979	0.381563	ATERF3	ethylene responsive element binding factor 3
1	18761715	18761896	EnhancerD1075	AT1G50650	NA	NA	NA	NA	NA	NA	KRS	Stigma-specific Stig1 family protein
1	18951863	18952340	EnhancerD1080	AT1G51160	-0.0108775	0.101847	0.197146	0.777529	0.340604	0.266789	AtBET5	SNARE-like superfamily protein
1	19420039	19420289	EnhancerD1096	AT1G52155	-1.815	-0.837132	-0.980624	-0.239267	-0.0069564	-0.198434
1	19882972	19884111	EnhancerD1129	AT1G53310	-0.52838	1.52101	2.28033	2.29558	3.00096	2.44711	ATPEPC1	phosphoenolpyruvate carboxylase 1
1	20237490	20237508	EnhancerD1152	AT1G54200	-0.620203	-1.31931	-1.94403	-2.14128	-2.89236	-2.66115	BG3
1	20436720	20436998	EnhancerD1158	AT1G54770	-2.22849	-0.00255571	0.473479	0.773414	1.11663	0.226842		Fcf2 pre-rRNA processing protein
1	20670384	20670757	EnhancerD1165	AT1G55360	-3.20347	-3.25322	-1.97397	-2.52843	-2.45435	-2.33641		Protein of Unknown Function (DUF239)
1	20762121	20762402	EnhancerD1170	AT1G55580	NA	NA	0.574499	NA	NA	NA	LAS	GRAS family transcription factor
1	20779128	20779452	EnhancerD1171	AT1G55610	1.08138	NA	1.63607	NA	0.47161	1.41583	BRL1	BRI1 like
1	21037383	21037778	EnhancerD1186	AT1G56210	-3.68029	-2.07097	-2.22458	-3.30232	-0.290324	-0.970217		Heavy metal transport/detoxification superfamily protein
1	21361885	21361961	EnhancerD1202	AT1G57680	1.56056	0.708681	-0.103293	-0.343095	-0.664305	-1.7182	Cand1
1	21472264	21472423	EnhancerD1207	AT1G58037	NA	NA	NA	NA	NA	NA		Cysteine/Histidine-rich C1 domain family protein
1	21531519	21531962	EnhancerD1209	AT1G58150	-1.96383	-2.41829	-0.253205	-0.620946	-1.63566	-1.22011
1	21642258	21642474	EnhancerD1215	AT1G58330	NA	NA	NA	NA	NA	NA	ZW2	transcription factor-related
1	22085464	22086028	EnhancerD1239	AT1G59980	-3.02807	-2.12315	-2.02639	-1.5096	-2.42212	-1.46114	ARL2	ARG1-like 2
1	22187395	22187987	EnhancerD1254	AT1G60160	-2.56365	-3.96008	-3.37029	-2.54006	-2.43445	-1.22724	KT12	Potassium transporter family protein
1	22319278	22319580	EnhancerD1257	AT1G60590	-5.89507	-6.34846	-6.50184	-6.44185	-6.51019	-5.08711		Pectin lyase-like superfamily protein
1	22761801	22762082	EnhancerD1284	AT1G61660	2.08493	2.20765	1.47111	1.31096	1.31846	0.55477	AtbHLH112	basic helix-loop-helix (bHLH) DNA-binding superfamily protein
1	22821736	22822101	EnhancerD1294	AT1G61795	-1.89047	-6.28978	-4.7297	-5.11245	-3.83573	-1.95795		PAK-box/P21-Rho-binding family protein
1	22875816	22876179	EnhancerD1300	AT1G61890	5.16309	0.793735	-0.448702	-0.856543	-0.557491	-2.10172		MATE efflux family protein
1	22877200	22877760	EnhancerD1301	AT1G61900	-1.20235	-1.39368	-1.04095	-0.344884	-0.21559	-1.35592
1	22881594	22882129	EnhancerD1303	AT1G61900	-1.20235	-1.39368	-1.04095	-0.344884	-0.21559	-1.35592
1	23073656	23073955	EnhancerD1319	AT1G62370	0.044	1.19555	-0.0436261	0.984271	0.236841	3.71592		RING/U-box superfamily protein
1	23197266	23197302	EnhancerD1338	AT1G62640	-0.603378	-1.91307	-1.25791	-0.799777	-0.602937	-0.859274	KAS III	3-ketoacyl-acyl carrier protein synthase III
1	23248573	23248842	EnhancerD1342	AT1G62780	-0.79164	-1.70004	-2.20449	-2.7164	-1.65021	-1.57508
1	23325952	23326731	EnhancerD1346	AT1G62970	-1.04324	-0.301508	-0.552019	-0.343398	-0.545007	0.707402	SDJ3	Chaperone DnaJ-domain superfamily protein
1	23344607	23344903	EnhancerD1348	AT1G63005	NA	NA	NA	NA	NA	NA	MIR399B	MIR399B; miRNA
1	23375436	23375554	EnhancerD1353	AT1G63050	-1.11252	0.129319	0.513734	0.806127	0.387838	1.03566	AtLPLAT2	MBOAT (membrane bound O-acyl transferase) family protein
1	23783796	23784324	EnhancerD1379	AT1G64070	1.08138	0.514825	0.574499	NA	NA	NA	RLM1	Disease resistance protein (TIR-NBS-LRR class) family
1	24060117	24060577	EnhancerD1402	AT1G64780	-5.98289	-6.64758	-6.66168	-5.94206	-5.99866	-4.56147	AMT1;2	ammonium transporter 1;2
1	24252506	24252750	EnhancerD1406	AT1G65295	-1.29521	-0.812199	-1.23715	-1.94573	-2.51718	-0.798759
1	24252797	24253472	EnhancerD1407	AT1G65295	-1.29521	-0.812199	-1.23715	-1.94573	-2.51718	-0.798759
1	24401314	24401474	EnhancerD1413	AT1G65620	-0.675241	-0.737756	-2.04939	-1.18422	-3.00359	1.00067	AS2	Lateral organ boundaries (LOB) domain family protein
1	24554906	24555470	EnhancerD1426	AT1G65960	-0.114935	-0.103427	-0.499594	-0.383938	-0.537536	-0.503984	GAD2	glutamate decarboxylase 2
1	24635074	24635125	EnhancerD1430	AT1G66150	-1.26058	-2.49128	-2.33758	-2.65658	-3.0378	-2.74435	TMK1	transmembrane kinase 1
1	24650075	24650390	EnhancerD1437	AT1G66180	-1.75037	-4.09738	-3.84658	-2.48401	-1.35273	-1.80505		Eukaryotic aspartyl protease family protein
1	24652115	24652429	EnhancerD1438	AT1G66190	-0.315258	-1.60417	-1.56795	-1.62229	-1.12336	-0.602832
1	24678789	24678932	EnhancerD1446	AT1G66230	0.0431973	0.0618548	0.956567	1.22311	1.05322	0.908189	AtMYB20	myb domain protein 20
1	24740343	24740619	EnhancerD1451	AT1G66345	1.7934	0.734224	1.05661	1.81253	0.703597	-1.3138	MISF26	Pentatricopeptide repeat (PPR) superfamily protein
1	24770086	24770234	EnhancerD1460	AT1G66400	0.046685	-0.8088	-1.72677	-1.16434	-0.974821	-0.927123	CML23	calmodulin like 23
1	24915472	24915876	EnhancerD1474	AT1G66790	NA	NA	NA	NA	NA	NA
1	25026571	25026639	EnhancerD1485	AT1G67050	-4.74833	-3.28662	-3.07005	-3.42511	-4.98408	-2.91377
1	25027679	25028044	EnhancerD1486	AT1G67050	-4.74833	-3.28662	-3.07005	-3.42511	-4.98408	-2.91377
1	25051355	25051407	EnhancerD1489	AT1G67090	-1.24082	-1.89696	-2.2798	-3.51884	-2.43235	-1.78385	RBCS1A	ribulose bisphosphate carboxylase small chain 1A
1	25135051	25135539	EnhancerD1491	AT1G67190	1.87605	0.574988	0.96682	1.2092	0.870854	0.692883		F-box/RNI-like superfamily protein
1	25233658	25233851	EnhancerD1507	AT1G67350	0.0968593	-0.0349442	-0.147557	-0.0110394	0.0259223	0.190124
1	25607080	25607234	EnhancerD1530	AT1G68320	NA	NA	NA	NA	NA	0.873506	AtMYB62	myb domain protein 62
1	25695826	25696247	EnhancerD1548	AT1G68490	-1.22014	-0.839145	-0.543765	-0.884259	-0.956551	-0.419321
1	25723721	25723994	EnhancerD1556	AT1G68550	NA	NA	NA	NA	NA	NA	CRF10	Integrase-type DNA-binding superfamily protein
1	25877191	25877943	EnhancerD1568	AT1G68830	-2.4045	-2.12398	-1.56128	-1.6345	-1.62383	-0.258285	STN7	STT7 homolog STN7
1	25998293	25998535	EnhancerD1577	AT1G69160	-3.94678	-3.19045	-3.57709	-3.62698	-4.47547	-3.02345	BGL1
1	26001600	26002155	EnhancerD1578	AT1G69160	-3.94678	-3.19045	-3.57709	-3.62698	-4.47547	-3.02345	BGL1
1	26090928	26091214	EnhancerD1583	AT1G69410	1.11921	1.40591	1.94763	2.79837	2.6929	1.60724	ATELF5A-3	eukaryotic elongation factor 5A-3
1	26212030	26212230	EnhancerD1597	AT1G69690	-2.03247	-1.05271	-1.47462	-2.61618	-3.35326	-1.05208	AtTCP15	TCP family transcription factor
1	26243471	26243869	EnhancerD1603	AT1G69760	2.26333	1.06617	1.4878	1.13623	0.379442	-0.73141
1	26247220	26247891	EnhancerD1607	AT1G69770	2.0734	1.70211	1.00209	0.97415	0.78707	1.77196	CMT3	chromomethylase 3
1	26314007	26314636	EnhancerD1620	AT1G69870	3.11851	3.18504	2.89555	2.41935	2.62505	1.41853	AtNPF2.13	nitrate transporter 1.7
1	26465201	26465494	EnhancerD1630	AT1G70270	NA	NA	NA	NA	NA	NA
1	26476346	26476883	EnhancerD1631	AT1G70300	-0.157045	2.13425	2.9455	3.59287	2.09787	1.91123	KUP6	K+ uptake permease 6
1	26482813	26483569	EnhancerD1634	AT1G70300	-0.157045	2.13425	2.9455	3.59287	2.09787	1.91123	KUP6	K+ uptake permease 6
1	26484655	26485201	EnhancerD1637	AT1G70310	-0.792932	-2.55354	-1.67372	-1.57456	-0.49794	-0.647717	SPDS2	spermidine synthase 2
1	26510434	26510484	EnhancerD1638	AT1G70360	NA	NA	NA	NA	1.26305	NA		F-box family protein
1	26511477	26511735	EnhancerD1639	AT1G70370	-1.26932	-2.45565	-2.83987	-3.26511	-2.09883	-2.27368	PG2	polygalacturonase 2
1	26512214	26512731	EnhancerD1640	AT1G70370	-1.26932	-2.45565	-2.83987	-3.26511	-2.09883	-2.27368	PG2	polygalacturonase 2
1	26573940	26574212	EnhancerD1651	AT1G70505	-4.05777	-1.84513	-1.90555	-0.902006	-0.472067	0.878189
1	26600340	26600598	EnhancerD1654	AT1G70550	-0.959248	-1.3628	-1.2728	-2.81374	-4.26674	-2.21576		Protein of Unknown Function (DUF239)
1	26678435	26679079	EnhancerD1664	AT1G70750	1.41663	0.756426	0.257142	1.27412	0.724597	0.327227	MyoB2	Protein of unknown function, DUF593
1	26746468	26746564	EnhancerD1671	AT1G70940	-3.91073	-1.78803	-1.59746	-2.69009	-2.9459	-1.76515	ATPIN3	Auxin efflux carrier family protein
1	27048089	27048527	EnhancerD1697	AT1G71880	2.09305	3.16332	3.23047	2.80898	3.05718	2.30577	ATSUC1	sucrose-proton symporter 1
1	27150945	27151475	EnhancerD1713	AT1G72150	0.0971192	-0.351286	-0.810667	-1.51564	-2.15607	-1.28986	PATL1	PATELLIN 1
1	27159962	27160420	EnhancerD1716	AT1G72175	0.923278	0.867572	0.779183	0.338548	-0.188941	0.532021		RING/U-box protein with domain of unknown function (DUF 1232)
1	27160964	27161231	EnhancerD1718	AT1G72175	0.923278	0.867572	0.779183	0.338548	-0.188941	0.532021		RING/U-box protein with domain of unknown function (DUF 1232)
1	27267163	27267233	EnhancerD1725	AT1G72440	-0.133732	0.0351114	1.14857	1.18681	0.677966	-0.0936262	EDA25	CCAAT-binding factor
1	27345824	27345923	EnhancerD1739	AT1G72630	-2.21363	-1.18424	-1.15563	-1.10768	-1.53662	-0.200082	ELF4-L2	ELF4-like 2
1	27655956	27656453	EnhancerD1754	AT1G73580	NA	0.514825	NA	NA	NA	NA	CAR3	Calcium-dependent lipid-binding (CaLB domain) family protein
1	27858013	27858085	EnhancerD1770	AT1G74080	NA	1.71133	1.25613	2.69238	NA	NA	ATMYB122	myb domain protein 122
1	27870687	27870992	EnhancerD1772	AT1G74120	-4.48695	-0.912551	-0.920375	-0.592668	-0.460786	-1.28403	mTERF15	Mitochondrial transcription termination factor family protein
1	28036239	28036688	EnhancerD1779	AT1G74640	-0.262814	0.486814	1.17334	1.39709	0.819335	0.229199		alpha/beta-Hydrolases superfamily protein
1	28147688	28148336	EnhancerD1791	AT1G74950	3.67786	1.44892	0.84166	0.498454	0.00703562	-0.215014	JAZ2	TIFY domain/Divergent CCT motif family protein
1	28337583	28337674	EnhancerD1810	AT1G75500	-2.43973	-1.47311	-0.982164	-1.53557	-1.06965	-0.92103	UMAMIT5	Walls Are Thin 1
1	28446309	28446341	EnhancerD1829	AT1G75760	-2.09114	-0.138931	-0.0828071	0.0229828	0.376324	0.309259		ER lumen protein retaining receptor family protein
1	28469951	28470295	EnhancerD1830	AT1G75830	1.9641	NA	NA	0.544556	NA	NA	LCR67	low-molecular-weight cysteine-rich 67
1	28522065	28522191	EnhancerD1833	AT1G75980	-1.24735	-1.19344	-1.06355	-0.497092	0.407164	0.283292		Single hybrid motif superfamily protein
1	28552443	28554123	EnhancerD1836	AT1G76100	-2.20066	-4.33588	-4.34196	-4.52523	-4.04934	-2.04197	PETE1	plastocyanin 1
1	28664191	28664415	EnhancerD1839	AT1G76405	-1.48879	-4.83762	-3.16893	-2.37854	-1.36044	-0.0956865
1	28731261	28731530	EnhancerD1853	AT1G76570	-2.03032	-3.80023	-3.20156	-3.20603	-2.34699	-2.28818	AtLHCB7	Chlorophyll A-B binding family protein
1	28732212	28732390	EnhancerD1854	AT1G76570	-2.03032	-3.80023	-3.20156	-3.20603	-2.34699	-2.28818	AtLHCB7	Chlorophyll A-B binding family protein
1	28859354	28859676	EnhancerD1865	AT1G76870	NA	0.982161	1.98255	1.37406	1.87465	0.996403
1	28988196	28988272	EnhancerD1881	AT1G77140	1.35462	1.11365	0.726135	0.92539	0.548544	0.2724	ATVPS45	vacuolar protein sorting 45
1	28988686	28988763	EnhancerD1882	AT1G77140	1.35462	1.11365	0.726135	0.92539	0.548544	0.2724	ATVPS45	vacuolar protein sorting 45
1	29224835	29225019	EnhancerD1897	AT1G77740	-0.227418	-0.0230035	-0.181607	0.12136	0.169264	-0.956818	PIP5K2	phosphatidylinositol-4-phosphate 5-kinase 2
1	29281764	29282224	EnhancerD1908	AT1G77860	NA	NA	NA	NA	NA	NA	KOM	Rhomboid-related intramembrane serine protease family protein
1	29340000	29340329	EnhancerD1915	AT1G78020	-2.38594	-2.80944	-2.97589	-2.34557	-0.792384	-1.93572	FLZ6	Protein of unknown function (DUF581)
1	29438698	29439000	EnhancerD1930	AT1G78240	2.29883	2.53179	2.19366	0.75564	0.159438	-0.799445	OSU1	S-adenosyl-L-methionine-dependent methyltransferases superfamily protein
1	29511169	29511367	EnhancerD1943	AT1G78440	-2.45128	-2.91799	-3.07521	-3.0121	-3.06917	-1.71062	ATGA2OX1	Arabidopsis thaliana gibberellin 2-oxidase 1
1	29516519	29516610	EnhancerD1946	AT1G78450	-3.0333	-4.07325	-2.89133	-3.44552	-3.33587	-4.3645		SOUL heme-binding family protein
1	29760897	29761271	EnhancerD1953	AT1G79110	-0.0401134	-0.422668	-1.15026	-0.99512	1.53723	0.794839	BRG2	zinc ion binding
1	29763407	29763929	EnhancerD1956	AT1G79120	0.59715	-0.133721	-1.4481	0.147475	0.0479605	-1.97251		Ubiquitin carboxyl-terminal hydrolase family protein
1	29874583	29874902	EnhancerD1967	AT1G79420	1.86306	1.23933	0.243495	0.545698	-1.53424	2.16376	BDR2	Protein of unknown function (DUF620)
1	29876419	29876486	EnhancerD1968	AT1G79430	-0.258182	-0.40517	-0.22612	-0.375912	-0.298542	-0.405038	APL	Homeodomain-like superfamily protein
1	30307478	30307894	EnhancerD1981	AT1G80620	0.549785	1.23001	1.3577	0.868055	1.25339	0.244193		S15/NS1, RNA-binding protein
2	228389	228451	EnhancerD2000	AT2G01505	-3.40217	-3.36429	-4.83901	-5.71967	-3.94181	-3.20351	CLE16	CLAVATA3/ESR-RELATED 16
2	253908	254219	EnhancerD2002	AT2G01570	-3.05554	-1.9871	-1.76098	-1.82798	-1.46366	-1.12889	RGA	GRAS family transcription factor family protein
2	258879	259404	EnhancerD2005	AT2G01570	-3.05554	-1.9871	-1.76098	-1.82798	-1.46366	-1.12889	RGA	GRAS family transcription factor family protein
2	261752	262098	EnhancerD2008	AT2G01580	NA	NA	NA	NA	NA	NA
2	296184	296323	EnhancerD2011	AT2G01670	3.0865	3.81618	3.66947	3.2347	2.69098	2.03852	atnudt17	nudix hydrolase homolog 17
2	362669	362947	EnhancerD2023	AT2G01830	-1.34753	-2.58253	-1.13997	-1.69217	0.333693	-1.50569	AHK4	CHASE domain containing histidine kinase protein
2	464198	464570	EnhancerD2036	AT2G01990	-1.70142	-1.98012	-1.20177	-0.478139	-0.209142	0.392783
2	492645	492941	EnhancerD2040	AT2G02050	-0.0994861	-0.241064	0.148361	0.141205	0.389269	0.533638		NADH-ubiquinone oxidoreductase B18 subunit, putative
2	721876	721902	EnhancerD2062	AT2G02630	NA	NA	NA	NA	NA	NA		Cysteine/Histidine-rich C1 domain family protein
2	753989	754205	EnhancerD2063	AT2G02690	NA	NA	NA	NA	NA	NA		Cysteine/Histidine-rich C1 domain family protein
2	1146516	1146846	EnhancerD2087	AT2G03750	-4.31379	-4.50691	-4.75277	-6.45651	-3.49958	-2.21069		P-loop containing nucleoside triphosphate hydrolases superfamily protein
2	1188407	1189083	EnhancerD2091	AT2G03890	-3.30366	-0.807527	-1.10879	-1.21653	-0.567988	-0.997565	ATPI4K GAMMA 7	phosphoinositide 4-kinase gamma 7
2	1684276	1684412	EnhancerD2112	AT2G04795	-0.837217	-1.31522	-1.25426	-1.52415	-1.26823	-1.30997
2	1822159	1822490	EnhancerD2115	AT2G05100	-4.31515	-5.07687	-4.23049	-5.19408	-5.7582	-1.4052	LHCB2	photosystem II light harvesting complex gene 2
2	2080413	2080809	EnhancerD2127	AT2G05620	-1.92417	-3.1374	-3.38251	-3.381	-2.33058	-1.40377	AtPGR5	proton gradient regulation 5
2	2283920	2284084	EnhancerD2130	AT2G05940	2.78913	2.29507	2.97004	2.63103	2.46305	1.82673	RIPK	Protein kinase superfamily protein
2	3377952	3378425	EnhancerD2150	AT2G07705	NA	NA	0.436796	NA	NA	0.996403
2	3985870	3986809	EnhancerD2153	AT2G10340	NA	NA	NA	NA	NA	NA
2	4141593	4141794	EnhancerD2160	AT2G10606	NA	NA	1.25613	NA	NA	NA	MIR396A	MIR396A; miRNA
2	4415828	4416277	EnhancerD2163	AT2G11200	NA	NA	NA	NA	NA	NA		F-box family protein
2	5543362	5543406	EnhancerD2174	AT2G13370	-0.215275	0.699848	0.44523	0.306321	0.619008	-0.0192816	CHR5	chromatin remodeling 5
2	5766689	5767117	EnhancerD2178	AT2G13810	0.654105	1.71336	1.37282	2.15158	1.56531	3.3439	ALD1	AGD2-like defense response protein 1
2	6405353	6405732	EnhancerD2191	AT2G14900	1.12533	-0.20478	-1.31233	-2.02552	-3.97718	-3.51132		Gibberellin-regulated family protein
2	7056148	7056557	EnhancerD2227	AT2G16290	NA	NA	NA	NA	NA	NA		F-box family protein with a domain of unknown function (DUF295)
2	7057264	7057521	EnhancerD2228	AT2G16290	NA	NA	NA	NA	NA	NA		F-box family protein with a domain of unknown function (DUF295)
2	7442443	7442911	EnhancerD2250	AT2G17110	0.845027	0.624261	-0.31242	0.111999	-0.216672	0.411148		Protein of unknown function (DUF630 and DUF632)
2	7493278	7494078	EnhancerD2252	AT2G17230	0.813806	-1.14994	-1.44667	-2.22847	-1.8757	-3.19443	EXL5	EXORDIUM like 5
2	7580522	7580766	EnhancerD2256	AT2G17450	-0.195145	-0.626378	-0.560102	-1.05485	-0.813764	-0.192499	RHA3A	RING-H2 finger A3A
2	7629970	7630293	EnhancerD2263	AT2G17540	-1.40662	-1.13515	-0.675563	-0.474189	-1.09881	-1.00828
2	7835031	7835367	EnhancerD2271	AT2G18010	NA	NA	0.436796	0.544556	NA	NA	SAUR10	SAUR-like auxin-responsive protein family
2	7957855	7958269	EnhancerD2283	AT2G18320	NA	NA	NA	NA	NA	NA		F-box associated ubiquitination effector family protein
2	8015405	8015426	EnhancerD2290	AT2G18480	-1.39136	-0.463552	-0.309893	0.221864	0.561394	-0.286584		Major facilitator superfamily protein
2	8210487	8211164	EnhancerD2307	AT2G18950	1.27743	0.935021	1.56763	1.95136	1.54957	1.37317	ATHPT	homogentisate phytyltransferase 1
2	8711189	8711272	EnhancerD2344	AT2G20190	-1.34908	-0.888982	-1.45386	-1.42816	-1.21261	-1.31297	ATCLASP	CLIP-associated protein
2	9092331	9092629	EnhancerD2360	AT2G21230	1.24184	1.12145	0.922374	0.861675	0.591077	0.442946	bZIP30	Basic-leucine zipper (bZIP) transcription factor family protein
2	9511333	9511937	EnhancerD2370	AT2G22410	-1.16347	-1.43566	-1.52079	-0.537028	-1.19352	-1.85463	SLO1	SLOW GROWTH 1
2	9523058	9523339	EnhancerD2376	AT2G22430	0.852273	0.0514025	-0.599185	-0.654866	-0.537549	-0.149043	ATHB6	homeobox protein 6
2	9568215	9568993	EnhancerD2383	AT2G22510	-1.29314	-0.598918	-0.510885	-2.79396	-1.89938	-1.40125		hydroxyproline-rich glycoprotein family protein
2	9640949	9641060	EnhancerD2390	AT2G22670	-0.6735	-1.51931	-2.54489	-3.39044	-2.71479	-2.04149	IAA8	indoleacetic acid-induced protein 8
2	9649148	9649293	EnhancerD2392	AT2G22690	1.51558	1.77184	1.50062	1.50142	1.18397	0.919525		zinc ion binding
2	9675655	9676347	EnhancerD2395	AT2G22760	6.46885	2.46616	-0.350739	-0.376955	-0.447089	-0.965806		basic helix-loop-helix (bHLH) DNA-binding superfamily protein
2	9790329	9790685	EnhancerD2405	AT2G22990	-1.71404	-2.84137	-3.61331	-4.58624	-4.84532	-2.56746	SCPL8	sinapoylglucose 1
2	9946518	9946997	EnhancerD2425	AT2G23350	-0.894746	-0.112197	0.144621	0.148143	0.487065	0.357685	PAB4	poly(A) binding protein 4
2	9976012	9976499	EnhancerD2426	AT2G23430	-4.45741	-3.16865	-2.35703	-1.9407	-1.16698	-0.658705	ICK1	Cyclin-dependent kinase inhibitor family protein
2	9988008	9988070	EnhancerD2429	AT2G23450	3.43645	2.63434	2.27231	1.85103	1.58583	1.70888		Protein kinase superfamily protein
2	10073422	10073602	EnhancerD2436	AT2G23690	0.676234	-3.70813	-2.83376	-4.29703	-5.3388	-4.90143
2	10075023	10075399	EnhancerD2439	AT2G23700	-1.62996	-2.21312	-1.17414	0.298131	-0.628641	-1.21204		Protein of unknown function, DUF547
2	10256266	10256553	EnhancerD2459	AT2G24130	2.14176	1.30108	NA	NA	NA	NA		Leucine-rich receptor-like protein kinase family protein
2	10326482	10326662	EnhancerD2467	AT2G24270	-1.62861	-2.92598	-4.05296	-4.76768	-4.5794	-1.22262	ALDH11A3	aldehyde dehydrogenase 11A3
2	10686634	10687169	EnhancerD2481	AT2G25110	-0.675779	1.66951	3.22024	3.09669	2.55191	2.44268	AtSDF2	stromal cell-derived factor 2-like protein precursor
2	10824881	10825574	EnhancerD2486	AT2G25430	1.8011	1.53226	1.03233	0.417359	-0.233086	-0.115246	AtECA4	epsin N-terminal homology (ENTH) domain-containing protein / clathrin assembly protein-related
2	11271141	11271635	EnhancerD2500	AT2G26500	-0.624237	-1.88629	-2.56189	-2.44571	-1.30698	-1.43405		cytochrome b6f complex subunit (petM), putative
2	11359749	11359884	EnhancerD2508	AT2G26695	-1.92304	-5.1477	-2.92628	-1.20325	-2.13592	-2.60401		Ran BP2/NZF zinc finger-like superfamily protein
2	11548093	11549062	EnhancerD2519	AT2G27050	-1.87797	-2.05151	-1.88003	-2.05839	-1.88478	-2.01249	AtEIL1	ETHYLENE-INSENSITIVE3-like 1
2	11981528	11981801	EnhancerD2552	AT2G28110	-0.396121	0.377045	2.21083	1.04323	1.73277	3.08363	FRA8	Exostosin family protein
2	12026042	12026132	EnhancerD2563	AT2G28200	-5.55733	-2.32762	-1.02598	-3.2352	-1.83829	-4.77785		C2H2-type zinc finger family protein
2	12091030	12091657	EnhancerD2568	AT2G28315	1.76457	NA	NA	NA	NA	0.873506	UXT1	Nucleotide/sugar transporter family protein
2	12123232	12123784	EnhancerD2575	AT2G28360	1.84635	2.38511	1.88636	1.95179	1.03616	1.45782		SIT4 phosphatase-associated family protein
2	12175914	12176143	EnhancerD2581	AT2G28480	-0.290327	-0.71729	0.0849086	-0.0109746	0.0946546	0.132739		RNA-binding CRS1 / YhbY (CRM) domain protein
2	12182597	12182782	EnhancerD2582	AT2G28490	NA	NA	NA	NA	NA	NA		RmlC-like cupins superfamily protein
2	12225083	12225369	EnhancerD2594	AT2G28550	-0.933487	-1.41234	-1.62396	-1.56063	-1.1058	-0.670922	RAP2.7	related to AP2.7
2	12230126	12230413	EnhancerD2596	AT2G28550	-0.933487	-1.41234	-1.62396	-1.56063	-1.1058	-0.670922	RAP2.7	related to AP2.7
2	12231705	12232037	EnhancerD2597	AT2G28550	-0.933487	-1.41234	-1.62396	-1.56063	-1.1058	-0.670922	RAP2.7	related to AP2.7
2	12232688	12233325	EnhancerD2598	AT2G28560	-0.860875	-0.948121	-0.95579	0.00596108	-2.41051	-0.955397	ATRAD51B	DNA repair (Rad51) family protein
2	12235787	12236003	EnhancerD2601	AT2G28560	-0.860875	-0.948121	-0.95579	0.00596108	-2.41051	-0.955397	ATRAD51B	DNA repair (Rad51) family protein
2	12283863	12283935	EnhancerD2607	AT2G28640	NA	NA	NA	NA	NA	NA	ATEXO70H5	exocyst subunit exo70 family protein H5
2	12352841	12353011	EnhancerD2614	AT2G28790	-1.15983	-0.824018	-0.41918	-1.48811	-1.35479	-2.70394		Pathogenesis-related thaumatin superfamily protein
2	12828984	12829421	EnhancerD2651	AT2G30060	0.0278158	0.914961	0.973965	0.921939	0.62423	-0.0260364		Pleckstrin homology (PH) domain superfamily protein
2	12829792	12830438	EnhancerD2652	AT2G30060	0.0278158	0.914961	0.973965	0.921939	0.62423	-0.0260364		Pleckstrin homology (PH) domain superfamily protein
2	12987583	12987753	EnhancerD2669	AT2G30480	0.624741	1.29306	-0.125492	-0.900646	-2.27078	-0.837999
2	12997214	12998038	EnhancerD2670	AT2G30500	2.69542	0.619138	1.35944	2.28433	1.10071	1.56419	NET4B	Kinase interacting (KIP1-like) family protein
2	13007215	13007572	EnhancerD2671	AT2G30530	-0.423308	-0.343379	-0.158025	-0.071572	-0.0242695	0.158252	MadA4
2	13220407	13220475	EnhancerD2677	AT2G31070	-1.76204	-1.68314	-1.74868	-1.27679	-0.547956	-0.814865	TCP10	TCP domain protein 10
2	13309497	13309696	EnhancerD2692	AT2G31230	-0.0347441	-0.772772	-0.758723	-1.22468	-0.271434	-0.0292601	ATERF15	ethylene-responsive element binding factor 15
2	13645672	13646693	EnhancerD2706	AT2G32090	-1.28425	-3.37873	-3.5132	-3.49286	-4.2899	-2.05142	GLXI-like;9	Lactoylglutathione lyase / glyoxalase I family protein
2	13804989	13805293	EnhancerD2711	AT2G32520	-0.219502	-1.16244	-1.13591	-0.456022	0.810764	1.39261		alpha/beta-Hydrolases superfamily protein
2	13822991	13823379	EnhancerD2712	AT2G32550	-1.57935	-0.824843	-2.18027	-2.12006	-2.191	0.00466184		Cell differentiation, Rcd1-like protein
2	13875563	13876683	EnhancerD2713	AT2G32710	-2.84473	-1.05777	-0.171128	-0.664821	-0.595602	-0.728045	ACK2	Cyclin-dependent kinase inhibitor family protein
2	13983942	13984178	EnhancerD2718	AT2G32950	-1.13833	-0.649159	-1.0439	-0.616001	-0.355066	-0.0238619	ATCOP1	Transducin/WD40 repeat-like superfamily protein
2	14330921	14331632	EnhancerD2726	AT2G33860	-1.68135	-3.05745	-2.48385	-1.86824	-2.2658	-2.02471	ARF3	Transcriptional factor B3 family protein / auxin-responsive factor AUX/IAA-related
2	14593539	14594358	EnhancerD2741	AT2G34650	2.98163	1.78841	1.78311	-1.60739	0.759321	-0.702136	ABR	Protein kinase superfamily protein
2	14598964	14599182	EnhancerD2743	AT2G34655	-1.16239	-0.324664	-0.575302	-0.143228	-0.608526	-0.0765407
2	15003508	15003622	EnhancerD2764	AT2G35690	0.338287	-0.821532	-0.64373	-0.444539	-0.728713	-0.743761	ACX5	acyl-CoA oxidase 5
2	15080787	15081382	EnhancerD2775	AT2G35920	0.456291	1.50445	1.58884	1.97656	1.23956	0.800835		RNA helicase family protein
2	15100897	15101018	EnhancerD2780	AT2G35950	-2.70419	-3.16423	-1.54631	-0.146285	-0.95649	-0.351425	EDA12	embryo sac development arrest 12
2	15139532	15139919	EnhancerD2784	AT2G36053	NA	NA	NA	NA	NA	NA
2	15189501	15190370	EnhancerD2792	AT2G36220	3.40624	3.92775	3.43667	1.73495	0.0690467	1.06311
2	15280714	15280914	EnhancerD2801	AT2G36410	1.02122	-0.885029	-0.451154	-0.738201	-1.51	-0.99634		Family of unknown function (DUF662)
2	15446852	15446951	EnhancerD2814	AT2G36830	-2.14144	-1.05982	0.206967	0.228549	1.40141	0.937966	GAMMA-TIP	gamma tonoplast intrinsic protein
2	15448111	15448479	EnhancerD2816	AT2G36835	-1.76064	-2.68252	-1.87898	-0.719292	0.164021	-0.0877831
2	15449095	15449414	EnhancerD2817	AT2G36835	-1.76064	-2.68252	-1.87898	-0.719292	0.164021	-0.0877831
2	15564471	15564760	EnhancerD2828	AT2G37040	4.60579	5.61587	5.07434	4.15489	3.61258	3.19792	ATPAL1	PHE ammonia lyase 1
2	15631759	15632190	EnhancerD2834	AT2G37220	-0.60026	-1.74637	-2.18108	-2.22985	-1.03448	-1.54229		RNA-binding (RRM/RBD/RNP motifs) family protein
2	15634037	15634786	EnhancerD2837	AT2G37220	-0.60026	-1.74637	-2.18108	-2.22985	-1.03448	-1.54229		RNA-binding (RRM/RBD/RNP motifs) family protein
2	15683979	15684203	EnhancerD2838	AT2G37370	1.08138	NA	NA	NA	NA	NA
2	15688274	15688529	EnhancerD2839	AT2G37380	-4.14978	-3.17018	-3.82054	-3.736	-3.8045	-4.31545	MAKR3
2	15711568	15711777	EnhancerD2844	AT2G37435	NA	NA	NA	NA	NA	NA		Cystatin/monellin superfamily protein
2	15785751	15786005	EnhancerD2855	AT2G37640	-1.92758	-0.470865	-0.76023	-2.71407	-2.57139	-2.64301	ATEXP3	Barwin-like endoglucanases superfamily protein
2	15885781	15886122	EnhancerD2858	AT2G37960	-1.36821	-0.509259	-1.96823	-0.143681	-1.974	-1.53221
2	16016155	16016381	EnhancerD2875	AT2G38240	10.3178	10.2542	8.58027	6.38098	6.09597	4.46513	JAO4	2-oxoglutarate (2OG) and Fe(II)-dependent oxygenase superfamily protein
2	16113295	16113446	EnhancerD2885	AT2G38490	3.1186	3.50984	3.96402	2.69343	-1.11325	-1.47119	CIPK22	CBL-interacting protein kinase 22
2	16342462	16342928	EnhancerD2893	AT2G39180	0.868637	-1.2641	-1.78452	-1.629	-3.27491	-3.78997	ATCRR2	CRINKLY4 related 2
2	16374317	16374583	EnhancerD2905	AT2G39220	-0.384032	-0.402216	0.54398	0.817314	0.337511	0.510802	PLA IIB	PATATIN-like protein 6
2	16566949	16567067	EnhancerD2924	AT2G39720	2.35241	1.08957	0.858782	0.650264	0.451461	0.413789	RHC2A	RING-H2 finger C2A
2	16646034	16646174	EnhancerD2938	AT2G39870	-1.03579	0.113077	0.987331	0.938704	-0.0250195	-1.09089
2	16843393	16843912	EnhancerD2961	AT2G40330	3.41302	3.92815	4.40697	4.59847	3.82408	2.97263	PYL6	PYR1-like 6
2	16920228	16920530	EnhancerD2969	AT2G40510	-0.212916	-0.403927	0.582078	0.724821	0.838373	0.52302		Ribosomal protein S26e family protein
2	16953660	16954243	EnhancerD2971	AT2G40620	0.770785	0.430251	0.31764	-0.005961	-0.434772	-1.01544	bZIP18	Basic-leucine zipper (bZIP) transcription factor family protein
2	17007387	17007551	EnhancerD2975	AT2G40745	NA	NA	NA	NA	NA	NA
2	17236819	17237170	EnhancerD2988	AT2G41360	NA	NA	NA	NA	NA	NA		Galactose oxidase/kelch repeat superfamily protein
2	17481794	17482012	EnhancerD3014	AT2G41890	1.00239	-0.442936	-0.660916	0.125295	0.0932753	-0.00720559		curculin-like (mannose-binding) lectin family protein / PAN domain-containing protein
2	17504301	17505144	EnhancerD3024	AT2G41930	NA	NA	NA	NA	NA	NA		Protein kinase superfamily protein
2	17584738	17584985	EnhancerD3030	AT2G42190	-3.24918	-3.99926	-3.20397	-3.18215	-2.42935	-1.84135
2	17750758	17750929	EnhancerD3048	AT2G42610	-1.00056	-1.49824	-1.67472	-1.56724	-1.9804	-0.700899	LSH10	Protein of unknown function (DUF640)
2	17839574	17839928	EnhancerD3054	AT2G42880	0.634861	0.437803	-0.0109427	-0.686749	-1.13075	-0.788524	ATMPK20	MAP kinase 20
2	17889282	17889727	EnhancerD3057	AT2G43010	-2.22177	-3.37357	-3.61427	-5.36629	-4.77093	-2.36665	AtPIF4	phytochrome interacting factor 4
2	17910571	17910855	EnhancerD3062	AT2G43070	0.205616	-0.0890801	0.221779	0.730992	0.863902	0.782031	ATSPPL3	SIGNAL PEPTIDE PEPTIDASE-LIKE 3
2	17993639	17993948	EnhancerD3073	AT2G43290	-0.722822	-0.943238	-0.0942458	0.797563	0.691831	0.275943	AtCML5	Calcium-binding EF-hand family protein
2	18045587	18045980	EnhancerD3077	AT2G43460	-0.650668	-0.533895	0.236594	0.310014	0.323615	-0.159907		Ribosomal L38e protein family
2	18426125	18426417	EnhancerD3102	AT2G44670	0.0194261	-0.0319266	0.334292	-0.0031635	0.637758	0.068644		Protein of unknown function (DUF581)
2	18486275	18487099	EnhancerD3112	AT2G44820	0.767345	1.57485	1.23172	1.35773	0.915218	0.652797
2	18636715	18637579	EnhancerD3132	AT2G45200	-0.289179	-0.352868	-0.675499	-0.815683	-0.150366	-0.450504	ATGOS12	golgi snare 12
2	18806621	18807327	EnhancerD3152	AT2G45650	NA	NA	NA	NA	NA	NA	AGL6	AGAMOUS-like 6
2	18916306	18916511	EnhancerD3159	AT2G45980	0.487576	0.0721767	0.260313	0.187213	-0.482013	-0.0402763	ATI1
2	19047339	19047530	EnhancerD3166	AT2G46410	-0.107147	0.395483	-1.8708	0.066921	-0.0455066	-1.4791	CPC	Homeodomain-like superfamily protein
2	19177559	19177695	EnhancerD3180	AT2G46685	NA	NA	NA	NA	NA	NA	MIR166	MIR166/MIR166A; miRNA
2	19177855	19178145	EnhancerD3181	AT2G46685	NA	NA	NA	NA	NA	NA	MIR166	MIR166/MIR166A; miRNA
2	19178458	19179151	EnhancerD3182	AT2G46690	-0.919687	0.346099	0.516261	-0.602118	-0.172709	-0.00504679	SAUR32	SAUR-like auxin-responsive protein family
2	19409040	19409389	EnhancerD3205	AT2G47260	3.82712	2.85702	0.547639	-0.45452	-0.146912	-1.14904	ATWRKY23	WRKY DNA-binding protein 23
3	43887	43959	EnhancerD3223	AT3G01130	0.0283716	-0.998319	-0.686048	-0.71639	0.24699	0.0740151
3	637691	637842	EnhancerD3248	AT3G02885	3.08354	2.66972	1.25613	3.21355	4.93514	6.62395	GASA5	GAST1 protein homolog 5
3	695743	696288	EnhancerD3253	AT3G03070	0.118319	-0.350272	-0.19901	-0.0128743	0.091532	-0.0740281		NADH-ubiquinone oxidoreductase-related
3	1065704	1065921	EnhancerD3268	AT3G04080	1.63202	2.07286	1.66013	1.25513	1.33423	0.579354	APY1	apyrase 1
3	1308891	1308976	EnhancerD3282	AT3G04770	-0.623656	1.66862	1.73492	1.71952	1.39021	0.383793	RPSAb	40s ribosomal protein SA B
3	1452360	1453098	EnhancerD3293	AT3G05160	0.0814518	-0.963817	-1.11719	0.358982	0.0142373	-0.0147992		Major facilitator superfamily protein
3	1486613	1486859	EnhancerD3299	AT3G05220	3.58256	2.45388	2.01141	1.43031	0.445302	-1.28797		Heavy metal transport/detoxification superfamily protein
3	1815010	1815176	EnhancerD3314	AT3G06020	0.407454	-1.35678	-0.749888	-1.47447	-2.42955	-2.3523	FAF4	Protein of unknown function (DUF3049)
3	1817972	1818364	EnhancerD3316	AT3G06030	2.06592	1.9469	0.235898	1.0864	0.387023	-0.169875	ANP3	NPK1-related protein kinase 3
3	2033988	2034913	EnhancerD3337	AT3G06540	0.390274	1.179	0.372942	1.1216	1.1208	1.18777	AthREP	Rab escort protein
3	2348685	2349543	EnhancerD3352	AT3G07350	-0.950671	-5.9079	-3.05022	-4.75383	-5.26737	-2.98997		Protein of unknown function (DUF506)
3	2538857	2538970	EnhancerD3362	AT3G07960	4.84711	2.80334	1.53622	2.49781	1.42028	-1.08969	PIP5K6	Phosphatidylinositol-4-phosphate 5-kinase family protein
3	2614917	2615374	EnhancerD3363	AT3G08610	-0.0808723	-0.323945	-0.402603	-0.165967	0.248901	0.648011
3	2647341	2647864	EnhancerD3365	AT3G08720	5.56581	3.20675	2.68765	1.63021	1.06086	1.24934	ATPK19	serine/threonine protein kinase 2
3	2888956	2889345	EnhancerD3373	AT3G09390	1.71309	2.31488	2.45284	2.47346	2.46545	0.954205	ATMT-1	metallothionein 2A
3	3284122	3284553	EnhancerD3386	AT3G10530	-1.4751	1.06188	2.01147	2.13416	1.93223	0.175861		Transducin/WD40 repeat-like superfamily protein
3	3371434	3372274	EnhancerD3388	AT3G10770	-0.60717	-0.612304	-0.611524	-0.180865	-0.472984	-0.539278		Single-stranded nucleic acid binding R3H protein
3	3481456	3482195	EnhancerD3399	AT3G11130	1.63348	1.9018	1.65022	1.13583	0.802003	-0.041024	AtCHC1	Clathrin, heavy chain
3	3532897	3532934	EnhancerD3403	AT3G11280	0.634339	1.15952	0.473342	0.608407	0.478101	0.651129		Duplicated homeodomain-like superfamily protein
3	3657760	3658919	EnhancerD3414	AT3G11590	-2.3123	-0.488345	-0.455292	-0.555384	0.190577	-0.255486
3	3668439	3668625	EnhancerD3415	AT3G11600	-2.59007	0.961962	1.8371	1.43829	1.47717	1.89076	GIR2
3	3760353	3760854	EnhancerD3421	AT3G11900	-1.35452	-1.57814	-1.26496	-2.01478	-2.4393	-0.618216	ANT1	aromatic and neutral transporter 1
3	4078376	4078798	EnhancerD3430	AT3G12830	2.14508	3.44555	3.56254	2.12771	2.18	2.62719	SAUR72	SAUR-like auxin-responsive protein family
3	4118664	4118841	EnhancerD3442	AT3G12915	-3.50382	-1.29278	-0.860442	-1.77181	-0.280704	-0.0757595		Ribosomal protein S5/Elongation factor G/III/V family protein
3	4121315	4121632	EnhancerD3446	AT3G12920	-0.50074	-0.89954	-1.55605	-1.3336	-0.95871	-1.26754	BRG3	SBP (S-ribonuclease binding protein) family protein
3	4219058	4219819	EnhancerD3450	AT3G13120	-0.415206	-1.40462	-2.28255	-2.90453	-1.65006	-1.68907	PRPS10	Ribosomal protein S10p/S20e family protein
3	4343639	4344557	EnhancerD3455	AT3G13370	NA	NA	NA	NA	NA	NA
3	4361221	4361806	EnhancerD3457	AT3G13410	0.233154	0.172642	0.242348	0.447946	0.473566	0.479196
3	4406213	4406722	EnhancerD3461	AT3G13510	-3.29037	-2.99318	-2.58607	-0.956192	-1.04443	-1.92777		Protein of Unknown Function (DUF239)
3	4724479	4724813	EnhancerD3485	AT3G14205	-0.0347081	-0.647971	-1.06183	-0.821727	-0.704927	-1.04625	SAC2	Phosphoinositide phosphatase family protein
3	4725467	4725703	EnhancerD3486	AT3G14210							ESM1	epithiospecifier modifier 1
3	4740396	4741128	EnhancerD3489	AT3G14240	-2.00519	-2.58608	-2.65303	-3.36246	-2.45028	-2.23744		Subtilase family protein
3	4771235	4771592	EnhancerD3492	AT3G14310	0.397147	-0.173057	0.198691	0.697196	0.370083	-0.697249	ATPME3	pectin methylesterase 3
3	4802346	4802946	EnhancerD3498	AT3G14380	-0.800585	-0.407125	0.954276	0.332814	0.980317	0.791336	CASPL2A2	Uncharacterised protein family (UPF0497)
3	4827255	4827309	EnhancerD3499	AT3G14431	NA	NA	NA	NA	NA	NA
3	4846017	4846298	EnhancerD3507	AT3G14450	-1.81244	-3.22492	-2.4399	-3.31351	-3.3901	-2.95111	CID9	CTC-interacting domain 9
3	4847057	4847544	EnhancerD3508	AT3G14450	-1.81244	-3.22492	-2.4399	-3.31351	-3.3901	-2.95111	CID9	CTC-interacting domain 9
3	4890469	4890624	EnhancerD3509	AT3G14560	1.57796	0.51151	-0.390069	0.107893	0.416794	0.402223
3	5022969	5023236	EnhancerD3518	AT3G14930	-0.834033	-1.36555	-0.685559	-0.480544	-0.674895	-0.652781	HEME1	Uroporphyrinogen decarboxylase
3	5035261	5036022	EnhancerD3520	AT3G14960	0.482886	0.809658	0.424481	0.957343	0.759779	0.616316		Galactosyltransferase family protein
3	5063963	5064999	EnhancerD3523	AT3G15030	-0.821074	0.0281235	0.207784	0.388526	-0.195638	-0.61415	MEE35	TCP family transcription factor 4
3	5079459	5080009	EnhancerD3525	AT3G15090	-2.4438	-1.01269	-0.418204	-0.323171	0.306428	-0.0367806		GroES-like zinc-binding alcohol dehydrogenase family protein
3	5151273	5151619	EnhancerD3534	AT3G15300	-0.418872	0.647679	3.7236	3.47853	2.70699	3.66121	MVQ4	VQ motif-containing protein
3	5225614	5226125	EnhancerD3536	AT3G15480	-0.0310569	-0.666857	-0.965089	-1.72215	-1.48631	-1.57396		Protein of unknown function (DUF1218)
3	5320299	5320821	EnhancerD3549	AT3G15700	NA	NA	NA	NA	NA	NA		P-loop containing nucleoside triphosphate hydrolases superfamily protein
3	5503769	5503927	EnhancerD3554	AT3G16230	-0.977144	-0.859099	-1.14095	-0.590744	-0.826805	0.0377996		Predicted eukaryotic LigT
3	5520159	5520329	EnhancerD3555	AT3G16290	-0.45449	-1.95825	-2.79733	-1.86119	-1.2229	-1.11535	EMB2083	AAA-type ATPase family protein
3	5536704	5536809	EnhancerD3557	AT3G16330	5.05414	5.79125	4.95439	4.69183	4.96777	3.585
3	5569061	5569309	EnhancerD3561	AT3G16400	0.77659	0.997303	1.59069	0.525433	-0.389951	-2.04391	ATMLP-470	nitrile specifier protein 1
3	5616219	5616460	EnhancerD3566	AT3G16510	4.58849	3.74679	3.0232	3.10489	1.88474	2.92102		Calcium-dependent lipid-binding (CaLB domain) family protein
3	5645469	5645856	EnhancerD3569	AT3G16570	-2.6959	-3.8455	-3.31302	-3.65216	-2.64358	-2.14561	ATRALF23	rapid alkalinization factor 23
3	5645906	5646645	EnhancerD3570	AT3G16570	-2.6959	-3.8455	-3.31302	-3.65216	-2.64358	-2.14561	ATRALF23	rapid alkalinization factor 23
3	5832652	5833309	EnhancerD3580	AT3G17100	-2.70268	-2.15717	-1.87787	-1.66118	-1.76316	-1.49097	AIF3	sequence-specific DNA binding transcription factors
3	6158273	6158828	EnhancerD3601	AT3G18000	NA	NA	NA	NA	NA	NA	AtPMT1	S-adenosyl-L-methionine-dependent methyltransferases superfamily protein
3	6160572	6160687	EnhancerD3602	AT3G18010	1.43431	-1.81714	-1.96823	-1.90413	-1.974	-1.53221	WOX1	WUSCHEL related homeobox 1
3	6243134	6243292	EnhancerD3606	AT3G18215	0.501911	0.193061	-0.0770987	0.0298816	0.9111	0.310716		Protein of unknown function, DUF599
3	6390834	6391203	EnhancerD3615	AT3G18560	3.77903	3.71873	4.29848	4.34054	3.57141	2.0381
3	6679408	6679635	EnhancerD3635	AT3G19274	NA	NA	NA	NA	NA	NA
3	6884155	6884739	EnhancerD3653	AT3G19830	1.921	1.11102	-0.0147042	-1.38156	-0.269381	-0.68545	NTMC2T5.2	Calcium-dependent lipid-binding (CaLB domain) family protein
3	7282223	7283436	EnhancerD3662	AT3G20820	-4.68556	-3.35119	-2.85113	-5.0691	-4.85299	-3.22486		Leucine-rich repeat (LRR) family protein
3	7337563	7337649	EnhancerD3666	AT3G20935	NA	NA	NA	NA	NA	NA	CYP705A28	cytochrome P450, family 705, subfamily A, polypeptide 28
3	7453575	7454044	EnhancerD3675	AT3G21240	3.63029	3.92767	2.20722	2.36181	2.22298	1.81402	4CL2	4-coumarate:CoA ligase 2
3	7477192	7478049	EnhancerD3677	AT3G21280	0.578633	-0.401648	0.341088	0.411588	1.15074	0.0494662	UBP7	ubiquitin-specific protease 7
3	7821065	7821257	EnhancerD3705	AT3G22170	0.295332	1.13818	0.84137	0.635971	0.4149	0.315672	CPD45	far-red elongated hypocotyls 3
3	7919184	7920155	EnhancerD3710	AT3G22380	0.405374	0.572537	0.624851	0.200231	0.314394	0.067224	TIC	time for coffee
3	7920353	7920886	EnhancerD3711	AT3G22380	0.405374	0.572537	0.624851	0.200231	0.314394	0.067224	TIC	time for coffee
3	7986194	7986598	EnhancerD3716	AT3G22540	-4.47959	-4.92432	-4.13688	-5.01648	-4.12697	-4.64728		Protein of unknown function (DUF1677)
3	8072038	8072327	EnhancerD3727	AT3G22810	NA	NA	NA	0.544556	NA	0.996403	FL2	Plant protein of unknown function (DUF828) with plant pleckstrin homology-like region
3	8110858	8111018	EnhancerD3736	AT3G22890	1.62391	0.83772	-0.411148	-1.01324	-1.46942	-0.978974	APS1	ATP sulfurylase 1
3	8144608	8145173	EnhancerD3743	AT3G22961	0.996826	-0.0292	-1.51546	-1.4556	-1.53424	-1.08969		Paired amphipathic helix (PAH2) superfamily protein
3	8157662	8157952	EnhancerD3747	AT3G22980	-0.30497	1.53268	1.0058	0.895304	0.70985	0.108689		Ribosomal protein S5/Elongation factor G/III/V family protein
3	8184198	8184611	EnhancerD3756	AT3G23040	NA	NA	NA	NA	NA	NA
3	8190493	8190634	EnhancerD3759	AT3G23040	NA	NA	NA	NA	NA	NA
3	8197675	8197868	EnhancerD3760	AT3G23050	-0.18787	-0.905006	-1.54677	-2.02705	-1.97355	-1.58598	AXR2	indole-3-acetic acid 7
3	8258998	8259828	EnhancerD3767	AT3G23160	0.0907158	1.0552	0.123275	-0.220834	-1.51061	-0.296393		Protein of unknown function (DUF668)
3	8587354	8587412	EnhancerD3802	AT3G23810	-0.11058	1.01037	0.317413	-2.1417	-1.92096	-3.255	ATSAHH2	S-adenosyl-l-homocysteine (SAH) hydrolase 2
3	8595304	8595651	EnhancerD3809	AT3G23810	-0.11058	1.01037	0.317413	-2.1417	-1.92096	-3.255	ATSAHH2	S-adenosyl-l-homocysteine (SAH) hydrolase 2
3	8770181	8770482	EnhancerD3817	AT3G24225	NA	NA	NA	NA	NA	NA	ATCLE19	CLAVATA3/ESR-RELATED 19
3	8897661	8898593	EnhancerD3829	AT3G24465	NA	NA	NA	NA	NA	NA		Plant thionin family protein
3	8899198	8899396	EnhancerD3830	AT3G24480	-0.198414	-1.26622	-1.81176	-0.562384	-2.18667	-2.05349		Leucine-rich repeat (LRR) family protein
3	8905849	8906071	EnhancerD3833	AT3G24480	-0.198414	-1.26622	-1.81176	-0.562384	-2.18667	-2.05349		Leucine-rich repeat (LRR) family protein
3	9315489	9316403	EnhancerD3862	AT3G25620	-0.930343	0.154036	-1.30376	-2.30472	-1.42208	-0.680555	ABCG21	ABC-2 type transporter family protein
3	9363492	9364032	EnhancerD3869	AT3G25700	-1.59337	-2.5715	-2.00732	-1.94818	-4.45967	-1.20876		Eukaryotic aspartyl protease family protein
3	9421643	9421947	EnhancerD3878	AT3G25800	0.365593	0.448857	0.786858	0.909709	0.517666	0.587497	PDF1	protein phosphatase 2A subunit A2
3	9468162	9468481	EnhancerD3882	AT3G25880	NA	NA	NA	NA	NA	NA		NAD(P)-binding Rossmann-fold superfamily protein
3	9591706	9592098	EnhancerD3898	AT3G26200	1.11409	-0.457324	0.746601	-2.48261	-1.02696	-1.0751	CYP71B22	cytochrome P450, family 71, subfamily B, polypeptide 22
3	9737302	9737764	EnhancerD3912	AT3G26539	NA	NA	NA	NA	NA	NA
3	9742819	9742896	EnhancerD3921	AT3G26539	NA	NA	NA	NA	NA	NA
3	9832140	9832629	EnhancerD3925	AT3G26744	-1.14026	-0.922777	-1.36648	-1.19865	-1.24192	-0.448775	ATICE1	basic helix-loop-helix (bHLH) DNA-binding superfamily protein
3	10038159	10038556	EnhancerD3935	AT3G27190	1.95962	1.58561	2.46134	2.12476	2.10018	2.01424	UKL2	uridine kinase-like 2
3	10050872	10051572	EnhancerD3937	AT3G27220	1.30282	-0.33632	-0.888482	0.551674	-3.24284	-1.05388		Galactose oxidase/kelch repeat superfamily protein
3	10143756	10144162	EnhancerD3945	AT3G27400	-0.0166851	0.124022	0.226616	0.34866	0.640038	2.55064	PLL18	Pectin lyase-like superfamily protein
3	10313032	10313685	EnhancerD3953	AT3G27820	-1.80912	-2.68557	-1.91609	-1.07867	-0.662898	-0.347995	ATMDAR4	monodehydroascorbate reductase 4
3	10501082	10501212	EnhancerD3961	AT3G28170	NA	NA	NA	NA	NA	NA
3	10513696	10514548	EnhancerD3967	AT3G28193	NA	0.982161	NA	NA	NA	NA
3	10913647	10913759	EnhancerD3986	AT3G28910	0.802595	0.704315	0.466589	0.595252	0.495358	0.233102	ATMYB30	myb domain protein 30
3	10939958	10940199	EnhancerD3992	AT3G28920	-0.654545	-1.20778	-1.49085	-0.687363	-0.259376	-0.907946	AtHB34	homeobox protein 34
3	11134620	11134882	EnhancerD4002	AT3G29170	1.96654	1.52796	0.958103	1.33538	0.584267	1.11788		Eukaryotic protein of unknown function (DUF872)
3	11153886	11154288	EnhancerD4005	AT3G29185	-1.67719	-2.7899	-3.32473	-3.4087	-1.69166	-1.70595	BFA1	Domain of unknown function (DUF3598)
3	11270977	11271134	EnhancerD4012	AT3G29360	2.96932	2.43557	2.17339	1.76457	1.36041	0.740551	UGD2	UDP-glucose 6-dehydrogenase family protein
3	11482497	11482764	EnhancerD4023	AT3G29639	-1.58257	-0.239765	-0.959605	-0.472995	-0.9857	-0.604832
3	11485914	11486182	EnhancerD4025	AT3G29639	-1.58257	-0.239765	-0.959605	-0.472995	-0.9857	-0.604832
3	11751420	11751550	EnhancerD4038	AT3G29970	NA	NA	0.436796	NA	NA	NA		B12D protein
3	11798514	11799083	EnhancerD4043	AT3G30180	-8.01534	-2.67374	-3.16692	-2.88291	-2.64747	0.582711	BR6OX2	brassinosteroid-6-oxidase 2
3	11813802	11814305	EnhancerD4048	AT3G30180	-8.01534	-2.67374	-3.16692	-2.88291	-2.64747	0.582711	BR6OX2	brassinosteroid-6-oxidase 2
3	11951455	11951800	EnhancerD4051	AT3G30340	-0.800585	-1.24853	-1.39981	1.10214	1.00531	-0.965806	UMAMIT32	nodulin MtN21 /EamA-like transporter family protein
3	12125745	12126102	EnhancerD4057	AT3G30520	NA	NA	NA	NA	NA	NA
3	14316355	14316583	EnhancerD4068	AT3G42160	NA	NA	NA	NA	NA	NA		Pectin lyase-like superfamily protein
3	14475691	14475850	EnhancerD4070	AT3G42310	NA	NA	NA	NA	NA	NA
3	14811013	14811332	EnhancerD4072	AT3G42728	NA	NA	NA	NA	NA	NA
3	16026181	16026373	EnhancerD4104	AT3G44350	7.05682	2.52969	0.436796	0.544556	0.47161	2.51163	anac061	NAC domain containing protein 61
3	16121977	16122070	EnhancerD4109	AT3G44530	-2.07723	0.233643	0.502342	0.476056	1.07686	1.66487	HIRA	homolog of histone chaperone HIRA
3	16273799	16274214	EnhancerD4114	AT3G44720	4.38059	2.3359	2.01271	1.83011	1.2503	1.6046	ADT4	arogenate dehydratase 4
3	16283466	16283666	EnhancerD4116	AT3G44730	2.34835	0.661175	-2.96295	-0.836438	-1.58273	-3.52212	AtKIN14h	kinesin-like protein 1
3	16438598	16438812	EnhancerD4125	AT3G44980	NA	NA	NA	NA	NA	NA
3	16532762	16533107	EnhancerD4139	AT3G45160	-1.73555	-1.30459	-0.375254	0.0477625	-0.0223487	-2.03336		Putative membrane lipoprotein
3	16610309	16610645	EnhancerD4151	AT3G45280	1.08138	0.937756	0.975639	NA	NA	NA	ATSYP72	syntaxin of plants 72
3	16787377	16787612	EnhancerD4157	AT3G45720	NA	NA	NA	NA	NA	NA		Major facilitator superfamily protein
3	17245843	17246526	EnhancerD4181	AT3G46830	0.197732	1.01366	1.42242	1.29036	0.886613	0.26224	ATRAB-A2C	RAB GTPase homolog A2C
3	17423865	17424063	EnhancerD4185	AT3G47290	-0.720851	-0.270819	-0.503177	-0.386368	-0.0295669	-0.0428149	ATPLC8	phosphatidylinositol-speciwc phospholipase C8
3	17552921	17553201	EnhancerD4202	AT3G47610	-1.44715	-1.46876	-0.467552	-0.370898	-0.220322	0.230704		transcription regulators;zinc ion binding
3	17560660	17561354	EnhancerD4205	AT3G47620	-0.951729	-0.461601	-0.567498	-1.1602	-0.555639	-0.569863	AtTCP14	TEOSINTE BRANCHED, cycloidea and PCF (TCP) 14
3	17703037	17703378	EnhancerD4210	AT3G47960	2.97779	1.52078	0.849711	0.633029	1.21109	0.822914	AtNPF2.10	Major facilitator superfamily protein
3	17868798	17869118	EnhancerD4214	AT3G48240	-0.396475	-0.592115	-3.63194	-4.55885	-3.66858	-2.42076		Octicosapeptide/Phox/Bem1p family protein
3	18052075	18052389	EnhancerD4226	AT3G48740	0.0997792	-0.0419132	0.740033	0.954283	0.553688	0.167979	AtSWEET11	Nodulin MtN3 family protein
3	18252285	18252437	EnhancerD4240	AT3G49220	1.16495	0.935919	-0.0754715	-0.788217	-0.666733	-1.43203	PME34	Plant invertase/pectin methylesterase inhibitor superfamily
3	18302546	18302752	EnhancerD4245	AT3G49360	-1.18451	-0.992654	-0.582124	-0.981275	-0.210021	0.290115	PGL2	6-phosphogluconolactonase 2
3	18415582	18416033	EnhancerD4251	AT3G49660	-0.590072	0.641787	0.495099	0.194226	-0.438867	-1.15173	AtWDR5a	Transducin/WD40 repeat-like superfamily protein
3	18425853	18426205	EnhancerD4252	AT3G49680	-1.44794	-2.13913	-1.4744	-0.584162	-0.242472	-1.20864	ATBCAT-3	branched-chain aminotransferase 3
3	18511350	18511479	EnhancerD4261	AT3G49930	-3.07289	-2.1087	-1.41231	0.420594	0.591758	2.2754		C2H2 and C2HC zinc fingers superfamily protein
3	18516720	18517058	EnhancerD4266	AT3G49940	2.89542	1.9038	2.01496	1.14249	0.377488	-0.464463	LBD38	LOB domain-containing protein 38
3	18750010	18750369	EnhancerD4286	AT3G50520	-0.895158	-0.27245	-0.0904333	0.17226	0.12294	0.536436		Phosphoglycerate mutase family protein
3	18809534	18810129	EnhancerD4297	AT3G50651	NA	NA	NA	NA	NA	NA
3	18879479	18879611	EnhancerD4313	AT3G50790	-0.772463	-1.78303	-2.28969	-2.5647	-2.07767	-1.24739		esterase/lipase/thioesterase family protein
3	18975154	18975515	EnhancerD4325	AT3G51080	-0.651174	-0.0847801	-1.75182	-0.476312	-1.677	-1.1978	GATA6	GATA transcription factor 6
3	19171336	19171645	EnhancerD4338	AT3G51670	0.40581	0.386841	0.466253	0.991063	0.403085	0.958375	PATL6	SEC14 cytosolic factor family protein / phosphoglyceride transfer family protein
3	19230559	19231101	EnhancerD4341	AT3G51850	-1.13768	-0.660148	-1.03112	-1.02246	-1.00525	-0.867963	CPK13	calcium-dependent protein kinase 13
3	19263137	19263540	EnhancerD4345	AT3G51910	0.259578	4.26438	1.15299	-0.647125	-0.198855	-2.55219	AT-HSFA7A	heat shock transcription factor A7A
3	19413720	19414075	EnhancerD4350	AT3G52360	-1.29892	-2.92124	-3.05246	-3.30746	-3.43538	-3.52385
3	19448489	19448533	EnhancerD4356	AT3G52460	4.23295	4.42961	4.10773	2.517	1.9011	1.71277		hydroxyproline-rich glycoprotein family protein
3	19484180	19484492	EnhancerD4363	AT3G52530	NA	NA	NA	NA	NA	NA		Protein kinase superfamily protein
3	19579430	19579647	EnhancerD4367	AT3G52830	NA	NA	NA	NA	NA	NA
3	19598488	19598910	EnhancerD4368	AT3G52880	-0.335108	-0.289873	-0.0784925	0.117284	0.185091	0.615267	ATMDAR1	monodehydroascorbate reductase 1
3	19808766	19809028	EnhancerD4389	AT3G53430	-1.05755	-0.304243	0.244952	0.320569	0.698672	0.153831		Ribosomal protein L11 family protein
3	19885969	19886170	EnhancerD4398	AT3G53630	-0.596521	0.0964279	0.653075	0.42631	0.541449	-0.0315532
3	20299531	20299856	EnhancerD4416	AT3G54810	3.04624	2.11333	1.97426	0.987703	0.00471772	0.268543	BME3	Plant-specific GATA-type zinc finger transcription factor family protein
3	20358475	20358639	EnhancerD4421	AT3G54950	1.1273	2.02967	1.51113	1.73737	1.85675	0.861576	PLA IIIA	patatin-like protein 6
3	20429461	20429742	EnhancerD4425	AT3G55120	-0.373642	0.00315853	-0.630117	-0.578655	0.032006	-0.858294	A11	Chalcone-flavanone isomerase family protein
3	20493331	20493717	EnhancerD4427	AT3G55260	0.0646863	-0.471718	-0.474544	0.0653828	0.42837	1.17223	ATHEX2	beta-hexosaminidase 1
3	20642514	20643420	EnhancerD4432	AT3G55640	2.2204	0.949863	0.658974	1.18802	0.25115	1.51256		Mitochondrial substrate carrier family protein
3	20773727	20774585	EnhancerD4446	AT3G55980	4.59992	3.63636	2.86636	2.27056	1.68029	1.29358	ATSZF1	salt-inducible zinc finger 1
3	20802623	20802969	EnhancerD4447	AT3G56060	0.16987	0.303907	-0.442693	-0.521421	-0.517427	0.254108		Glucose-methanol-choline (GMC) oxidoreductase family protein
3	20820169	20820971	EnhancerD4450	AT3G56110	0.454941	1.34861	1.01106	0.937853	0.156621	0.603959	PRA1.B1	prenylated RAB acceptor 1.B1
3	20833177	20833361	EnhancerD4451	AT3G56150	-0.149575	0.679965	1.22931	0.900974	0.792107	0.029724	ATEIF3C-1	eukaryotic translation initiation factor 3C
3	20897503	20898194	EnhancerD4452	AT3G56360	0.845491	0.0817728	-0.767008	-0.923181	-1.43368	-1.22672
3	20908140	20908630	EnhancerD4453	AT3G56400	0.316437	1.07397	0.884676	1.54185	2.27211	3.17345	ATWRKY70	WRKY DNA-binding protein 70
3	20912269	20912532	EnhancerD4454	AT3G56400	0.316437	1.07397	0.884676	1.54185	2.27211	3.17345	ATWRKY70	WRKY DNA-binding protein 70
3	20913690	20914011	EnhancerD4455	AT3G56408	-1.12918	-1.41116	-0.686688	-1.3107	-0.698912	-1.114		other RNA
3	21009250	21009544	EnhancerD4458	AT3G56720	1.34299	2.28994	2.08007	1.99736	1.6981	1.35785
3	21058138	21058285	EnhancerD4464	AT3G56880	4.14763	4.04424	3.28592	2.09163	2.10256	0.999373		VQ motif-containing protein
3	21136178	21136399	EnhancerD4470	AT3G57110	NA	0.937756	NA	NA	NA	NA
3	21141392	21141780	EnhancerD4473	AT3G57120	3.17724	2.63074	2.46966	2.55315	1.74205	1.43445		Protein kinase superfamily protein
3	21374859	21375235	EnhancerD4496	AT3G57670	-1.49511	-1.74677	-1.55476	1.11067	0.937865	0.162174	NTT	C2H2-type zinc finger family protein
3	21519756	21520107	EnhancerD4502	AT3G58110	0.717505	0.58569	0.736478	0.471173	0.433614	0.265049
3	21520198	21520672	EnhancerD4503	AT3G58120	-2.76854	-5.19639	-7.20616	-6.25117	-7.20853	-6.7642	ATBZIP61	Basic-leucine zipper (bZIP) transcription factor family protein
3	21525519	21525782	EnhancerD4505	AT3G58130	1.04691	0.985867	0.310872	0.647652	0.57495	0.672539		N-acetylglucosaminylphosphatidylinositol de-N-acetylase family protein
3	21547284	21547534	EnhancerD4508	AT3G58190	NA	NA	NA	NA	NA	NA	ASL16	lateral organ boundaries-domain 29
3	21713320	21713517	EnhancerD4519	AT3G58700	-0.858127	0.113829	1.0777	0.962182	1.15704	0.663247		Ribosomal L5P family protein
3	22369846	22370082	EnhancerD4551	AT3G60530	-1.89972	-0.508671	-1.14231	-2.88527	-2.70593	-4.51429	GATA4	GATA transcription factor 4
3	22423736	22424058	EnhancerD4556	AT3G60660	1.08138	1.94229	3.15489	3.62747	3.1847	2.04022
3	22457577	22458155	EnhancerD4562	AT3G60750	-1.02134	-2.04115	-2.37094	-2.04001	-0.751355	-0.92493	AtTKL1	Transketolase
3	22740529	22740808	EnhancerD4579	AT3G61450	2.86852	4.09861	5.55388	6.09808	6.07057	2.73746	ATSYP73	syntaxin of plants 73
3	22741068	22741303	EnhancerD4580	AT3G61460	-0.24226	0.559218	0.00205937	-0.50074	-0.413423	-0.0621939	BRH1	brassinosteroid-responsive RING-H2
3	22879087	22879704	EnhancerD4587	AT3G61820	0.312412	1.98227	1.96418	0.983932	0.949521	1.15276		Eukaryotic aspartyl protease family protein
3	22913287	22913925	EnhancerD4596	AT3G61890	-4.19927	-1.96817	-1.16075	-1.31483	-1.20454	0.866484	ATHB-12	homeobox 12
3	22923962	22924180	EnhancerD4603	AT3G61898	-3.61461	-3.34881	-4.24493	-2.70199	-3.34465	-2.64935
3	22955381	22955747	EnhancerD4608	AT3G61980	2.09973	0.826247	0.367432	0.618495	0.611948	0.223613	AtKPI-1	serine protease inhibitor, Kazal-type family protein
3	23116884	23117276	EnhancerD4612	AT3G62499	NA	NA	NA	NA	NA	NA		YTH family protein
3	23145078	23145272	EnhancerD4616	AT3G62570	-0.922309	-0.0292	-1.51546	-1.4556	-0.561527	-1.08969		Tetratricopeptide repeat (TPR)-like superfamily protein
3	23162281	23162405	EnhancerD4617	AT3G62620	-1.9263	-1.00212	-0.575191	-0.964758	-0.884973	-1.51279		sucrose-phosphatase-related
3	23162621	23163106	EnhancerD4618	AT3G62630	-3.03299	-3.74591	-2.97095	-2.35044	-2.01531	-1.59879		Protein of unknown function (DUF1645)
3	23169097	23170084	EnhancerD4620	AT3G62650	-2.22293	-2.78386	-2.05855	-1.96094	-1.11891	-0.333003
3	23184776	23185183	EnhancerD4624	AT3G62690	2.33483	0.124451	-0.420376	0.173923	2.06434	-0.182004	ATL5	AtL5
3	23347785	23348173	EnhancerD4637	AT3G63200	-5.25178	-3.7481	-3.34706	-4.2896	-4.34631	-3.69632	PLA IIIB	PATATIN-like protein 9
3	23350714	23350805	EnhancerD4640	AT3G63210	-5.51794	-2.87668	-1.66647	-1.84757	-1.66102	-0.486046	MARD1	Protein of unknown function (DUF581)
4	55886	56571	EnhancerD4649	AT4G00150	-0.966201	-2.84923	-1.66248	-1.9221	-1.33973	-1.91136	ATHAM3	GRAS family transcription factor
4	61515	61762	EnhancerD4651	AT4G00160	NA	NA	NA	NA	NA	NA		F-box/RNI-like/FBD-like domains-containing protein
4	198844	198880	EnhancerD4655	AT4G00440	1.25049	0.688491	0.216667	-0.131432	0.434039	0.17271	TRM15	Protein of unknown function (DUF3741)
4	200652	201021	EnhancerD4656	AT4G00450	-0.315309	0.14755	0.0586967	0.0299907	-0.15059	-0.473134	CCT	RNA polymerase II transcription mediators
4	298878	299588	EnhancerD4657	AT4G00730	0.205882	1.1599	0.948797	0.353636	0.0690596	-1.24163	AHDP	Homeobox-leucine zipper family protein / lipid-binding START domain-containing protein
4	591849	592146	EnhancerD4672	AT4G01430	-4.25509	-2.6317	0.040562	1.33317	0.358974	1.74308	UMAMIT29	nodulin MtN21 /EamA-like transporter family protein
4	623763	624155	EnhancerD4681	AT4G01460	-4.74644	-5.49604	-5.51505	-5.27874	-3.63277	-5.08557		basic helix-loop-helix (bHLH) DNA-binding superfamily protein
4	687824	688025	EnhancerD4687	AT4G01590	-0.936957	0.0812585	0.345275	0.326511	0.52695	0.0229527
4	719560	719843	EnhancerD4688	AT4G01680	-2.67914	-2.26251	-2.34154	-2.24443	-0.430562	-0.608593	AtMYB55	myb domain protein 55
4	737111	737249	EnhancerD4694	AT4G01710	1.46184	1.61702	1.96361	1.12544	0.616055	0.621957	ARPC5	ARP2/3 complex 16 kDa subunit (p16-Arc)
4	870310	870993	EnhancerD4700	AT4G01990	-0.968103	0.177371	0.743069	0.714877	-0.0251221	0.98028		Tetratricopeptide repeat (TPR)-like superfamily protein
4	1381830	1381866	EnhancerD4724	AT4G03115	1.53419	1.34672	-0.0713005	0.0387699	0.509988	0.435838		Mitochondrial substrate carrier family protein
4	1514511	1514569	EnhancerD4730	AT4G03420	0.869157	1.73342	0.904391	0.403438	-0.379411	-0.517974		Protein of unknown function (DUF789)
4	1561165	1561749	EnhancerD4735	AT4G03520	0.180362	-0.62611	-0.930187	-0.632735	-0.427136	-0.285749	ATHM2	Thioredoxin superfamily protein
4	1561855	1562297	EnhancerD4736	AT4G03520	0.180362	-0.62611	-0.930187	-0.632735	-0.427136	-0.285749	ATHM2	Thioredoxin superfamily protein
4	2415597	2415705	EnhancerD4746	AT4G04750	-1.638	-5.26244	-1.70658	-1.1679	-1.97411	-0.537363		Major facilitator superfamily protein
4	2595768	2596072	EnhancerD4753	AT4G05071	NA	NA	NA	NA	NA	NA
4	2615951	2616076	EnhancerD4754	AT4G05095	NA	NA	NA	NA	NA	NA
4	2671355	2671400	EnhancerD4759	AT4G05180	-0.764629	-2.02504	-2.94513	-3.5983	-3.32405	-1.94897	PSBQ	photosystem II subunit Q-2
4	4070080	4070416	EnhancerD4767	AT4G06744	-0.335712	1.7848	2.07308	1.09077	1.65569	1.36892		Leucine-rich repeat (LRR) family protein
4	5635806	5635969	EnhancerD4792	AT4G08850	4.42299	4.5873	4.40085	3.95927	3.70645	3.24303	MIK2	Leucine-rich repeat receptor-like protein kinase family protein
4	5851591	5852297	EnhancerD4808	AT4G09180	-1.22934	-1.65062	-1.52695	-1.00216	-1.01059	-0.569288	FBH2	basic helix-loop-helix (bHLH) DNA-binding superfamily protein
4	5896836	5897249	EnhancerD4809	AT4G09300	3.91666	2.29391	1.25613	NA	NA	NA		LisH and RanBPM domains containing protein
4	6422888	6423078	EnhancerD4828	AT4G10370	NA	NA	NA	NA	NA	NA		Cysteine/Histidine-rich C1 domain family protein
4	6440388	6440667	EnhancerD4830	AT4G10390	6.06047	2.11406	0.693218	0.0795128	0.70615	-1.2327		Protein kinase superfamily protein
4	6752885	6753240	EnhancerD4838	AT4G11060	0.333399	0.735156	1.58154	1.57539	1.1792	0.241163	MTSSB	mitochondrially targeted single-stranded DNA binding protein
4	7115261	7115302	EnhancerD4860	AT4G11830	1.17931	0.837661	0.904808	0.966198	0.21307	-0.00462542	PLDGAMMA2	phospholipase D gamma 2
4	7611244	7611394	EnhancerD4900	AT4G13030	2.3614	1.50378	1.71456	1.00649	1.04261	1.27412		P-loop containing nucleoside triphosphate hydrolases superfamily protein
4	7715696	7716157	EnhancerD4902	AT4G13263	NA	NA	NA	NA	NA	NA		Protein of unknown function (DUF784)
4	7762406	7762711	EnhancerD4908	AT4G13340	1.63495	-0.404513	-1.30421	-2.48677	-1.79	-1.98178	LRX3	Leucine-rich repeat (LRR) family protein
4	7926240	7926517	EnhancerD4917	AT4G13615	0.413406	0.335605	0.543529	0.976519	0.833993	0.874571		Uncharacterised protein family SERF
4	8057238	8057692	EnhancerD4922	AT4G13940	1.20871	1.9543	1.88533	1.35838	0.746724	-0.00769926	ATSAHH1	S-adenosyl-L-homocysteine hydrolase
4	8322315	8322566	EnhancerD4929	AT4G14465	NA	0.514825	0.436796	3.01608	1.30332	NA	AHL20	AT-hook motif nuclear-localized protein 20
4	8405630	8406280	EnhancerD4943	AT4G14660	-0.224228	-0.931482	-0.929547	0.105621	1.07583	1.15082	NRPE7	RNA polymerase Rpb7-like, N-terminal domain
4	8472760	8473110	EnhancerD4951	AT4G14750	-5.36529	-4.82911	-5.9766	-5.91447	-5.02179	-5.52969	IQD19	IQ-domain 19
4	8488872	8489090	EnhancerD4953	AT4G14780	NA	NA	0.574499	2.42387	4.01366	NA		Protein kinase superfamily protein
4	8831574	8832148	EnhancerD4964	AT4G15430	-4.85574	-2.76322	-3.69572	-2.69041	-3.0274	-1.51914		ERD (early-responsive to dehydration stress) family protein
4	9129865	9130265	EnhancerD4978	AT4G16140	1.38519	1.08149	-0.200867	-1.91098	-1.79412	-1.605		proline-rich family protein
4	9131151	9131568	EnhancerD4980	AT4G16141	0.885018	1.3	0.934815	0.0706948	0.396992	-0.760481	AtGATA17L	GATA type zinc finger transcription factor family protein
4	9333582	9333961	EnhancerD4987	AT4G16566	-0.848965	-0.894784	-0.867317	-0.278131	-0.736911	-0.0222278	HINT4	histidine triad nucleotide-binding 4
4	9557735	9558476	EnhancerD5008	AT4G16980	-2.90841	-4.36134	-3.91901	-3.90669	-2.76865	-2.2178		arabinogalactan-protein family
4	9584904	9584983	EnhancerD5011	AT4G17040	0.100295	-1.19114	-1.59643	-1.1088	-0.75647	-0.13842	CLPR4	CLP protease R subunit 4
4	9585312	9585623	EnhancerD5012	AT4G17040	0.100295	-1.19114	-1.59643	-1.1088	-0.75647	-0.13842	CLPR4	CLP protease R subunit 4
4	9729500	9729800	EnhancerD5016	AT4G17440	1.3259	0.834327	-0.138031	0.098812	0.288926	-0.973041		Protein of unknown function (DUF1639)
4	9731482	9731902	EnhancerD5018	AT4G17440	1.3259	0.834327	-0.138031	0.098812	0.288926	-0.973041		Protein of unknown function (DUF1639)
4	9741462	9741722	EnhancerD5019	AT4G17460	-1.35326	-4.26424	-4.47405	-6.29487	-7.84462	-5.67998	HAT1	Homeobox-leucine zipper protein 4 (HB-4) / HD-ZIP protein
4	9894869	9894966	EnhancerD5032	AT4G17800	NA	0.982161	NA	2.39979	3.40281	0.873506	AHL23	Predicted AT-hook DNA-binding family protein
4	9914051	9914153	EnhancerD5036	AT4G17830	-0.32903	-0.208425	-0.0529251	0.959591	1.47757	1.55575	AtNAOD	Peptidase M20/M25/M40 family protein
4	9930061	9930685	EnhancerD5038	AT4G17870	-0.196815	0.486865	0.420127	0.138761	-0.477393	-1.31378	PYR1	Polyketide cyclase/dehydrase and lipid transport superfamily protein
4	9932571	9933352	EnhancerD5041	AT4G17880	-2.64961	-3.4774	-3.10195	-1.96115	-1.73874	-1.71282	MYC4	Basic helix-loop-helix (bHLH) DNA-binding family protein
4	10160067	10160401	EnhancerD5063	AT4G18380	-0.530434	-0.610569	-0.754005	-0.767496	-0.917128	-0.841337		F-box family protein
4	10161508	10161911	EnhancerD5064	AT4G18390	-0.876591	-1.13783	-0.463725	-0.39941	-1.16828	-0.966371	TCP2	TEOSINTE BRANCHED 1, cycloidea and PCF transcription factor 2
4	10275103	10275510	EnhancerD5073	AT4G18670	-2.37043	-2.66253	-3.56367	-4.74062	-5.70008	-3.37443	LRX5	Leucine-rich repeat (LRR) family protein
4	10287984	10288709	EnhancerD5074	AT4G18700	-0.495176	-0.807618	-0.297195	-0.632566	-0.734607	-0.589177	ATWL4	CBL-interacting protein kinase 12
4	10328637	10328772	EnhancerD5078	AT4G18820	-1.84854	-2.41562	-1.66537	-1.18153	-1.64046	-1.31835		AAA-type ATPase family protein
4	10483967	10484689	EnhancerD5087	AT4G19170	-5.46984	-5.73765	-4.37887	-4.74572	-4.79616	-1.05869	CCD4	nine-cis-epoxycarotenoid dioxygenase 4
4	10484803	10485161	EnhancerD5088	AT4G19180	0.884107	0.324022	0.677067	0.259649	-0.549692	0.126169	APY7	GDA1/CD39 nucleoside phosphatase family protein
4	10649256	10650523	EnhancerD5111	AT4G19530	-1.91542	-3.40689	-3.34989	-3.49689	-2.57756	-2.9521		disease resistance protein (TIR-NBS-LRR class) family
4	10964263	10964400	EnhancerD5142	AT4G20310	-1.14935	-2.31694	-1.58537	-1.36269	-2.35989	-1.92499	S2P	Peptidase M50 family protein
4	11745769	11746503	EnhancerD5199	AT4G22200	-2.64833	-4.15147	-3.31003	-5.00752	-3.30871	-1.23376	AKT2	potassium transport 2/3
4	11868102	11868349	EnhancerD5202	AT4G22540	-0.570634	-1.81986	-1.27241	-0.846958	-0.658596	0.0557392	ORP2A	OSBP(oxysterol binding protein)-related protein 2A
4	11872914	11873045	EnhancerD5203	AT4G22550	0.14308	0.661921	0.0396794	0.133454	-0.442901	-0.215302	LPPbeta	Phosphatidic acid phosphatase (PAP2) family protein
4	11888403	11888706	EnhancerD5208	AT4G22580	1.008	0.868485	0.292697	0.188647	0.273104	0.548021		Exostosin family protein
4	12102675	12103114	EnhancerD5230	AT4G23100	0.317793	-0.623036	-1.07948	-0.876652	-0.301408	-0.343164	ATECS1	glutamate-cysteine ligase
4	12290134	12290404	EnhancerD5240	AT4G23550	9.05741	10.1521	10.6704	10.4507	8.08713	6.83082	ATWRKY29	WRKY family transcription factor
4	12373000	12373376	EnhancerD5247	AT4G23750	-1.77146	-2.80064	-3.65875	-1.17183	-2.40559	-4.32695	CRF2	cytokinin response factor 2
4	12411851	12412624	EnhancerD5252	AT4G23860	0.740023	1.0043	0.53312	0.202766	-0.298318	0.155727		PHD finger protein-related
4	13349088	13349659	EnhancerD5307	AT4G26410	-0.119532	-0.0549324	0.2146	0.385832	0.457065	0.359084	RHIP1	Uncharacterised conserved protein UCP022280
4	13393024	13394051	EnhancerD5309	AT4G26530	-1.90742	-3.90824	-4.3004	-4.98466	-5.94084	-5.20324	AtFBA5	Aldolase superfamily protein
4	13651015	13651311	EnhancerD5320	AT4G27260	0.51671	1.42503	0.593385	0.111411	1.0292	1.44752	GH3.5	Auxin-responsive GH3 family protein
4	13657890	13658159	EnhancerD5322	AT4G27260	0.51671	1.42503	0.593385	0.111411	1.0292	1.44752	GH3.5	Auxin-responsive GH3 family protein
4	13658516	13658873	EnhancerD5323	AT4G27260	0.51671	1.42503	0.593385	0.111411	1.0292	1.44752	GH3.5	Auxin-responsive GH3 family protein
4	13660343	13660618	EnhancerD5325	AT4G27270	0.0196573	-0.317051	-0.674418	0.205373	1.54956	0.366485		Quinone reductase family protein
4	13677607	13677802	EnhancerD5328	AT4G27320	-0.0761656	0.389508	0.180753	0.0938172	-0.542885	0.50883	ATPHOS34	Adenine nucleotide alpha hydrolases-like superfamily protein
4	13781409	13782255	EnhancerD5334	AT4G27600	-1.29526	-1.65035	-1.32971	-1.09146	-0.794419	-0.825069	NARA5	pfkB-like carbohydrate kinase family protein
4	13813754	13813999	EnhancerD5335	AT4G27657	0.68497	0.145658	-0.219901	0.114553	1.00155	-0.0523697
4	13877016	13877326	EnhancerD5340	AT4G27860	1.44357	1.49399	0.480203	0.213386	1.06004	2.33436	MEB1	vacuolar iron transporter (VIT) family protein
4	14183306	14183556	EnhancerD5358	AT4G28710	1.66483	2.16585	1.71436	1.83604	1.47114	1.55922	ATXIH	Myosin family protein with Dil domain
4	14205421	14205849	EnhancerD5361	AT4G28750	-0.930022	-2.29632	-2.94348	-3.03774	-2.68609	-1.6808	PSAE-1	Photosystem I reaction centre subunit IV / PsaE protein
4	14254656	14254853	EnhancerD5365	AT4G28880	0.477282	0.974745	0.887456	0.432413	-0.420399	-0.56357	ckl3	casein kinase I-like 3
4	14254988	14256232	EnhancerD5366	AT4G28890	-0.922309	0.992134	-1.51746	-1.45816	-0.569055	-1.08969		RING/U-box superfamily protein
4	14371276	14371465	EnhancerD5381	AT4G29140	-2.38719	-0.718517	-1.13063	-0.947922	-2.12464	-1.57788	ABS3	MATE efflux family protein
4	14372996	14373273	EnhancerD5382	AT4G29140	-2.38719	-0.718517	-1.13063	-0.947922	-2.12464	-1.57788	ABS3	MATE efflux family protein
4	14391187	14392027	EnhancerD5387	AT4G29190	0.182013	-0.44833	-0.852817	-1.40436	-1.54785	-0.0165757	AtC3H49	Zinc finger C-x8-C-x5-C-x3-H type family protein
4	14441183	14441281	EnhancerD5392	AT4G29310	-3.21867	-3.0167	-2.43275	-1.63905	-2.06005	-2.85125		Protein of unknown function (DUF1005)
4	14626181	14626450	EnhancerD5406	AT4G29905	-5.76123	-4.91178	-4.68826	-4.75151	-6.43211	-2.83377
4	14674303	14674602	EnhancerD5412	AT4G30010	-0.0189425	-0.188072	-0.0570775	0.0991868	0.0379607	0.105226
4	14730204	14730521	EnhancerD5419	AT4G30120	NA	0.514825	NA	2.07961	NA	1.41583	ATHMA3	heavy metal atpase 3
4	14780011	14780342	EnhancerD5427	AT4G30190	2.32464	5.1494	5.94437	6.08933	5.66467	4.47868	AHA2	H(+)-ATPase 2
4	14794224	14794302	EnhancerD5436	AT4G30210	3.96832	1.30965	0.56882	-0.11051	-0.649557	-0.837861	AR2	P450 reductase 2
4	14815840	14816000	EnhancerD5442	AT4G30260	1.7439	1.4591	0.851115	0.675878	0.596859	0.494294	YIP4b	Integral membrane Yip1 family protein
4	14822723	14823093	EnhancerD5444	AT4G30270	1.85286	-0.534996	-2.22196	-3.24627	-4.72557	-2.77417	MERI-5	xyloglucan endotransglucosylase/hydrolase 24
4	14870593	14870977	EnhancerD5452	AT4G30410	-7.3115	-6.19886	-6.14426	-6.88693	-6.95909	-4.46341	IBL1	sequence-specific DNA binding transcription factors
4	15064284	15064847	EnhancerD5461	AT4G30960	-2.76525	-2.92543	-2.14618	-1.66501	-2.22956	-1.33041	ATCIPK6	SOS3-interacting protein 3
4	15231074	15231769	EnhancerD5472	AT4G31380	-1.10783	-1.18556	-1.14795	-2.57245	-3.91839	-3.18614	FLP1	FPF1-like protein 1
4	15309051	15309518	EnhancerD5476	AT4G31590	-2.29812	-1.62944	-2.08243	-2.01581	-2.47077	-2.53821	ATCSLC05	Cellulose-synthase-like C5
4	15379963	15380135	EnhancerD5479	AT4G31790	1.46428	2.32975	2.55253	2.54143	2.63189	1.40914		Tetrapyrrole (Corrin/Porphyrin) Methylases
4	15418216	15418829	EnhancerD5485	AT4G31880	-0.131271	0.48707	0.669552	0.2052	-0.100818	-0.169698	AtPDS5C
4	15723184	15723523	EnhancerD5503	AT4G32600								RING/U-box superfamily protein
4	15821532	15821581	EnhancerD5507	AT4G32800	6.0303	3.93384	2.02824	0.3127	-0.237442	-2.10939		Integrase-type DNA-binding superfamily protein
4	15877739	15878386	EnhancerD5518	AT4G32900	-1.43467	-2.44246	-1.90561	-1.38933	-0.594493	-0.800316		Peptidyl-tRNA hydrolase II (PTH2) family protein
4	15886673	15887814	EnhancerD5520	AT4G32915	0.0445394	-1.12791	-1.0974	-0.384566	0.385438	0.0111984
4	15939356	15939990	EnhancerD5524	AT4G33040	-1.07538	-1.68609	-1.98406	-1.11155	-0.443441	0.150168	ROXY21	Thioredoxin superfamily protein
4	15940069	15940139	EnhancerD5525	AT4G33040	-1.07538	-1.68609	-1.98406	-1.11155	-0.443441	0.150168	ROXY21	Thioredoxin superfamily protein
4	16278145	16278477	EnhancerD5543	AT4G33960	-1.87855	-1.63502	-0.83206	-1.23432	-1.7328	-0.669221
4	16359318	16360383	EnhancerD5546	AT4G34160	-0.323675	-0.58195	-2.64649	-1.62152	-0.801557	0.463269	CYCD3	CYCLIN D3;1
4	16386215	16386466	EnhancerD5550	AT4G34230	5.64612	7.1243	6.76261	5.88976	4.72994	4.01056	ATCAD5	cinnamyl alcohol dehydrogenase 5
4	16520228	16520401	EnhancerD5557	AT4G34580	1.69624	-0.0477016	-0.465723	-1.45816	-1.53523	-0.0469412	AtSFH1	Sec14p-like phosphatidylinositol transfer family protein
4	16678510	16678774	EnhancerD5572	AT4G35030	-1.49281	0.45801	0.281511	-2.04729	0.114607	-0.6807		Protein kinase superfamily protein
4	16696049	16696317	EnhancerD5576	AT4G35070	0.798484	1.16538	-0.0714248	0.691644	0.329786	0.123492		SBP (S-ribonuclease binding protein) family protein
4	16706024	16706474	EnhancerD5577	AT4G35100	-2.69176	-3.876	-4.50716	-5.04346	-5.37069	-3.87659	PIP2;7	plasma membrane intrinsic protein 3
4	16710561	16710810	EnhancerD5579	AT4G35100	-2.69176	-3.876	-4.50716	-5.04346	-5.37069	-3.87659	PIP2;7	plasma membrane intrinsic protein 3
4	16718535	16718600	EnhancerD5582	AT4G35120	NA	NA	NA	NA	NA	NA		Galactose oxidase/kelch repeat superfamily protein
4	16754560	16754931	EnhancerD5587	AT4G35230	-0.260437	0.774855	0.691008	0.962763	0.788	0.705286	BSK1	BR-signaling kinase 1
4	16770617	16770701	EnhancerD5591	AT4G35250	-1.90662	-3.07822	-3.82185	-4.32659	-3.46478	-1.43131	HCF244	NAD(P)-binding Rossmann-fold superfamily protein
4	16805446	16805685	EnhancerD5596	AT4G35320	0.579414	-0.7914	-1.72972	-3.19275	-3.63766	-3.80267
4	16848876	16849509	EnhancerD5598	AT4G35470	-2.196	-2.31103	-1.81485	-2.40164	-2.63551	-2.15301	PIRL4	plant intracellular ras group-related LRR 4
4	16859921	16860459	EnhancerD5602	AT4G35510	0.594491	1.04365	1.1536	0.787922	0.721	-0.148197
4	16879511	16879785	EnhancerD5604	AT4G35560	-3.15165	-2.46941	-3.1216	-1.50806	-0.868677	-0.874208	DAW1	Transducin/WD40 repeat-like superfamily protein
4	17085665	17086351	EnhancerD5617	AT4G36105	2.64174	-1.24853	-1.39981	-1.33787	-1.40887	-0.965806
4	17109585	17109967	EnhancerD5624	AT4G36160	-1.55317	0.77707	-0.0351619	-0.176081	-0.690304	-2.7051	ANAC076	NAC domain containing protein 76
4	17357673	17358346	EnhancerD5653	AT4G36860	-0.362476	-0.509902	-0.242171	0.513346	0.910407	0.247243	DAR1	LIM domain-containing protein
4	17502248	17502751	EnhancerD5683	AT4G37175	NA	NA	NA	NA	NA	NA		pre-tRNA
4	17588850	17589324	EnhancerD5704	AT4G37409	-0.922309	-1.36467	-1.51546	-1.4556	-1.53424	-1.08969
4	17636431	17636835	EnhancerD5705	AT4G37530	2.57111	3.27322	2.50342	2.8301	3.25806	3.17461		Peroxidase superfamily protein
4	17661902	17662095	EnhancerD5710	AT4G37590	-0.73844	0.230286	-0.295829	-0.779014	-0.93948	-0.608907	MEL1	Phototropic-responsive NPH3 family protein
4	17662418	17662575	EnhancerD5711	AT4G37590	-0.73844	0.230286	-0.295829	-0.779014	-0.93948	-0.608907	MEL1	Phototropic-responsive NPH3 family protein
4	17676117	17676538	EnhancerD5713	AT4G37630	0.642263	0.991043	1.26309	1.23727	1.68684	1.6694	CYCD5;1	cyclin d5;1
4	17764252	17765101	EnhancerD5733	AT4G37790	2.75943	1.57114	1.59748	1.47421	1.34537	0.405447	ABIG1	Homeobox-leucine zipper protein family
4	17769874	17770386	EnhancerD5735	AT4G37790	2.75943	1.57114	1.59748	1.47421	1.34537	0.405447	ABIG1	Homeobox-leucine zipper protein family
4	17793767	17793846	EnhancerD5741	AT4G37840	NA	NA	NA	NA	NA	NA	HKL3	hexokinase-like 3
4	18056297	18056984	EnhancerD5767	AT4G38630	0.359808	0.980823	1.7432	1.614	1.19827	0.446579	ATMCB1	regulatory particle non-ATPase 10
4	18143277	18143845	EnhancerD5773	AT4G38900	-0.782467	-0.443849	-0.303859	0.131676	-0.599496	-0.421489	bZIP29	Basic-leucine zipper (bZIP) transcription factor family protein
4	18320607	18320800	EnhancerD5784	AT4G39390	0.913252	2.25736	2.01147	2.10647	1.70854	1.4236	ATNST-KT1	nucleotide sugar transporter-KT 1
4	18322293	18323055	EnhancerD5786	AT4G39400	-0.870884	-1.51699	-1.72028	-2.36111	-2.20116	-1.28362	ATBRI1	Leucine-rich receptor-like protein kinase family protein
4	18331770	18332540	EnhancerD5788	AT4G39410	NA	0.937756	NA	1.95118	NA	1.71277	ATWRKY13	WRKY DNA-binding protein 13
5	81117	81622	EnhancerD5825	AT5G01200	0.251356	1.2406	1.51939	1.98696	0.919922	0.771934		Duplicated homeodomain-like superfamily protein
5	158636	159743	EnhancerD5833	AT5G01390	-1.20403	-1.0018	-1.43012	-0.784	-0.422975	-0.781066		DNAJ heat shock family protein
5	281739	282088	EnhancerD5837	AT5G01740	-4.96311	-2.24179	-1.93722	-2.78298	-6.53331	-4.4257		Nuclear transport factor 2 (NTF2) family protein
5	357049	357589	EnhancerD5846	AT5G01910	-1.96383	-0.716539	-1.66691	-2.51301	-1.63566	1.23764
5	534735	535291	EnhancerD5853	AT5G02450	-0.502347	-0.288902	0.429678	0.783691	1.0843	0.316876		Ribosomal protein L36e family protein
5	571193	571637	EnhancerD5855	AT5G02540	-2.89204	-0.465025	-0.81137	-2.41729	-3.33317	-2.59133		NAD(P)-binding Rossmann-fold superfamily protein
5	621188	621795	EnhancerD5861	AT5G02750	5.34518	3.78257	4.04407	3.26085	3.6814	3.18659	SGR9	RING/U-box superfamily protein
5	669206	669601	EnhancerD5864	AT5G02880	-1.55669	-0.77852	-0.820451	-0.50746	-0.0912088	0.389849	UPL4	ubiquitin-protein ligase 4
5	669626	669761	EnhancerD5865	AT5G02890	0.691237	2.25105	0.870964	0.104817	-0.177394	-1.69447		HXXXD-type acyl-transferase family protein
5	731491	732134	EnhancerD5866	AT5G03110	-1.05781	-2.60831	-1.06514	-0.957567	-1.07981	0.0446205
5	940178	940678	EnhancerD5884	AT5G03660	0.274867	-0.483806	-0.485355	-0.17345	0.0456604	0.282511		Family of unknown function (DUF662)
5	1044401	1044685	EnhancerD5900	AT5G03890	NA	0.937756	0.975639	3.46998	3.72056	4.51815
5	1141290	1141548	EnhancerD5904	AT5G04160	1.16448	1.69614	1.17902	0.607548	-0.0306578	-1.45401	UUAT1	Nucleotide-sugar transporter family protein
5	1265956	1265986	EnhancerD5906	AT5G04470	0.829858	-0.637298	0.312599	-0.706596	-0.191295	-0.300354	SIM	cyclin-dependent protein kinase inhibitors
5	1345650	1345762	EnhancerD5914	AT5G04680	-1.49511	-0.860136	0.441781	0.313946	-2.10882	-0.873188		Ankyrin repeat family protein
5	1376238	1376493	EnhancerD5917	AT5G04760	2.00487	1.78172	1.40121	1.0403	0.223124	0.781968	DIV2	Duplicated homeodomain-like superfamily protein
5	1401317	1402164	EnhancerD5919	AT5G04830	-0.410531	-0.354889	-0.360919	-0.353346	0.143616	0.34808		Nuclear transport factor 2 (NTF2) family protein
5	1480293	1480599	EnhancerD5923	AT5G05010	0.530074	0.827034	0.830062	0.830603	0.643284	0.201839		clathrin adaptor complexes medium subunit family protein
5	1712226	1712659	EnhancerD5940	AT5G05700	-0.183489	0.51919	0.554549	0.606496	0.0531847	0.0957199	ATATE1	arginine-tRNA protein transferase 1
5	1748538	1748580	EnhancerD5941	AT5G05810	-0.800585	-1.24853	-0.350739	-1.33787	-1.40887	-0.965806	ATL43	RING/U-box superfamily protein
5	1895988	1896194	EnhancerD5948	AT5G06250	NA	NA	0.574499	NA	NA	NA	DPA4	AP2/B3-like transcriptional factor family protein
5	2125365	2125764	EnhancerD5964	AT5G06839	NA	NA	1.87718	0.544556	1.93027	1.41583	bZIP65	bZIP transcription factor family protein
5	2179043	2179693	EnhancerD5969	AT5G07020	-0.498634	-1.62441	-2.45567	-2.58163	-1.87705	-1.26385	MPH1	proline-rich family protein
5	2225963	2226530	EnhancerD5970	AT5G07170	NA	NA	NA	NA	NA	NA		Cell cycle regulated microtubule associated protein
5	2290194	2290579	EnhancerD5975	AT5G07280	-0.307253	-1.60884	-1.56219	-2.56666	-2.65141	-1.15692	EMS1	Leucine-rich repeat transmembrane protein kinase
5	2400882	2401323	EnhancerD5979	AT5G07590	-2.76466	-1.95318	-1.1183	-1.15815	-1.86834	-2.5406		Transducin/WD40 repeat-like superfamily protein
5	2605840	2606252	EnhancerD5984	AT5G08130	-0.773496	-0.683849	-0.990867	-1.22691	-1.55365	-1.77324	BIM1	basic helix-loop-helix (bHLH) DNA-binding superfamily protein
5	2933414	2934838	EnhancerD5992	AT5G09430	3.52934	0.982161	0.574499	NA	1.49996	NA		alpha/beta-Hydrolases superfamily protein
5	3021181	3021588	EnhancerD6000	AT5G09740	-1.02338	-0.316294	-0.701463	-0.561275	-0.613668	-1.02126	HAC11	histone acetyltransferase of the MYST family 2
5	3054886	3055917	EnhancerD6003	AT5G09820	-3.482	-3.6567	-1.98786	-1.79827	-1.11172	-0.849017	FBN5	Plastid-lipid associated protein PAP / fibrillin family protein
5	3062512	3062946	EnhancerD6005	AT5G09850	0.458789	0.578379	0.250513	0.283742	0.224778	0.095815		Transcription elongation factor (TFIIS) family protein
5	3078373	3078593	EnhancerD6006	AT5G09870	-0.813695	-0.951954	-1.72345	-2.01457	-1.36801	-2.24418	CESA5	cellulose synthase 5
5	3140185	3141076	EnhancerD6009	AT5G10030	0.315818	2.07622	2.04428	1.48831	1.35167	0.891026	OBF4	TGACG motif-binding factor 4
5	3164788	3165066	EnhancerD6013	AT5G10110	1.21005	2.30304	1.70588	1.94094	1.02013	0.70729
5	3383493	3383717	EnhancerD6024	AT5G10710	-0.298562	-0.0670234	-0.0120153	-0.298625	-0.209427	-0.0976448
5	3444247	3444936	EnhancerD6025	AT5G10920	-0.845281	-2.4482	-1.62289	-0.929593	-0.291602	-0.627438		L-Aspartase-like family protein
5	3465969	3466234	EnhancerD6026	AT5G10960	1.62947	1.70329	1.02551	0.416718	-0.193828	0.0879632		Polynucleotidyl transferase, ribonuclease H-like superfamily protein
5	3526134	3526585	EnhancerD6041	AT5G11090	1.67937	2.57179	2.79696	2.48483	1.93483	1.47801		serine-rich protein-related
5	3527835	3528292	EnhancerD6043	AT5G11090	1.67937	2.57179	2.79696	2.48483	1.93483	1.47801		serine-rich protein-related
5	3529886	3530147	EnhancerD6046	AT5G11100	-0.800585	-0.407125	2.19955	2.006	1.36139	1.46617	ATSYTD	Calcium-dependent lipid-binding (CaLB domain) family protein
5	3608759	3609319	EnhancerD6048	AT5G11310	0.307283	-1.16664	-0.33433	0.184892	-0.264223	-0.0537421	SOAR1	Pentatricopeptide repeat (PPR) superfamily protein
5	3661651	3662267	EnhancerD6051	AT5G11470	-2.0732	-1.30829	-1.02938	-0.419939	-0.0625904	-1.67544	ASI1	bromo-adjacent homology (BAH) domain-containing protein
5	3721707	3721962	EnhancerD6057	AT5G11580	-1.05625	-1.15104	-1.69312	-1.29689	-1.30207	-1.04477		Regulator of chromosome condensation (RCC1) family protein
5	3727016	3727302	EnhancerD6058	AT5G11590	-3.15623	-2.91519	-3.80929	-3.6345	-2.40959	-2.65871	TINY2	Integrase-type DNA-binding superfamily protein
5	4038650	4039795	EnhancerD6076	AT5G12440	-1.7981	-1.92314	-2.10606	-1.33674	-0.684062	-0.790813		CCCH-type zinc fingerfamily protein with RNA-binding domain
5	4152646	4152998	EnhancerD6080	AT5G13090	-2.29954	-5.00655	-2.56617	-2.33536	-2.88545	-1.56865
5	4277019	4277161	EnhancerD6104	AT5G13340	1.27622	1.05404	1.10811	0.874172	1.11887	0.288633
5	4519535	4519621	EnhancerD6108	AT5G14000	0.855004	1.61581	0.889937	0.499093	1.47266	0.498119	anac084	NAC domain containing protein 84
5	4874390	4874801	EnhancerD6127	AT5G15060	NA	NA	NA	NA	NA	NA		Lateral organ boundaries (LOB) domain family protein
5	4925173	4925629	EnhancerD6132	AT5G15170	-0.96082	-2.4891	-2.85692	-2.9805	-0.781967	-0.844658	TDP1	tyrosyl-DNA phosphodiesterase-related
5	5163189	5163996	EnhancerD6137	AT5G15820	0.439577	0.00236071	-0.115876	0.488553	-0.139977	-1.05107		RING/U-box superfamily protein
5	5287762	5288297	EnhancerD6146	AT5G16200	2.30393	-0.909764	0.668431	1.23104	1.86961	0.647812		50S ribosomal protein-related
5	5416456	5416524	EnhancerD6151	AT5G16567	NA	NA	NA	NA	NA	NA
5	5511271	5511423	EnhancerD6157	AT5G16760	1.36179	1.35685	1.17212	0.372241	-0.057029	-0.472047	AtITPK1	Inositol 1,3,4-trisphosphate 5/6-kinase family protein
5	5511592	5512171	EnhancerD6158	AT5G16760	1.36179	1.35685	1.17212	0.372241	-0.057029	-0.472047	AtITPK1	Inositol 1,3,4-trisphosphate 5/6-kinase family protein
5	5838498	5838919	EnhancerD6173	AT5G17710	-0.191373	-1.04898	-1.74172	-1.275	-0.484105	-0.516413	EMB1241	Co-chaperone GrpE family protein
5	5879366	5879920	EnhancerD6177	AT5G17800	-0.922309	-0.523381	-1.51746	-1.45816	-1.53523	-1.08969	AtMYB56	myb domain protein 56
5	5887307	5887809	EnhancerD6178	AT5G17820	NA	NA	NA	NA	NA	NA	PER57	Peroxidase superfamily protein
5	6045903	6046423	EnhancerD6184	AT5G18270	0.160504	2.18077	1.60507	3.78786	3.75212	4.81142	ANAC087	Arabidopsis NAC domain containing protein 87
5	6050058	6050337	EnhancerD6185	AT5G18280	0.966496	1.34197	0.617962	0.394961	0.117131	-0.328159	APY2	apyrase 2
5	6063590	6064198	EnhancerD6187	AT5G18320	NA	NA	0.436796	0.544556	NA	0.873506	PUB46	ARM repeat superfamily protein
5	6280758	6281012	EnhancerD6206	AT5G18830	-1.23512	-1.34541	-1.68342	-1.4206	-0.515955	-0.281239	ATSPL7	squamosa promoter binding protein-like 7
5	6287582	6288504	EnhancerD6207	AT5G18850	-1.88051	-1.33581	-1.24031	-1.71777	-1.06605	-0.128005
5	6319977	6320123	EnhancerD6210	AT5G18940	-0.0183122	0.255933	0.212487	0.496673	0.245779	0.326258		Mo25 family protein
5	6396088	6396348	EnhancerD6221	AT5G19095	NA	NA	NA	NA	NA	NA		pre-tRNA
5	6401894	6402231	EnhancerD6224	AT5G19095	NA	NA	NA	NA	NA	NA		pre-tRNA
5	6593941	6593993	EnhancerD6234	AT5G19540	-0.950997	-1.83185	-1.32997	-0.545368	-0.183435	-0.19327	DY1
5	6727820	6728180	EnhancerD6243	AT5G19900	1.18794	1.30217	0.816969	0.641966	0.622585	-0.537223		PRLI-interacting factor, putative
5	6977648	6978148	EnhancerD6248	AT5G20635	-2.05738	-2.48579	-1.6747	-2.56666	-2.65141	-2.22863	AGG3
5	6991200	6991764	EnhancerD6249	AT5G20660	-0.179709	-0.404303	0.209289	0.587315	1.17009	1.54307		Zn-dependent exopeptidases superfamily protein
5	6992685	6992717	EnhancerD6250	AT5G20670	-1.9589	-3.08286	-3.28274	-2.48319	-3.45265	-2.07664		Protein of unknown function (DUF1677)
5	7005040	7005817	EnhancerD6251	AT5G20700	-1.74629	-2.40377	-2.05294	-1.66946	-0.391215	-0.275719		Protein of unknown function (DUF581)
5	7060947	7061253	EnhancerD6255	AT5G20840	-1.22747	-0.902087	-1.02989	-1.01711	-0.780753	0.0257014	SAC4	Phosphoinositide phosphatase family protein
5	7230678	7230914	EnhancerD6261	AT5G21482	-0.532857	-0.817666	0.189941	-1.03663	-1.01965	-0.61628	ATCKX5	cytokinin oxidase 7
5	7269373	7269506	EnhancerD6267	AT5G21990	1.57547	1.73945	1.10463	0.590961	-0.0678827	-0.279203	AtTPR7	Tetratricopeptide repeat (TPR)-like superfamily protein
5	7464930	7465171	EnhancerD6284	AT5G22490	NA	NA	NA	NA	NA	NA		O-acyltransferase (WSD1-like) family protein
5	7667371	7667792	EnhancerD6295	AT5G22920	-1.27246	-1.01495	-0.674824	-1.87722	-2.22826	-2.00299	AtRZPF34	CHY-type/CTCHY-type/RING-type Zinc finger protein
5	7709051	7709378	EnhancerD6300	AT5G23010	-1.4355	-2.48009	-1.90325	-1.27924	-1.45528	-0.993068	GSM1	methylthioalkylmalate synthase 1
5	7844145	7844608	EnhancerD6314	AT5G23280	-3.72407	-2.76734	-3.10444	-3.07664	-2.94664	-2.78735	AtTCP7	TCP family transcription factor
5	7893506	7893575	EnhancerD6319	AT5G23430	-0.723265	0.0155293	0.532502	-0.330633	-1.17937	-1.44551	KTN80.4	Transducin/WD40 repeat-like superfamily protein
5	7902013	7902535	EnhancerD6320	AT5G23440	-0.928676	-0.422877	-0.107707	-0.00860473	0.442784	-0.332529	FTRA1	ferredoxin/thioredoxin reductase subunit A (variable subunit) 1
5	8003404	8003925	EnhancerD6324	AT5G23720	0.470877	1.4891	2.0851	2.24585	1.75409	1.20772	PHS1	dual specificity protein phosphatase family protein
5	8440273	8440431	EnhancerD6356	AT5G24655	2.03724	2.50715	1.79276	1.50831	1.36297	1.3831	LSU4	response to low sulfur 4
5	8528550	8528679	EnhancerD6358	AT5G24825	NA	NA	NA	0.544556	NA	NA	MIR169B	MIR169B; miRNA
5	8529064	8529874	EnhancerD6359	AT5G24830	-0.726443	-0.743243	-0.971874	-1.58073	-0.32901	-1.29474		Tetratricopeptide repeat (TPR)-like superfamily protein
5	8587199	8587557	EnhancerD6369	AT5G24930	-1.33837	-1.80423	-1.70396	-1.58212	-1.53102	-0.880278	ATCOL4	CONSTANS-like 4
5	8670340	8670899	EnhancerD6375	AT5G25130	-5.71055	-0.813185	-1.58788	-2.90512	-3.44031	-1.66224	CYP71B12	cytochrome P450, family 71, subfamily B, polypeptide 12
5	8675070	8675136	EnhancerD6377	AT5G25140	-2.48655	-0.636541	-0.215689	-1.61871	-2.91264	-0.57718	CYP71B13	cytochrome P450, family 71, subfamily B, polypeptide 13
5	8688689	8688809	EnhancerD6378	AT5G25160	-2.3987	-1.93098	-1.8729	-1.88221	-1.97808	-1.61046	ZFP3	zinc finger protein 3
5	8699190	8699363	EnhancerD6381	AT5G25180	0.160789	-0.407125	0.481588	0.454805	-0.447089	-0.045988	CYP71B14	cytochrome P450, family 71, subfamily B, polypeptide 14
5	8709677	8709972	EnhancerD6383	AT5G25190	-7.28635	-6.17365	-5.57071	-7.8246	-7.00628	-3.22728	ESE3	Integrase-type DNA-binding superfamily protein
5	8799125	8799574	EnhancerD6409	AT5G25360	0.214585	0.328742	0.405604	-0.172746	-0.292065	-0.314568
5	9296516	9296684	EnhancerD6432	AT5G26731	4.24805	3.45637	2.45722	3.82729	3.35433	3.8668
5	9474082	9474109	EnhancerD6438	AT5G26920	5.47271	5.56974	5.52162	5.64686	4.85969	5.21421	CBP60G	Cam-binding protein 60-like G
5	9534312	9534719	EnhancerD6442	AT5G27100	NA	0.937756	1.25613	1.95118	2.74365	0.996403	ATGLR2.1	glutamate receptor 2
5	9544421	9544515	EnhancerD6443	AT5G27120	-2.08611	-0.145292	1.49126	1.70042	1.3893	0.0234209		NOP56-like pre RNA processing ribonucleoprotein
5	9631083	9631818	EnhancerD6447	AT5G27320	-1.45756	0.133904	0.313062	-0.497934	-0.819236	0.754544	ATGID1C	alpha/beta-Hydrolases superfamily protein
5	9850793	9851037	EnhancerD6458	AT5G27807	NA	NA	NA	NA	NA	NA	EEP1	MIR164/MIR164C; miRNA
5	10296785	10297573	EnhancerD6476	AT5G28300	0.61612	0.0949442	-1.03275	-1.72276	-1.51443	-0.931038	AtGT2L	Duplicated homeodomain-like superfamily protein
5	10451914	10452327	EnhancerD6481	AT5G28490	-0.625031	-0.845448	-1.26548	1.03416	1.16105	0.673621	LSH1	Protein of unknown function (DUF640)
5	10656313	10656504	EnhancerD6485	AT5G28642	NA	NA	NA	NA	NA	NA
5	10876643	10876727	EnhancerD6493	AT5G28850	-0.655107	-0.00348768	-0.0774782	-0.0918985	-0.0936836	-0.15734		Calcium-binding EF-hand family protein
5	13107661	13107965	EnhancerD6511	AT5G34850	-0.544398	-1.12421	-1.5462	-1.33779	-1.05174	-0.525937	ATPAP26	purple acid phosphatase 26
5	13612419	13612936	EnhancerD6516	AT5G35407	NA	NA	NA	NA	NA	NA	MIR396B	MIR396B; miRNA
5	13899220	13899395	EnhancerD6522	AT5G35732	-0.965754	0.143692	0.684232	-0.38358	-0.303253	0.285628
5	13987420	13987762	EnhancerD6525	AT5G35810	NA	NA	NA	NA	NA	NA		Ankyrin repeat family protein
5	14066170	14066327	EnhancerD6530	AT5G35926	NA	NA	NA	0.544556	2.77648	NA		Protein with RNI-like/FBD-like domains
5	14066499	14066862	EnhancerD6531	AT5G35930	-1.17966	-1.47013	-2.0197	-0.814303	-1.42148	-1.94295		AMP-dependent synthetase and ligase family protein
5	14744867	14745163	EnhancerD6546	AT5G37250	NA	NA	NA	NA	NA	NA		RING/U-box superfamily protein
5	14771726	14771907	EnhancerD6548	AT5G37310	-0.599103	-0.760493	-0.316999	0.545097	1.23107	0.69632		Endomembrane protein 70 protein family
5	15138574	15138665	EnhancerD6570	AT5G37990	NA	NA	NA	NA	NA	NA	CIMT1	S-adenosyl-L-methionine-dependent methyltransferases superfamily protein
5	15307437	15307815	EnhancerD6582	AT5G38300	-2.3987	-0.934995	-2.9551	-2.89024	-2.98654	-2.57369
5	15342761	15342979	EnhancerD6583	AT5G38378	NA	NA	NA	NA	NA	NA		Plant thionin family protein
5	15562631	15562939	EnhancerD6593	AT5G38880	0.910615	1.35561	0.84506	0.98497	0.0597856	-0.660617	44048
5	15602273	15602565	EnhancerD6596	AT5G38980	-3.3464	-3.73166	-3.3435	-2.54602	-1.16789	0.0084157
5	15603667	15604354	EnhancerD6597	AT5G38980	-3.3464	-3.73166	-3.3435	-2.54602	-1.16789	0.0084157
5	15913775	15914357	EnhancerD6610	AT5G39760	2.44071	2.94563	2.30144	1.77701	2.01308	0.187201	AtHB23	homeobox protein 23
5	16047961	16048211	EnhancerD6617	AT5G40100	NA	NA	0.574499	NA	NA	NA		Disease resistance protein (TIR-NBS-LRR class) family
5	16087751	16088039	EnhancerD6620	AT5G40250	0.149589	0.49385	0.183275	0.335055	0.281782	-0.570808		RING/U-box superfamily protein
5	16327903	16328047	EnhancerD6631	AT5G40780	6.58894	6.72333	6.22901	6.74706	6.94562	6.09726	AtLHT1	lysine histidine transporter 1
5	16575567	16575887	EnhancerD6654	AT5G41401	NA	NA	NA	NA	NA	NA
5	16664583	16664628	EnhancerD6660	AT5G41670	1.67993	2.55311	3.07152	2.83639	1.92369	1.11008	PGD3	6-phosphogluconate dehydrogenase family protein
5	16714895	16715010	EnhancerD6663	AT5G41765	NA	NA	NA	NA	NA	NA		DNA-binding storekeeper protein-related transcriptional regulator
5	17115872	17116096	EnhancerD6678	AT5G42690	-0.800585	0.500042	-0.484701	-1.33787	-1.40887	0.0757684		Protein of unknown function, DUF547
5	17141266	17141852	EnhancerD6679	AT5G42740	-0.112004	-0.843903	-0.717587	-0.661236	0.145448	0.083379		Sugar isomerase (SIS) family protein
5	17197693	17197945	EnhancerD6681	AT5G42900	9.64875	9.0536	8.64481	8.50433	7.34929	-1.08969	COR27	cold regulated gene 27
5	17524761	17525065	EnhancerD6695	AT5G43620	3.20721	2.09646	0.999377	1.1161	0.677921	0.242911		Pre-mRNA cleavage complex II
5	17576813	17577059	EnhancerD6698	AT5G43745	-0.000583576	-1.90605	-1.98757	-1.87696	-1.4696	-2.00148		Protein of unknown function (DUF1012)
5	17647749	17647911	EnhancerD6705	AT5G43890	1.08138	NA	NA	NA	NA	NA	SUPER1	Flavin-binding monooxygenase family protein
5	17655633	17656319	EnhancerD6710	AT5G43900	1.69402	1.08218	0.646351	0.495688	0.297868	0.670651	ATMYA2	myosin 2
5	17767134	17767508	EnhancerD6713	AT5G44150	0.98882	0.748183	0.464411	1.29756	0.528707	0.364304
5	17790399	17790918	EnhancerD6717	AT5G44180	-1.07015	0.363786	0.743818	0.779192	0.394733	0.435898	RLT2	Homeodomain-like transcriptional regulator
5	17807892	17808102	EnhancerD6722	AT5G44210	3.43083	5.12026	4.6778	3.65857	3.62166	2.38153	ATERF-9	erf domain protein 9
5	18023288	18023767	EnhancerD6733	AT5G44680	-1.66047	-2.9264	-3.13865	-3.88776	-4.02421	-4.4275		DNA glycosylase superfamily protein
5	18082014	18082255	EnhancerD6740	AT5G44800	-0.108999	-0.381064	-0.0273226	0.11822	-0.0652342	0.267009	CHR4	chromatin remodeling 4
5	18082700	18083435	EnhancerD6741	AT5G44800	-0.108999	-0.381064	-0.0273226	0.11822	-0.0652342	0.267009	CHR4	chromatin remodeling 4
5	18429463	18430389	EnhancerD6762	AT5G45490	-0.982935	-2.28645	-0.996735	0.783126	1.42563	1.35519		P-loop containing nucleoside triphosphate hydrolases superfamily protein
5	18505338	18505473	EnhancerD6769	AT5G45630	-0.922309	-0.0292	-1.51546	0.545698	-0.561527	1.12587		Protein of unknown function, DUF584
5	18574028	18574313	EnhancerD6775	AT5G45790	NA	NA	1.69596	NA	NA	NA		Ubiquitin carboxyl-terminal hydrolase family protein
5	18574849	18575472	EnhancerD6776	AT5G45800	-4.105	-2.79121	-0.888789	-0.953924	-0.744782	0.173265	MEE62	Leucine-rich repeat protein kinase family protein
5	18592926	18593194	EnhancerD6779	AT5G45840	1.94883	-0.448361	-0.527592	0.0218472	-1.6604	-0.138374	MDIS1	Leucine-rich repeat protein kinase family protein
5	18926630	18927064	EnhancerD6790	AT5G46640	0.146248	-0.48806	-1.92167	-0.114312	0.266322	-0.562431	AHL8	AT hook motif DNA-binding family protein
[truncated: 99 more rows]
