# Supplementary material for: Dynamic enhancer transcription associates with reprogramming of immune genes during pattern triggered immunity in Arabidopsis
Source: BMC Biol. 2022 Jul 21;20:165. doi: 10.1186/s12915-022-01362-8 (PMC9301868; doi:10.1186/s12915-022-01362-8)
Supplement: Supplementary file 6 — Additional file 6: Table S5. Collection of different PAMPs-regulated transcribed enhancers. [file 12915_2022_1362_MOESM6_ESM.xlsx]

## Sheet: Enhancer-A
Table S5. Collection of different PAMPs-regulated transcribed enhancers
Chitin Up			Chitin Down			nlp20 Up			nlp20 Down			Pep2 Up			Pep2 Down
Names	Log2(fold change)		Name	Log2(fold change)		Names	Log2(fold change)		Name	Log2(fold change)		Names	Log2(fold change)		Names	Log2(fold change)
EnhancerA9	6.7522		EnhancerA6	-2.7534		EnhancerA9	8.8531		EnhancerA6	-0.6164		EnhancerA6	5.9538		EnhancerA21	-1.2074
EnhancerA24	1.4072		EnhancerA8	-1.9518		EnhancerA15	3.1009		EnhancerA8	-0.4431		EnhancerA8	0.1966		EnhancerA26	-0.074
EnhancerA36	1.4072		EnhancerA10	-0.2374		EnhancerA26	0.4778		EnhancerA10	-0.0999		EnhancerA9	8.8347		EnhancerA28	-1.5055
EnhancerA44	3.8458		EnhancerA21	-0.0978		EnhancerA28	0.264		EnhancerA21	-0.6074		EnhancerA10	0.5779		EnhancerA68	-0.2027
EnhancerA52	0.2872		EnhancerA26	-0.5163		EnhancerA32	1.5998		EnhancerA52	-0.1021		EnhancerA32	1.9372		EnhancerA100	-2.6843
EnhancerA70	2.8025		EnhancerA28	-0.9165		EnhancerA44	2.6602		EnhancerA53	-0.1131		EnhancerA36	2.6829		EnhancerA118	-0.8354
EnhancerA73	0.0303		EnhancerA32	-0.1498		EnhancerA57	0.4778		EnhancerA70	-0.5292		EnhancerA42	1.8174		EnhancerA149	-0.8354
EnhancerA80	8.6384		EnhancerA53	-1.5022		EnhancerA60	2.7743		EnhancerA83	-0.1513		EnhancerA44	1.8174		EnhancerA161	-1.3188
EnhancerA94	0.0679		EnhancerA57	-0.5163		EnhancerA67	0.3287		EnhancerA94	-1.2095		EnhancerA52	0.8877		EnhancerA178	-0.4692
EnhancerA107	1.4072		EnhancerA67	-0.111		EnhancerA68	0.0395		EnhancerA149	-0.2632		EnhancerA53	0.0848		EnhancerA179	-0.074
EnhancerA108	2.2648		EnhancerA68	-0.6221		EnhancerA72	2.7743		EnhancerA161	-1.4232		EnhancerA57	0.8556		EnhancerA205	-0.2446
EnhancerA117	6.668		EnhancerA75	-0.1995		EnhancerA73	0.1023		EnhancerA178	-0.9837		EnhancerA64	1.9102		EnhancerA214	-1.7899
EnhancerA119	2.4934		EnhancerA83	-3.4084		EnhancerA75	0.8817		EnhancerA205	-0.317		EnhancerA67	0.1248		EnhancerA227	-1.3719
EnhancerA123	1.4072		EnhancerA88	-0.507		EnhancerA80	9.242		EnhancerA214	-1.2095		EnhancerA70	1.87		EnhancerA242	-0.6945
EnhancerA135	3.0159		EnhancerA100	-0.0867		EnhancerA88	0.4373		EnhancerA225	-0.7999		EnhancerA73	0.0027		EnhancerA259	-0.8563
EnhancerA139	1.4072		EnhancerA109	-8.0539		EnhancerA100	1.5117		EnhancerA227	-0.846		EnhancerA75	1.123		EnhancerA264	-2.0172
EnhancerA140	3.0104		EnhancerA118	-1.2838		EnhancerA104	3.222		EnhancerA259	-0.0126		EnhancerA77	1.8174		EnhancerA271	-6.2295
EnhancerA141	1.4072		EnhancerA149	-1.2838		EnhancerA109	0.4476		EnhancerA264	-0.4253		EnhancerA80	9.3442		EnhancerA283	-2.237
EnhancerA151	2.2648		EnhancerA161	-0.1783		EnhancerA117	9.6596		EnhancerA271	-2.6874		EnhancerA83	0.6169		EnhancerA285	-0.2027
EnhancerA179	3.2819		EnhancerA178	-0.419		EnhancerA118	6.0483		EnhancerA283	-0.3357		EnhancerA88	0.2997		EnhancerA329	-1.7951
EnhancerA180	6.7079		EnhancerA205	-2.4397		EnhancerA123	2.7743		EnhancerA285	-0.5835		EnhancerA94	8.0069		EnhancerA332	-2.8573
EnhancerA186	1.1658		EnhancerA214	-2.2205		EnhancerA135	2.0424		EnhancerA329	-1.6943		EnhancerA107	1.9102		EnhancerA336	-0.074
EnhancerA188	1.4072		EnhancerA216	-0.5163		EnhancerA140	4.3121		EnhancerA332	-3.847		EnhancerA109	0.7272		EnhancerA338	-0.2458
EnhancerA220	3.0863		EnhancerA225	-1.8106		EnhancerA141	2.2924		EnhancerA338	-2.0969		EnhancerA117	8.8703		EnhancerA342	-0.817
EnhancerA262	1.3898		EnhancerA227	-1.7665		EnhancerA166	5.0568		EnhancerA342	-0.4973		EnhancerA119	2.3667		EnhancerA344	-0.8628
EnhancerA264	0.7589		EnhancerA232	-1.8106		EnhancerA177	2.7743		EnhancerA344	-0.4532		EnhancerA135	2.7198		EnhancerA357	-0.3963
EnhancerA272	2.8477		EnhancerA242	-1.797		EnhancerA179	4.1843		EnhancerA357	-0.7762		EnhancerA141	4.5107		EnhancerA360	-0.8296
EnhancerA279	4.1739		EnhancerA259	-2.198		EnhancerA180	9.6136		EnhancerA360	-0.2978		EnhancerA142	1.9102		EnhancerA370	-4.4632
EnhancerA290	2.1562		EnhancerA271	-3.7119		EnhancerA186	0.4459		EnhancerA362	-0.3922		EnhancerA180	7.1537		EnhancerA386	-2.5833
EnhancerA316	2.1562		EnhancerA283	-0.7581		EnhancerA216	3.7031		EnhancerA370	-2.906		EnhancerA186	0.29		EnhancerA401	-4.7239
EnhancerA331	1.4072		EnhancerA285	-7.3066		EnhancerA220	2.4211		EnhancerA382	-0.6183		EnhancerA215	1.9102		EnhancerA404	-0.8296
EnhancerA346	0.2084		EnhancerA298	-1.8396		EnhancerA232	0.5348		EnhancerA386	-0.6799		EnhancerA216	2.0394		EnhancerA405	-0.1331
EnhancerA353	1.4072		EnhancerA329	-7.2453		EnhancerA242	0.2527		EnhancerA401	-4.3497		EnhancerA220	1.3721		EnhancerA411	-0.0823
EnhancerA370	0.5936		EnhancerA332	-5.519		EnhancerA262	2.9463		EnhancerA404	-0.2978		EnhancerA225	0.501		EnhancerA417	-1.7356
EnhancerA382	0.5795		EnhancerA336	-0.5163		EnhancerA268	3.9036		EnhancerA405	-0.6688		EnhancerA232	2.3506		EnhancerA428	-0.074
EnhancerA402	0.7618		EnhancerA338	-0.7688		EnhancerA273	2.2924		EnhancerA417	-1.2434		EnhancerA260	1.9102		EnhancerA429	-1.3259
EnhancerA404	1.4766		EnhancerA342	-0.3822		EnhancerA297	4.7332		EnhancerA429	-0.7762		EnhancerA262	2.4009		EnhancerA444	-0.287
EnhancerA411	0.282		EnhancerA344	-0.3087		EnhancerA298	2.1324		EnhancerA430	-0.7892		EnhancerA273	1.8174		EnhancerA457	-0.5906
EnhancerA415	3.0864		EnhancerA357	-1.8294		EnhancerA308	4.2477		EnhancerA443	-6.663		EnhancerA277	1.8174		EnhancerA460	-0.9054
EnhancerA418	1.8396		EnhancerA360	-1.2507		EnhancerA317	2.6602		EnhancerA457	-0.1932		EnhancerA297	2.6544		EnhancerA487	-2.1088
EnhancerA419	3.0864		EnhancerA362	-0.3716		EnhancerA336	0.4778		EnhancerA460	-1.1974		EnhancerA298	1.7211		EnhancerA490	-0.123
EnhancerA434	0.4282		EnhancerA386	-6.5981		EnhancerA337	2.2924		EnhancerA487	-1.528		EnhancerA346	0.5142		EnhancerA495	-0.7674
EnhancerA442	4.7276		EnhancerA401	-0.2129		EnhancerA343	2.2924		EnhancerA490	-0.9064		EnhancerA356	1.8174		EnhancerA513	-0.2487
EnhancerA444	0.0292		EnhancerA405	-0.0342		EnhancerA346	0.0516		EnhancerA555	-0.799		EnhancerA362	1.3407		EnhancerA522	-1.0055
EnhancerA490	0.1991		EnhancerA417	-1.3342		EnhancerA356	3.7151		EnhancerA570	-0.3456		EnhancerA363	2.6829		EnhancerA534	-1.1834
EnhancerA495	1.5334		EnhancerA428	-0.5163		EnhancerA358	2.7743		EnhancerA574	-3.5177		EnhancerA382	1.0158		EnhancerA539	-1.0783
EnhancerA496	2.1562		EnhancerA429	-1.8294		EnhancerA359	3.7151		EnhancerA575	-1.2095		EnhancerA389	3.6575		EnhancerA555	-0.9091
EnhancerA513	0.2965		EnhancerA430	-3.7552		EnhancerA363	6.1351		EnhancerA624	-7.2742		EnhancerA402	1.4944		EnhancerA564	-0.074
EnhancerA533	3.5829		EnhancerA443	-0.4866		EnhancerA374	4.9304		EnhancerA632	-0.2591		EnhancerA410	1.9102		EnhancerA565	-0.074
EnhancerA534	0.4781		EnhancerA457	-0.6739		EnhancerA402	2.378		EnhancerA643	-0.5031		EnhancerA418	0.4458		EnhancerA574	-0.9189
EnhancerA539	1.2733		EnhancerA460	-0.9982		EnhancerA411	1.3772		EnhancerA646	-0.846		EnhancerA430	1.0453		EnhancerA575	-1.7899
EnhancerA551	7.2245		EnhancerA487	-2.5391		EnhancerA412	6.0127		EnhancerA667	-0.5617		EnhancerA434	2.2076		EnhancerA583	-0.0787
EnhancerA564	1.1945		EnhancerA512	-0.4327		EnhancerA418	1.4713		EnhancerA675	-4.1295		EnhancerA440	4.4041		EnhancerA618	-0.1671
EnhancerA570	0.3349		EnhancerA516	-2.9738		EnhancerA428	0.4778		EnhancerA684	-1.2095		EnhancerA442	4.7277		EnhancerA632	-0.5398
EnhancerA573	1.4072		EnhancerA522	-8.1512		EnhancerA434	2.1589		EnhancerA700	-0.0472		EnhancerA443	0.1446		EnhancerA646	-1.3719
EnhancerA574	0.8774		EnhancerA555	-0.2297		EnhancerA438	2.6602		EnhancerA706	-1.2567		EnhancerA446	1.9102		EnhancerA653	-0.074
EnhancerA575	5.501		EnhancerA565	-0.5163		EnhancerA444	0.1532		EnhancerA711	-0.033		EnhancerA458	1.9102		EnhancerA667	-0.04
EnhancerA583	5.8719		EnhancerA624	-7.0783		EnhancerA446	2.2924		EnhancerA714	-4.3459		EnhancerA493	1.9102		EnhancerA679	-2.1761
EnhancerA597	1.4072		EnhancerA626	-1.8106		EnhancerA493	2.2924		EnhancerA725	-0.2453		EnhancerA509	3.0012		EnhancerA684	-1.7899
EnhancerA618	0.6451		EnhancerA646	-1.7665		EnhancerA495	2.4567		EnhancerA732	-5.2504		EnhancerA512	0.1225		EnhancerA703	-0.074
EnhancerA632	0.1435		EnhancerA653	-0.5163		EnhancerA501	3.7151		EnhancerA752	-7.3606		EnhancerA516	1.7211		EnhancerA725	-1.3914
EnhancerA643	1.0939		EnhancerA667	-0.612		EnhancerA509	3.1009		EnhancerA760	-1.8223		EnhancerA533	4.8919		EnhancerA732	-4.7839
EnhancerA668	1.4072		EnhancerA679	-4.428		EnhancerA512	0.5388		EnhancerA764	-0.3413		EnhancerA551	7.4437		EnhancerA733	-0.4822
EnhancerA673	2.4934		EnhancerA684	-2.2205		EnhancerA513	0.023		EnhancerA782	-1.528		EnhancerA570	0.05		EnhancerA760	-1.3543
EnhancerA675	4.1664		EnhancerA700	-0.1315		EnhancerA516	9.1293		EnhancerA823	-0.6833		EnhancerA582	3.0012		EnhancerA764	-1.6517
EnhancerA689	1.4072		EnhancerA703	-0.5163		EnhancerA522	0.4125		EnhancerA829	-0.3005		EnhancerA607	1.8174		EnhancerA772	-0.074
EnhancerA690	1.4072		EnhancerA711	-9.0631		EnhancerA534	0.9037		EnhancerA846	-2.0436		EnhancerA622	1.9102		EnhancerA823	-0.5162
EnhancerA701	0.6405		EnhancerA714	-0.1689		EnhancerA539	1.4027		EnhancerA855	-4.9507		EnhancerA624	0.4295		EnhancerA829	-0.1732
EnhancerA705	1.108		EnhancerA725	-0.9682		EnhancerA551	8.7725		EnhancerA872	-0.0244		EnhancerA626	6.7254		EnhancerA846	-1.0992
EnhancerA706	1.3625		EnhancerA741	-0.9965		EnhancerA564	0.4778		EnhancerA876	-1.798		EnhancerA643	1.1022		EnhancerA855	-4.9552
EnhancerA707	3.2617		EnhancerA752	-7.5856		EnhancerA565	0.4778		EnhancerA912	-0.3855		EnhancerA675	3.4058		EnhancerA869	-0.074
EnhancerA722	2.2648		EnhancerA760	-2.5248		EnhancerA583	1.6339		EnhancerA917	-0.4287		EnhancerA690	1.8174		EnhancerA876	-2.3476
EnhancerA723	0.1086		EnhancerA764	-2.2111		EnhancerA606	2.2924		EnhancerA929	-0.3989		EnhancerA700	0.6747		EnhancerA897	-1.1266
EnhancerA732	0.0712		EnhancerA782	-0.25		EnhancerA618	0.0228		EnhancerA933	-0.5792		EnhancerA701	0.6068		EnhancerA929	-0.4527
EnhancerA733	1.5297		EnhancerA808	-0.5163		EnhancerA626	6.7494		EnhancerA942	-1.3755		EnhancerA705	0.5299		EnhancerA934	-1.5062
EnhancerA744	1.4072		EnhancerA823	-0.1398		EnhancerA639	5.3205		EnhancerA952	-1.8371		EnhancerA706	6.1443		EnhancerA940	-0.7674
EnhancerA768	1.4072		EnhancerA829	-0.4242		EnhancerA653	0.4778		EnhancerA962	-0.2162		EnhancerA711	0.2636		EnhancerA942	-0.9955
EnhancerA772	3.2292		EnhancerA840	-0.8482		EnhancerA668	2.2924		EnhancerA963	-0.166		EnhancerA714	2.2164		EnhancerA951	-2.013
EnhancerA801	1.2857		EnhancerA846	-6.0784		EnhancerA679	0.0564		EnhancerA967	-1.7933		EnhancerA715	3.0609		EnhancerA952	-2.3617
EnhancerA825	4.4769		EnhancerA848	-1.9465		EnhancerA697	2.6602		EnhancerA975	-0.2978		EnhancerA718	1.8174		EnhancerA962	-0.1686
EnhancerA836	2.8477		EnhancerA855	-5.5111		EnhancerA701	0.414		EnhancerA979	-0.2126		EnhancerA723	2.7518		EnhancerA963	-0.1918
EnhancerA838	2.6623		EnhancerA869	-0.5163		EnhancerA703	0.4778		EnhancerA1007	-0.7999		EnhancerA734	1.9102		EnhancerA967	-5.4384
EnhancerA872	4.7887		EnhancerA876	-2.8543		EnhancerA705	0.0492		EnhancerA1012	-0.8383		EnhancerA741	1.2967		EnhancerA975	-0.8296
EnhancerA912	0.4591		EnhancerA897	-0.9894		EnhancerA723	2.332		EnhancerA1021	-0.321		EnhancerA749	4.0151		EnhancerA979	-2.1056
EnhancerA913	1.4072		EnhancerA929	-0.1858		EnhancerA733	0.1686		EnhancerA1027	-0.2632		EnhancerA752	0.5525		EnhancerA1007	-1.3795
EnhancerA917	0.3835		EnhancerA940	-2.2205		EnhancerA741	0.3346		EnhancerA1048	-0.6714		EnhancerA780	1.9102		EnhancerA1012	-1.7576
EnhancerA930	1.4072		EnhancerA942	-2.4307		EnhancerA763	2.6602		EnhancerA1052	-0.9555		EnhancerA781	1.9102		EnhancerA1021	-0.6327
EnhancerA933	1.7837		EnhancerA951	-2.4204		EnhancerA772	2.7534		EnhancerA1053	-1.8131		EnhancerA782	0.5988		EnhancerA1029	-0.8354
EnhancerA934	1.4762		EnhancerA952	-2.7534		EnhancerA801	2.5266		EnhancerA1060	-0.2632		EnhancerA801	1.3051		EnhancerA1048	-0.756
EnhancerA961	2.8477		EnhancerA967	-2.8269		EnhancerA808	0.4778		EnhancerA1080	-1.2095		EnhancerA802	1.9102		EnhancerA1052	-1.4099
EnhancerA962	0.618		EnhancerA975	-1.2507		EnhancerA831	3.9036		EnhancerA1091	-0.7999		EnhancerA808	1.6926		EnhancerA1053	-2.3657
EnhancerA963	2.2021		EnhancerA978	-0.5163		EnhancerA832	2.6602		EnhancerA1095	-0.3057		EnhancerA822	2.3667		EnhancerA1060	-0.8354
EnhancerA979	0.5125		EnhancerA1007	-1.8106		EnhancerA834	3.7151		EnhancerA1097	-2.1378		EnhancerA825	1.9102		EnhancerA1080	-0.7674
EnhancerA982	3.5033		EnhancerA1012	-4.1673		EnhancerA838	3.2971		EnhancerA1106	-0.1117		EnhancerA828	3.0609		EnhancerA1091	-1.3795
EnhancerA998	2.4752		EnhancerA1021	-0.2978		EnhancerA840	1.5836		EnhancerA1111	-1.2567		EnhancerA832	3.6575		EnhancerA1093	-0.9202
EnhancerA1001	2.7341		EnhancerA1029	-1.2838		EnhancerA847	2.2924		EnhancerA1132	-0.0307		EnhancerA838	3.4602		EnhancerA1095	-0.1797
EnhancerA1006	1.4072		EnhancerA1036	-0.5163		EnhancerA848	0.1436		EnhancerA1151	-0.2632		EnhancerA840	1.6989		EnhancerA1097	-2.6771
EnhancerA1027	0.482		EnhancerA1048	-0.3154		EnhancerA852	3.7151		EnhancerA1166	-0.1231		EnhancerA847	2.3667		EnhancerA1105	-1.0864
EnhancerA1039	4.1937		EnhancerA1053	-2.7768		EnhancerA853	4.3121		EnhancerA1167	-0.7424		EnhancerA848	1.0783		EnhancerA1111	-1.782
EnhancerA1044	2.4934		EnhancerA1059	-0.2332		EnhancerA854	2.6602		EnhancerA1202	-0.6642		EnhancerA853	1.9102		EnhancerA1114	-1.8179
EnhancerA1052	0.0376		EnhancerA1080	-2.2205		EnhancerA869	0.4778		EnhancerA1218	-1.3755		EnhancerA872	7.1781		EnhancerA1126	-1.3795
EnhancerA1060	0.7641		EnhancerA1091	-1.8106		EnhancerA883	2.6602		EnhancerA1242	-0.7999		EnhancerA912	0.1926		EnhancerA1132	-1.2323
EnhancerA1070	4.6857		EnhancerA1093	-1.101		EnhancerA897	0.7773		EnhancerA1263	-2.9124		EnhancerA917	0.0588		EnhancerA1133	-0.074
EnhancerA1071	1.1425		EnhancerA1095	-0.1261		EnhancerA908	2.7743		EnhancerA1271	-0.2632		EnhancerA922	1.9102		EnhancerA1151	-0.8354
EnhancerA1087	1.7932		EnhancerA1097	-3.1363		EnhancerA930	2.2924		EnhancerA1274	-0.5953		EnhancerA926	3.0012		EnhancerA1166	-5.8201
EnhancerA1110	2.2681		EnhancerA1105	-2.5391		EnhancerA934	0.7362		EnhancerA1275	-0.5681		EnhancerA930	4.08		EnhancerA1167	-0.2106
EnhancerA1143	0.5919		EnhancerA1106	-0.2166		EnhancerA940	9.4149		EnhancerA1276	-0.303		EnhancerA933	0.7373		EnhancerA1202	-0.4909
EnhancerA1155	2.3824		EnhancerA1111	-2.1753		EnhancerA951	1.5355		EnhancerA1285	-0.2978		EnhancerA978	0.9484		EnhancerA1242	-1.3795
EnhancerA1157	3.8458		EnhancerA1114	-2.3028		EnhancerA978	0.4778		EnhancerA1286	-6.297		EnhancerA982	0.9484		EnhancerA1259	-0.074
EnhancerA1170	1.4072		EnhancerA1126	-1.8106		EnhancerA982	1.6985		EnhancerA1291	-0.2007		EnhancerA998	0.8968		EnhancerA1263	-1.3258
EnhancerA1182	3.4647		EnhancerA1132	-0.6892		EnhancerA998	1.9263		EnhancerA1317	-0.3018		EnhancerA1001	3.9136		EnhancerA1271	-0.8354
EnhancerA1189	1.1945		EnhancerA1133	-0.5163		EnhancerA1006	4.9304		EnhancerA1319	-0.9992		EnhancerA1011	2.3667		EnhancerA1272	-0.3963
EnhancerA1193	0.1111		EnhancerA1151	-1.2838		EnhancerA1011	3.1009		EnhancerA1321	-1.3773		EnhancerA1023	3.0012		EnhancerA1274	-0.915
EnhancerA1197	3.0864		EnhancerA1166	-7.2861		EnhancerA1023	2.2924		EnhancerA1373	-0.6741		EnhancerA1027	0.187		EnhancerA1276	-0.652
EnhancerA1202	0.3169		EnhancerA1167	-0.114		EnhancerA1026	2.6602		EnhancerA1374	-1.0459		EnhancerA1030	1.9102		EnhancerA1285	-0.8296
EnhancerA1217	2.3321		EnhancerA1214	-1.344		EnhancerA1029	3.3414		EnhancerA1375	-0.3096		EnhancerA1036	0.9484		EnhancerA1286	-6.514
EnhancerA1229	3.6353		EnhancerA1218	-2.4307		EnhancerA1036	0.4778		EnhancerA1381	-0.7709		EnhancerA1038	1.9102		EnhancerA1291	-0.1921
EnhancerA1230	1.4072		EnhancerA1222	-0.1221		EnhancerA1039	5.5758		EnhancerA1395	-1.2161		EnhancerA1039	3.4788		EnhancerA1317	-0.0309
EnhancerA1236	2.1562		EnhancerA1242	-1.8106		EnhancerA1059	0.5027		EnhancerA1404	-0.0633		EnhancerA1059	1.0339		EnhancerA1321	-1.5629
EnhancerA1261	0.9138		EnhancerA1259	-0.5163		EnhancerA1071	0.8852		EnhancerA1422	-0.6925		EnhancerA1070	1.8174		EnhancerA1341	-0.074
EnhancerA1271	0.427		EnhancerA1262	-3.3722		EnhancerA1087	2.1231		EnhancerA1423	-0.6287		EnhancerA1071	0.8472		EnhancerA1356	-0.5438
EnhancerA1284	3.8458		EnhancerA1263	-7.1335		EnhancerA1092	4.7332		EnhancerA1425	-0.3001		EnhancerA1087	0.39		EnhancerA1373	-5.7356
EnhancerA1292	3.5829		EnhancerA1272	-0.1186		EnhancerA1093	0.1256		EnhancerA1430	-0.0987		EnhancerA1092	3.637		EnhancerA1381	-0.5646
EnhancerA1302	2.8477		EnhancerA1274	-0.4402		EnhancerA1105	8.0376		EnhancerA1436	-0.6456		EnhancerA1106	0.2377		EnhancerA1404	-0.0582
EnhancerA1307	2.8477		EnhancerA1275	-7.2825		EnhancerA1110	9.1228		EnhancerA1438	-0.162		EnhancerA1110	8.2072		EnhancerA1421	-0.409
EnhancerA1319	0.9127		EnhancerA1276	-0.0115		EnhancerA1114	0.8541		EnhancerA1439	-0.491		EnhancerA1113	3.0012		EnhancerA1423	-0.2105
EnhancerA1364	2.2648		EnhancerA1277	-0.1979		EnhancerA1126	0.0529		EnhancerA1450	-0.1077		EnhancerA1115	1.8174		EnhancerA1430	-0.0646
EnhancerA1374	1.7338		EnhancerA1285	-1.2507		EnhancerA1133	0.4778		EnhancerA1451	-0.8396		EnhancerA1143	0.2937		EnhancerA1436	-1.2705
EnhancerA1381	0.5563		EnhancerA1286	-7.3751		EnhancerA1134	2.2924		EnhancerA1454	-0.5369		EnhancerA1149	1.9102		EnhancerA1438	-0.5352
EnhancerA1387	0.217		EnhancerA1291	-0.6093		EnhancerA1135	5.5182		EnhancerA1455	-1.6872		EnhancerA1155	2.3667		EnhancerA1439	-0.4662
EnhancerA1395	1.7097		EnhancerA1305	-0.7667		EnhancerA1143	0.981		EnhancerA1489	-1.8131		EnhancerA1165	1.9102		EnhancerA1450	-0.6169
EnhancerA1416	2.4743		EnhancerA1317	-0.6263		EnhancerA1165	4.5077		EnhancerA1519	-0.1641		EnhancerA1182	1.8174		EnhancerA1451	-0.8119
EnhancerA1417	0.2414		EnhancerA1321	-0.8459		EnhancerA1189	2.9168		EnhancerA1578	-0.1235		EnhancerA1189	2.9303		EnhancerA1458	-0.456
EnhancerA1419	1.3631		EnhancerA1341	-0.5163		EnhancerA1193	1.5265		EnhancerA1592	-1.2138		EnhancerA1193	2.2697		EnhancerA1459	-0.981
EnhancerA1420	1.118		EnhancerA1354	-1.2177		EnhancerA1197	2.2924		EnhancerA1604	-2.0416		EnhancerA1195	1.9102		EnhancerA1464	-0.2288
EnhancerA1421	0.4605		EnhancerA1356	-0.0053		EnhancerA1214	1.7736		EnhancerA1628	-1.2038		EnhancerA1197	1.8174		EnhancerA1489	-2.3657
EnhancerA1425	0.4607		EnhancerA1373	-0.4613		EnhancerA1222	0.4342		EnhancerA1649	-1.798		EnhancerA1214	2.1229		EnhancerA1519	-0.0792
EnhancerA1426	0.6051		EnhancerA1375	-0.6494		EnhancerA1237	4.3121		EnhancerA1661	-0.8331		EnhancerA1217	1.9102		EnhancerA1529	-0.074
EnhancerA1439	0.0451		EnhancerA1390	-0.0111		EnhancerA1259	0.4778		EnhancerA1670	-0.4039		EnhancerA1218	0.1882		EnhancerA1571	-0.074
EnhancerA1444	2.1353		EnhancerA1404	-0.1202		EnhancerA1261	0.4458		EnhancerA1691	-2.3475		EnhancerA1222	0.1395		EnhancerA1578	-3.1687
EnhancerA1445	0.3277		EnhancerA1422	-0.89		EnhancerA1262	1.5987		EnhancerA1716	-0.7388		EnhancerA1230	2.6544		EnhancerA1588	-0.0692
EnhancerA1451	0.3847		EnhancerA1423	-1.0311		EnhancerA1272	0.8852		EnhancerA1724	-0.1703		EnhancerA1244	3.0609		EnhancerA1592	-1.9297
EnhancerA1454	0.9873		EnhancerA1424	-0.303		EnhancerA1277	0.3805		EnhancerA1752	-2.9931		EnhancerA1261	0.412		EnhancerA1604	-0.6886
EnhancerA1459	0.531		EnhancerA1430	-0.1762		EnhancerA1298	2.7743		EnhancerA1762	-1.7544		EnhancerA1262	0.6802		EnhancerA1609	-0.8296
EnhancerA1464	0.5278		EnhancerA1433	-0.0328		EnhancerA1305	0.3049		EnhancerA1763	-0.0126		EnhancerA1275	1.8125		EnhancerA1642	-0.2779
EnhancerA1519	0.8322		EnhancerA1436	-0.1202		EnhancerA1314	3.9036		EnhancerA1764	-0.2978		EnhancerA1277	0.6786		EnhancerA1645	-0.2022
EnhancerA1528	0.5432		EnhancerA1438	-0.1908		EnhancerA1341	0.4778		EnhancerA1811	-0.0075		EnhancerA1289	1.8174		EnhancerA1649	-2.3476
EnhancerA1530	0.2403		EnhancerA1450	-0.2924		EnhancerA1354	1.6257		EnhancerA1812	-0.0051		EnhancerA1305	0.3027		EnhancerA1661	-0.0637
EnhancerA1533	1.843		EnhancerA1453	-0.2729		EnhancerA1356	0.0948		EnhancerA1826	-0.846		EnhancerA1319	0.1747		EnhancerA1670	-1.782
EnhancerA1537	2.1562		EnhancerA1455	-1.2057		EnhancerA1364	3.7151		EnhancerA1827	-3.0295		EnhancerA1351	1.9102		EnhancerA1718	-0.074
EnhancerA1542	0.592		EnhancerA1458	-0.2249		EnhancerA1387	0.0147		EnhancerA1837	-0.8275		EnhancerA1354	0.2176		EnhancerA1752	-4.7274
EnhancerA1564	0.6787		EnhancerA1460	-0.2181		EnhancerA1390	0.2551		EnhancerA1838	-0.7762		EnhancerA1374	0.5208		EnhancerA1762	-1.1439
EnhancerA1566	1.4072		EnhancerA1461	-0.7991		EnhancerA1416	2.342		EnhancerA1877	-6.2184		EnhancerA1375	0.2167		EnhancerA1764	-0.8296
EnhancerA1588	0.7937		EnhancerA1489	-2.7768		EnhancerA1417	0.5603		EnhancerA1883	-1.2567		EnhancerA1387	0.0588		EnhancerA1794	-1.3259
EnhancerA1599	7.4429		EnhancerA1529	-0.5163		EnhancerA1419	0.3985		EnhancerA1891	-1.2989		EnhancerA1390	0.3923		EnhancerA1803	-0.074
EnhancerA1610	1.4072		EnhancerA1571	-0.5163		EnhancerA1420	2.7831		EnhancerA1913	-0.7999		EnhancerA1395	0.7435		EnhancerA1826	-1.3719
EnhancerA1614	1.6785		EnhancerA1578	-3.5985		EnhancerA1421	0.1556		EnhancerA1924	-0.5321		EnhancerA1416	2.6021		EnhancerA1827	-0.0878
EnhancerA1670	1.9404		EnhancerA1592	-2.5112		EnhancerA1424	0.7342		EnhancerA1946	-0.846		EnhancerA1417	0.25		EnhancerA1837	-1.1226
EnhancerA1671	2.3664		EnhancerA1594	-1.9691		EnhancerA1426	0.5334		EnhancerA1971	-2.0093		EnhancerA1419	0.5722		EnhancerA1838	-1.3259
EnhancerA1674	2.9589		EnhancerA1604	-3.204		EnhancerA1433	0.1525		EnhancerA1987	-0.4468		EnhancerA1420	2.8153		EnhancerA1869	-0.074
EnhancerA1684	1.2351		EnhancerA1609	-1.2507		EnhancerA1444	2.2341		EnhancerA2008	-2.4777		EnhancerA1422	0.3754		EnhancerA1877	-2.1619
EnhancerA1692	4.0923		EnhancerA1626	-5.5462		EnhancerA1445	0.3061		EnhancerA2019	-2.2007		EnhancerA1424	0.7738		EnhancerA1883	-1.782
EnhancerA1713	9.1451		EnhancerA1628	-4.5804		EnhancerA1453	0.2162		EnhancerA2025	-0.1353		EnhancerA1425	0.1242		EnhancerA1891	-1.3782
EnhancerA1714	1.7093		EnhancerA1642	-0.2847		EnhancerA1458	0.4423		EnhancerA2040	-1.2567		EnhancerA1426	0.2777		EnhancerA1902	-0.074
EnhancerA1716	1.3838		EnhancerA1645	-0.7946		EnhancerA1459	0.7307		EnhancerA2043	-1.0564		EnhancerA1433	0.2316		EnhancerA1906	-1.3795
EnhancerA1720	1.3292		EnhancerA1649	-2.8543		EnhancerA1460	1.1902		EnhancerA2070	-2.9731		EnhancerA1444	2.5071		EnhancerA1913	-1.3795
EnhancerA1722	0.2989		EnhancerA1654	-1.7665		EnhancerA1461	0.1914		EnhancerA2087	-0.595		EnhancerA1445	0.6321		EnhancerA1926	-0.074
EnhancerA1724	0.2155		EnhancerA1657	-7.6906		EnhancerA1464	0.072		EnhancerA2099	-0.7762		EnhancerA1453	0.6237		EnhancerA1946	-1.3719
EnhancerA1752	0.3175		EnhancerA1661	-0.0276		EnhancerA1528	0.9626		EnhancerA2119	-1.7454		EnhancerA1454	0.6172		EnhancerA1955	-0.8296
EnhancerA1792	1.4072		EnhancerA1675	-0.5163		EnhancerA1529	0.4778		EnhancerA2140	-1.2783		EnhancerA1455	0.061		EnhancerA1971	-2.5906
EnhancerA1801	1.4072		EnhancerA1691	-1.2185		EnhancerA1530	0.7253		EnhancerA2163	-0.4181		EnhancerA1460	0.4512		EnhancerA1987	-1.3999
EnhancerA1811	0.9219		EnhancerA1718	-0.5163		EnhancerA1533	1.5014		EnhancerA2173	-0.5922		EnhancerA1461	0.3199		EnhancerA2000	-0.074
EnhancerA1812	1.0076		EnhancerA1735	-1.0529		EnhancerA1542	0.4785		EnhancerA2199	-0.0142		EnhancerA1506	1.9102		EnhancerA2008	-1.9913
EnhancerA1816	2.2434		EnhancerA1762	-0.5207		EnhancerA1564	0.0089		EnhancerA2208	-0.206		EnhancerA1515	1.8174		EnhancerA2025	-1.0713
EnhancerA1834	1.4072		EnhancerA1763	-2.198		EnhancerA1570	3.9036		EnhancerA2212	-2.1245		EnhancerA1528	0.6541		EnhancerA2040	-1.782
EnhancerA1835	2.1936		EnhancerA1764	-1.2507		EnhancerA1571	0.4778		EnhancerA2218	-2.0581		EnhancerA1530	0.1397		EnhancerA2043	-0.1304
EnhancerA1837	0.3835		EnhancerA1778	-0.8065		EnhancerA1588	1.2123		EnhancerA2224	-1.1281		EnhancerA1533	1.8407		EnhancerA2054	-0.2221
EnhancerA1847	1.4072		EnhancerA1788	-0.4822		EnhancerA1594	1.5426		EnhancerA2244	-1.443		EnhancerA1542	0.8601		EnhancerA2070	-3.4553
EnhancerA1851	7.9921		EnhancerA1789	-1.8877		EnhancerA1599	8.1275		EnhancerA2247	-0.2978		EnhancerA1564	0.419		EnhancerA2087	-1.4255
EnhancerA1872	3.1452		EnhancerA1794	-0.0101		EnhancerA1609	2.1662		EnhancerA2259	-0.8379		EnhancerA1589	4.3646		EnhancerA2140	-1.0955
EnhancerA1874	9.7861		EnhancerA1800	-0.5163		EnhancerA1614	1.2102		EnhancerA2261	-0.7186		EnhancerA1594	0.0182		EnhancerA2163	-1.6555
EnhancerA1878	2.4934		EnhancerA1803	-0.5163		EnhancerA1626	1.1265		EnhancerA2266	-0.0306		EnhancerA1599	7.1941		EnhancerA2168	-0.8354
EnhancerA1886	2.9691		EnhancerA1826	-1.7665		EnhancerA1642	0.6004		EnhancerA2270	-0.846		EnhancerA1614	1.3847		EnhancerA2173	-0.5116
EnhancerA1893	1.4072		EnhancerA1827	-3.9978		EnhancerA1645	1.4174		EnhancerA2274	-0.2999		EnhancerA1620	1.9102		EnhancerA2199	-1.3252
EnhancerA1908	3.8083		EnhancerA1838	-1.8294		EnhancerA1654	3.213		EnhancerA2281	-2.8322		EnhancerA1626	1.7627		EnhancerA2208	-0.2868
EnhancerA1924	1.3422		EnhancerA1869	-0.5163		EnhancerA1657	0.5179		EnhancerA2282	-2.0234		EnhancerA1627	1.9102		EnhancerA2212	-2.6741
EnhancerA1955	2.0446		EnhancerA1876	-0.0135		EnhancerA1660	3.9036		EnhancerA2291	-0.7762		EnhancerA1628	1.0434		EnhancerA2214	-0.0719
EnhancerA1956	3.0864		EnhancerA1877	-8.0996		EnhancerA1671	1.1108		EnhancerA2308	-3.3549		EnhancerA1643	3.8966		EnhancerA2218	-2.5825
EnhancerA1960	1.4072		EnhancerA1883	-2.1753		EnhancerA1674	3.1896		EnhancerA2313	-0.7762		EnhancerA1654	0.7415		EnhancerA2224	-0.7504
EnhancerA1969	3.1452		EnhancerA1891	-0.0588		EnhancerA1675	0.4778		EnhancerA2322	-1.9052		EnhancerA1657	0.7523		EnhancerA2244	-1.7806
EnhancerA1976	7.8767		EnhancerA1900	-0.3475		EnhancerA1681	2.2924		EnhancerA2327	-1.528		EnhancerA1667	2.3667		EnhancerA2247	-0.8296
EnhancerA1987	0.3892		EnhancerA1902	-0.5163		EnhancerA1684	1.4438		EnhancerA2341	-1.466		EnhancerA1671	1.3586		EnhancerA2261	-0.6147
EnhancerA1990	2.2648		EnhancerA1906	-1.8106		EnhancerA1713	9.3723		EnhancerA2361	-0.6686		EnhancerA1674	2.4327		EnhancerA2266	-0.1679
EnhancerA2050	1.4072		EnhancerA1913	-1.8106		EnhancerA1714	1.0506		EnhancerA2366	-0.0979		EnhancerA1675	5.1697		EnhancerA2267	-5.3277
EnhancerA2068	1.4072		EnhancerA1917	-0.2698		EnhancerA1718	0.4778		EnhancerA2379	-0.846		EnhancerA1681	3.0012		EnhancerA2278	-0.7595
EnhancerA2104	3.2996		EnhancerA1926	-0.5163		EnhancerA1720	1.5736		EnhancerA2380	-0.1765		EnhancerA1684	0.2705		EnhancerA2282	-0.4627
EnhancerA2136	2.5871		EnhancerA1946	-1.7665		EnhancerA1722	0.5473		EnhancerA2385	-0.3427		EnhancerA1690	1.9102		EnhancerA2287	-0.074
EnhancerA2142	0.9112		EnhancerA1971	-3.0206		EnhancerA1726	4.7332		EnhancerA2386	-0.7999		EnhancerA1691	1.2693		EnhancerA2291	-1.3259
EnhancerA2145	2.7341		EnhancerA1998	-0.1888		EnhancerA1735	1.1471		EnhancerA2387	-0.4464		EnhancerA1692	1.8174		EnhancerA2308	-3.8388
EnhancerA2152	0.3383		EnhancerA2000	-0.5163		EnhancerA1737	2.6602		EnhancerA2406	-6.6924		EnhancerA1695	2.3667		EnhancerA2322	-1.1331
EnhancerA2190	5.3039		EnhancerA2002	-1.7665		EnhancerA1754	4.5077		EnhancerA2430	-0.9714		EnhancerA1713	6.6056		EnhancerA2327	-2.1088
EnhancerA2192	1.4072		EnhancerA2005	-3.4453		EnhancerA1771	3.9036		EnhancerA2479	-0.7398		EnhancerA1714	0.9901		EnhancerA2341	-0.496
EnhancerA2194	4.5981		EnhancerA2008	-8.9136		EnhancerA1778	0.4964		EnhancerA2482	-3.3861		EnhancerA1716	0.422		EnhancerA2361	-0.9307
EnhancerA2199	0.0335		EnhancerA2019	-3.9709		EnhancerA1788	1.3039		EnhancerA2483	-2.3765		EnhancerA1720	1.446		EnhancerA2366	-0.0741
EnhancerA2208	0.0713		EnhancerA2025	-0.6392		EnhancerA1789	1.0764		EnhancerA2494	-0.7999		EnhancerA1722	0.8574		EnhancerA2370	-1.4605
EnhancerA2209	1.063		EnhancerA2040	-2.1753		EnhancerA1794	2.8559		EnhancerA2503	-0.0784		EnhancerA1724	0.0389		EnhancerA2379	-0.3494
EnhancerA2258	2.2113		EnhancerA2043	-1.2605		EnhancerA1799	2.6602		EnhancerA2507	-2.0154		EnhancerA1735	0.9259		EnhancerA2384	-5.8753
EnhancerA2264	1.4072		EnhancerA2054	-0.4741		EnhancerA1800	1.3306		EnhancerA2508	-0.281		EnhancerA1760	1.9102		EnhancerA2386	-1.3795
EnhancerA2265	8.523		EnhancerA2070	-4.8214		EnhancerA1803	0.4778		EnhancerA2531	-0.6241		EnhancerA1763	0.9162		EnhancerA2387	-1.2579
EnhancerA2267	2.8692		EnhancerA2084	-7.2947		EnhancerA1816	0.0142		EnhancerA2554	-0.7993		EnhancerA1771	1.9102		EnhancerA2406	-6.0648
EnhancerA2269	2.4934		EnhancerA2087	-1.1929		EnhancerA1835	0.7475		EnhancerA2580	-1.302		EnhancerA1773	1.9102		EnhancerA2426	-2.6741
EnhancerA2281	8.3343		EnhancerA2099	-1.8294		EnhancerA1851	5.3945		EnhancerA2620	-1.8313		EnhancerA1778	0.8632		EnhancerA2430	-0.0503
EnhancerA2294	8.8728		EnhancerA2119	-8.6907		EnhancerA1869	0.4778		EnhancerA2634	-0.2632		EnhancerA1788	0.8758		EnhancerA2435	-0.074
EnhancerA2299	8.5912		EnhancerA2140	-0.4026		EnhancerA1874	9.1305		EnhancerA2658	-1.5759		EnhancerA1789	2.0195		EnhancerA2479	-0.5682
EnhancerA2300	2.2267		EnhancerA2163	-1.3858		EnhancerA1876	0.8771		EnhancerA2678	-0.2978		EnhancerA1800	1.405		EnhancerA2482	-7.2482
EnhancerA2308	0.7744		EnhancerA2168	-1.2838		EnhancerA1880	3.1009		EnhancerA2691	-1.2567		EnhancerA1809	3.0012		EnhancerA2483	-5.9145
EnhancerA2314	7.2794		EnhancerA2173	-0.2475		EnhancerA1886	1.3306		EnhancerA2700	-1.2567		EnhancerA1811	0.8101		EnhancerA2488	-4.3975
EnhancerA2324	1.2464		EnhancerA2193	-5.9327		EnhancerA1893	4.5077		EnhancerA2761	-1.9404		EnhancerA1812	0.1276		EnhancerA2494	-1.3795
EnhancerA2330	1.0868		EnhancerA2212	-3.1814		EnhancerA1900	0.675		EnhancerA2770	-0.8033		EnhancerA1816	1.0523		EnhancerA2503	-1.917
EnhancerA2342	4.3795		EnhancerA2214	-0.4558		EnhancerA1902	0.4778		EnhancerA2771	-0.0619		EnhancerA1834	4.6692		EnhancerA2507	-2.5833
EnhancerA2346	2.1562		EnhancerA2218	-0.6129		EnhancerA1906	2.0677		EnhancerA2777	-2.6379		EnhancerA1835	1.2361		EnhancerA2517	-0.1667
EnhancerA2350	2.8477		EnhancerA2224	-0.7309		EnhancerA1908	4.9653		EnhancerA2820	-6.7438		EnhancerA1851	6.4526		EnhancerA2532	-0.167
EnhancerA2355	2.1562		EnhancerA2240	-5.692		EnhancerA1917	1.2134		EnhancerA2844	-4.7224		EnhancerA1874	6.8751		EnhancerA2594	-0.4063
EnhancerA2377	2.2648		EnhancerA2244	-0.3048		EnhancerA1926	0.4778		EnhancerA2845	-0.5587		EnhancerA1876	0.6827		EnhancerA2620	-0.6038
EnhancerA2380	0.835		EnhancerA2247	-1.2507		EnhancerA1955	1.3635		EnhancerA2849	-0.4833		EnhancerA1884	1.9102		EnhancerA2634	-0.8354
EnhancerA2385	1.9053		EnhancerA2259	-1.479		EnhancerA1960	4.2787		EnhancerA2867	-7.0711		EnhancerA1886	2.1548		EnhancerA2678	-0.8296
EnhancerA2399	1.4072		EnhancerA2261	-1.0815		EnhancerA1969	5.7961		EnhancerA2876	-0.5421		EnhancerA1893	2.3667		EnhancerA2688	-1.9251
EnhancerA2404	0.0303		EnhancerA2266	-0.3984		EnhancerA1976	7.9066		EnhancerA2882	-0.2978		EnhancerA1900	0.1697		EnhancerA2700	-1.782
EnhancerA2424	0.5086		EnhancerA2270	-1.7665		EnhancerA1990	5.2539		EnhancerA2885	-0.0735		EnhancerA1908	4.4258		EnhancerA2725	-0.074
EnhancerA2444	0.4714		EnhancerA2271	-0.5194		EnhancerA1997	3.3521		EnhancerA2888	-1.4873		EnhancerA1911	3.0609		EnhancerA2761	-1.5028
EnhancerA2447	2.1244		EnhancerA2274	-0.7058		EnhancerA1998	1.0698		EnhancerA2889	-3.9794		EnhancerA1917	1.0886		EnhancerA2767	-0.2021
EnhancerA2455	1.5004		EnhancerA2278	-2.1753		EnhancerA2000	0.4778		EnhancerA2895	-0.2978		EnhancerA1920	1.8174		EnhancerA2770	-0.1275
EnhancerA2479	0.6371		EnhancerA2282	-3.0086		EnhancerA2002	2.5183		EnhancerA2902	-2.427		EnhancerA1924	0.6241		EnhancerA2777	-1.4645
EnhancerA2488	0.527		EnhancerA2287	-0.5163		EnhancerA2005	0.4794		EnhancerA2916	-0.0305		EnhancerA1961	1.9102		EnhancerA2782	-0.8354
EnhancerA2506	3.5692		EnhancerA2291	-1.8294		EnhancerA2050	3.1009		EnhancerA2938	-0.5653		EnhancerA1969	4.3069		EnhancerA2810	-1.3259
EnhancerA2508	1.4914		EnhancerA2313	-0.8676		EnhancerA2054	0.3551		EnhancerA2956	-2.6892		EnhancerA1976	8.6799		EnhancerA2813	-0.1826
EnhancerA2509	2.2648		EnhancerA2322	-0.3086		EnhancerA2061	2.2924		EnhancerA2959	-0.2992		EnhancerA1998	0.5421		EnhancerA2820	-1.6039
EnhancerA2517	0.4266		EnhancerA2327	-2.5391		EnhancerA2084	0.3426		EnhancerA2965	-0.4662		EnhancerA2002	5.5942		EnhancerA2829	-0.2264
EnhancerA2532	0.0379		EnhancerA2341	-1.6556		EnhancerA2104	1.6985		EnhancerA2982	-7.4724		EnhancerA2005	0.8434		EnhancerA2842	-0.074
EnhancerA2537	1.4072		EnhancerA2345	-0.8048		EnhancerA2108	2.2924		EnhancerA3007	-1.2095		EnhancerA2019	8.1172		EnhancerA2844	-1.1622
EnhancerA2554	8.0705		EnhancerA2361	-0.3876		EnhancerA2136	0.0265		EnhancerA3022	-0.0855		EnhancerA2061	2.6544		EnhancerA2852	-0.0678
EnhancerA2574	3.1452		EnhancerA2366	-0.8391		EnhancerA2142	0.2639		EnhancerA3037	-0.2859		EnhancerA2084	0.3716		EnhancerA2867	-3.9443
EnhancerA2580	10.693		EnhancerA2367	-0.6885		EnhancerA2152	0.0447		EnhancerA3047	-1.3		EnhancerA2099	0.1531		EnhancerA2882	-0.8296
EnhancerA2587	2.2648		EnhancerA2370	-0.4414		EnhancerA2168	2.0124		EnhancerA3048	-1.3418		EnhancerA2104	0.8556		EnhancerA2885	-1.2888
EnhancerA2589	2.8477		EnhancerA2379	-1.7665		EnhancerA2190	6.5525		EnhancerA3050	-0.2632		EnhancerA2105	2.3667		EnhancerA2888	-0.8835
EnhancerA2594	0.4248		EnhancerA2384	-7.2268		EnhancerA2193	2.6741		EnhancerA3059	-1.3755		EnhancerA2107	3.0609		EnhancerA2889	-1.5806
EnhancerA2595	0.1454		EnhancerA2386	-1.8106		EnhancerA2209	0.0561		EnhancerA3065	-0.5312		EnhancerA2119	0.0921		EnhancerA2894	-0.9935
EnhancerA2597	6.0679		EnhancerA2387	-1.4093		EnhancerA2214	0.4113		EnhancerA3092	-0.2632		EnhancerA2136	1.2277		EnhancerA2895	-0.8296
EnhancerA2654	2.7547		EnhancerA2406	-6.4379		EnhancerA2240	1.9881		EnhancerA3094	-0.7339		EnhancerA2142	1.1886		EnhancerA2956	-3.234
EnhancerA2655	0.0523		EnhancerA2426	-3.1814		EnhancerA2250	5.3277		EnhancerA3108	-0.1502		EnhancerA2152	0.0162		EnhancerA2959	-0.1771
EnhancerA2660	2.8477		EnhancerA2430	-0.5861		EnhancerA2253	5.0568		EnhancerA3110	-1.1451		EnhancerA2177	1.9102		EnhancerA2965	-5.8456
EnhancerA2667	3.5057		EnhancerA2435	-0.5163		EnhancerA2258	5.4143		EnhancerA3165	-1.798		EnhancerA2190	5.8482		EnhancerA2981	-0.9955
EnhancerA2673	0.2294		EnhancerA2482	-7.6769		EnhancerA2265	2.5653		EnhancerA3178	-4.0231		EnhancerA2191	1.9102		EnhancerA2982	-1.4059
EnhancerA2695	3.5829		EnhancerA2483	-3.4029		EnhancerA2267	2.1897		EnhancerA3185	-0.0842		EnhancerA2192	2.7683		EnhancerA3037	-0.52
EnhancerA2715	1.4072		EnhancerA2494	-1.8106		EnhancerA2271	0.19		EnhancerA3195	-0.4526		EnhancerA2193	2.4038		EnhancerA3047	-3.1024
EnhancerA2731	2.7341		EnhancerA2503	-7.1406		EnhancerA2278	0.078		EnhancerA3202	-0.0099		EnhancerA2194	3.0609		EnhancerA3048	-0.919
EnhancerA2750	2.2648		EnhancerA2507	-6.5981		EnhancerA2283	2.2924		EnhancerA3210	-1.4094		EnhancerA2207	2.7683		EnhancerA3050	-0.8354
EnhancerA2767	0.2314		EnhancerA2522	-9.719		EnhancerA2287	5.2744		EnhancerA3214	-1.0662		EnhancerA2209	1.1501		EnhancerA3051	-0.3615
EnhancerA2771	1.5308		EnhancerA2531	-7.908		EnhancerA2294	6.5831		EnhancerA3216	-1.7104		EnhancerA2240	0.7652		EnhancerA3059	-1.9251
EnhancerA2777	1.2472		EnhancerA2546	-1.8715		EnhancerA2298	3.7151		EnhancerA3244	-0.5285		EnhancerA2243	3.0012		EnhancerA3065	-1.5948
EnhancerA2782	0.5355		EnhancerA2559	-0.3209		EnhancerA2299	8.8354		EnhancerA3248	-1.2095		EnhancerA2250	5.7506		EnhancerA3094	-0.3955
EnhancerA2805	6.2711		EnhancerA2562	-3.1649		EnhancerA2300	1.0699		EnhancerA3263	-2.1272		EnhancerA2258	4.2009		EnhancerA3108	-2.9429
EnhancerA2810	1.0037		EnhancerA2600	-0.0786		EnhancerA2305	4.3121		EnhancerA3275	-0.687		EnhancerA2259	5.5492		EnhancerA3110	-0.4316
EnhancerA2813	1.3899		EnhancerA2620	-0.2503		EnhancerA2314	7.6207		EnhancerA3288	-0.4048		EnhancerA2265	8.7253		EnhancerA3141	-0.074
EnhancerA2824	2.1562		EnhancerA2634	-1.2838		EnhancerA2324	3.2204		EnhancerA3289	-0.006		EnhancerA2270	8.5617		EnhancerA3162	-0.074
EnhancerA2839	0.1394		EnhancerA2653	-0.0491		EnhancerA2330	2.3802		EnhancerA3318	-1.8728		EnhancerA2271	0.1635		EnhancerA3165	-2.3476
EnhancerA2842	0.4455		EnhancerA2656	-0.1493		EnhancerA2345	2.022		EnhancerA3321	-0.5933		EnhancerA2273	1.8174		EnhancerA3178	-3.9046
EnhancerA2844	0.4933		EnhancerA2658	-2.4932		EnhancerA2346	4.7332		EnhancerA3353	-0.2978		EnhancerA2274	0.2817		EnhancerA3185	-0.5368
EnhancerA2845	0.6783		EnhancerA2678	-1.2507		EnhancerA2350	2.2924		EnhancerA3359	-0.7999		EnhancerA2281	8.2552		EnhancerA3186	-0.501
EnhancerA2876	0.6178		EnhancerA2684	-1.8106		EnhancerA2353	4.7332		EnhancerA3408	-0.4401		EnhancerA2294	8.9793		EnhancerA3195	-0.861
EnhancerA2883	2.4806		EnhancerA2688	-2.4307		EnhancerA2362	3.1009		EnhancerA3412	-0.2978		EnhancerA2299	9.2484		EnhancerA3202	-1.8422
EnhancerA2884	2.7341		EnhancerA2691	-2.1753		EnhancerA2367	0.0549		EnhancerA3420	-2.863		EnhancerA2300	1.6627		EnhancerA3210	-0.2769
EnhancerA2888	0.0292		EnhancerA2700	-2.1753		EnhancerA2370	0.396		EnhancerA3425	-1.2055		EnhancerA2313	1.8246		EnhancerA3216	-6.3237
EnhancerA2902	1.5074		EnhancerA2725	-0.5163		EnhancerA2384	0.464		EnhancerA3433	-0.7999		EnhancerA2314	9.3994		EnhancerA3240	-0.3659
EnhancerA2910	2.2622		EnhancerA2742	-0.2133		EnhancerA2399	6.4848		EnhancerA3435	-0.2632		EnhancerA2324	2.7249		EnhancerA3244	-0.7544
EnhancerA2914	3.2617		EnhancerA2761	-0.5894		EnhancerA2404	0.6789		EnhancerA3439	-0.4286		EnhancerA2330	1.9182		EnhancerA3246	-1.1754
EnhancerA2925	1.4072		EnhancerA2770	-0.0169		EnhancerA2411	2.6602		EnhancerA3467	-0.0953		EnhancerA2342	1.9102		EnhancerA3248	-1.7899
EnhancerA2927	1.4072		EnhancerA2812	-1.7665		EnhancerA2424	1.2521		EnhancerA3500	-1.5759		EnhancerA2345	1.3735		EnhancerA3250	-1.0783
EnhancerA2948	3.1071		EnhancerA2820	-0.5695		EnhancerA2425	4.7206		EnhancerA3533	-2.3906		EnhancerA2346	2.7683		EnhancerA3252	-1.3473
EnhancerA2957	0.7965		EnhancerA2829	-0.1569		EnhancerA2426	2.3599		EnhancerA3536	-0.0157		EnhancerA2362	1.9102		EnhancerA3263	-0.524
EnhancerA2958	0.8305		EnhancerA2849	-7.2793		EnhancerA2435	0.4778		EnhancerA3560	-0.2632		EnhancerA2367	0.1446		EnhancerA3264	-0.068
EnhancerA2967	4.2607		EnhancerA2852	-0.0434		EnhancerA2439	2.2924		EnhancerA3565	-0.3854		EnhancerA2380	0.2339		EnhancerA3275	-1.1295
EnhancerA2970	3.2617		EnhancerA2867	-1.6526		EnhancerA2443	3.9036		EnhancerA3567	-1.0187		EnhancerA2385	0.7633		EnhancerA3301	-7.5902
EnhancerA2979	0.4621		EnhancerA2882	-0.2889		EnhancerA2444	0.4199		EnhancerA3569	-1.8028		EnhancerA2399	1.8174		EnhancerA3318	-0.0831
EnhancerA2981	1.1748		EnhancerA2885	-0.6946		EnhancerA2447	2.2602		EnhancerA3571	-0.1863		EnhancerA2401	4.0471		EnhancerA3321	-0.5889
EnhancerA2985	0.839		EnhancerA2889	-4.7855		EnhancerA2455	1.5211		EnhancerA3591	-0.7999		EnhancerA2404	0.8404		EnhancerA3353	-0.8296
EnhancerA2986	2.1562		EnhancerA2894	-1.7144		EnhancerA2488	1.4039		EnhancerA3609	-0.713		EnhancerA2424	0.4192		EnhancerA3354	-0.0682
EnhancerA3006	1.9744		EnhancerA2895	-1.2507		EnhancerA2517	0.7984		EnhancerA3615	-1.1955		EnhancerA2425	1.9102		EnhancerA3412	-0.8296
EnhancerA3022	0.3142		EnhancerA2916	-0.3482		EnhancerA2521	2.6602		EnhancerA3631	-1.2772		EnhancerA2440	3.0012		EnhancerA3420	-2.7791
EnhancerA3038	1.4072		EnhancerA2936	-0.0159		EnhancerA2522	0.2757		EnhancerA3646	-0.6695		EnhancerA2443	1.9102		EnhancerA3425	-0.7085
EnhancerA3041	2.7341		EnhancerA2938	-0.0496		EnhancerA2532	0.049		EnhancerA3658	-1.4903		EnhancerA2444	0.8369		EnhancerA3433	-1.3795
EnhancerA3051	0.116		EnhancerA2946	-0.5163		EnhancerA2546	0.0894		EnhancerA3659	-2.1246		EnhancerA2447	0.8556		EnhancerA3434	-0.0392
EnhancerA3055	1.4072		EnhancerA2956	-2.6858		EnhancerA2558	2.6602		EnhancerA3665	-5.6191		EnhancerA2455	1.7394		EnhancerA3435	-0.8354
EnhancerA3109	2.2738		EnhancerA2959	-0.3737		EnhancerA2559	0.5852		EnhancerA3691	-0.7727		EnhancerA2480	1.8174		EnhancerA3439	-0.2727
EnhancerA3110	0.9521		EnhancerA2965	-3.1363		EnhancerA2562	1.5488		EnhancerA3694	-1.798		EnhancerA2506	1.9102		EnhancerA3467	-0.8935
EnhancerA3122	1.4508		EnhancerA2982	-0.5186		EnhancerA2563	5.5182		EnhancerA3709	-0.2632		EnhancerA2508	0.6154		EnhancerA3474	-0.074
EnhancerA3123	2.1562		EnhancerA3007	-2.2205		EnhancerA2589	2.6602		EnhancerA3710	-0.2978		EnhancerA2521	1.9102		EnhancerA3492	-1.1525
EnhancerA3128	2.4934		EnhancerA3037	-0.6662		EnhancerA2594	0.2099		EnhancerA3723	-1.8371		EnhancerA2522	0.9115		EnhancerA3495	-0.3571
EnhancerA3129	0.7137		EnhancerA3047	-3.5335		EnhancerA2595	0.0253		EnhancerA3724	-0.7945		EnhancerA2531	1.3125		EnhancerA3499	-0.3128
EnhancerA3145	2.6201		EnhancerA3048	-0.5642		EnhancerA2597	1.2342		EnhancerA3732	-2.3765		EnhancerA2546	6.2205		EnhancerA3500	-2.1008
EnhancerA3154	2.8477		EnhancerA3050	-0.322		EnhancerA2600	1.0186		EnhancerA3733	-1.5759		EnhancerA2550	1.9102		EnhancerA3525	-0.0596
EnhancerA3177	2.2648		EnhancerA3059	-2.4307		EnhancerA2653	1.4676		EnhancerA3737	-0.2632		EnhancerA2554	7.4429		EnhancerA3538	-0.1013
EnhancerA3184	1.4072		EnhancerA3065	-1.1707		EnhancerA2654	3.5275		EnhancerA3778	-0.2632		EnhancerA2559	0.6305		EnhancerA3555	-0.7009
EnhancerA3185	0.2891		EnhancerA3067	-0.2822		EnhancerA2655	2.7857		EnhancerA3786	-0.7082		EnhancerA2562	0.3468		EnhancerA3558	-0.074
EnhancerA3194	3.9319		EnhancerA3092	-1.2838		EnhancerA2656	2.0759		EnhancerA3826	-0.2746		EnhancerA2563	1.8174		EnhancerA3560	-0.8354
EnhancerA3195	0.0763		EnhancerA3094	-0.196		EnhancerA2673	0.0526		EnhancerA3858	-0.9548		EnhancerA2574	1.9102		EnhancerA3565	-1.2184
EnhancerA3201	0.4455		EnhancerA3108	-3.3343		EnhancerA2684	2.993		EnhancerA3873	-2.4416		EnhancerA2580	7.5275		EnhancerA3567	-1.1193
EnhancerA3202	1.1785		EnhancerA3124	-1.3005		EnhancerA2688	2.9501		EnhancerA3879	-6.1825		EnhancerA2595	0.6029		EnhancerA3569	-0.7048
EnhancerA3214	0.0778		EnhancerA3141	-0.5163		EnhancerA2707	2.6602		EnhancerA3885	-1.3755		EnhancerA2597	7.3927		EnhancerA3571	-0.6715
EnhancerA3228	8.8029		EnhancerA3162	-0.5163		EnhancerA2725	0.4778		EnhancerA3902	-0.846		EnhancerA2600	1.0473		EnhancerA3591	-1.3795
EnhancerA3229	7.7443		EnhancerA3165	-2.8543		EnhancerA2726	5.1295		EnhancerA3910	-0.7762		EnhancerA2640	1.8174		EnhancerA3615	-0.2141
EnhancerA3241	2.8477		EnhancerA3178	-2.3817		EnhancerA2735	4.5077		EnhancerA3918	-1.1933		EnhancerA2653	2.0417		EnhancerA3618	-0.1456
EnhancerA3242	1.4072		EnhancerA3186	-3.1814		EnhancerA2742	7.008		EnhancerA3941	-2.5206		EnhancerA2654	5.9671		EnhancerA3631	-3.0023
EnhancerA3244	0.0449		EnhancerA3187	-0.5163		EnhancerA2745	3.1009		EnhancerA3957	-0.3976		EnhancerA2655	4.3265		EnhancerA3640	-0.074
EnhancerA3248	0.0679		EnhancerA3210	-1.5216		EnhancerA2760	2.6602		EnhancerA3960	-0.7231		EnhancerA2656	2.4259		EnhancerA3641	-0.074
EnhancerA3264	0.9957		EnhancerA3216	-6.7052		EnhancerA2767	1.0996		EnhancerA3974	-0.0689		EnhancerA2658	0.0126		EnhancerA3644	-0.074
EnhancerA3265	1.4072		EnhancerA3223	-0.8217		EnhancerA2782	0.9575		EnhancerA3989	-0.7376		EnhancerA2673	0.3002		EnhancerA3646	-0.8075
EnhancerA3276	2.8477		EnhancerA3240	-0.1502		EnhancerA2788	2.2924		EnhancerA4036	-6.0492		EnhancerA2684	5.9471		EnhancerA3658	-0.4984
EnhancerA3294	3.2617		EnhancerA3246	-7.0658		EnhancerA2805	5.3958		EnhancerA4045	-0.2978		EnhancerA2685	3.6163		EnhancerA3665	-2.6005
EnhancerA3296	1.3451		EnhancerA3249	-0.3094		EnhancerA2810	0.8852		EnhancerA4046	-0.8255		EnhancerA2691	5.9441		EnhancerA3691	-1.1985
EnhancerA3310	2.1562		EnhancerA3250	-1.5321		EnhancerA2812	8.9192		EnhancerA4090	-0.6791		EnhancerA2726	2.3667		EnhancerA3694	-0.4671
EnhancerA3324	1.4072		EnhancerA3252	-2.7998		EnhancerA2813	0.5825		EnhancerA4117	-0.9358		EnhancerA2734	3.4788		EnhancerA3709	-0.8354
EnhancerA3347	1.3116		EnhancerA3263	-0.4048		EnhancerA2816	2.2924		EnhancerA4137	-0.9548		EnhancerA2742	9.66		EnhancerA3710	-0.8296
EnhancerA3371	2.7341		EnhancerA3275	-1.2335		EnhancerA2829	0.6625		EnhancerA4143	-1.9568		EnhancerA2760	3.0312		EnhancerA3723	-2.3617
EnhancerA3374	7.2368		EnhancerA3288	-0.4051		EnhancerA2831	2.7743		EnhancerA4151	-1.5759		EnhancerA2768	1.9102		EnhancerA3724	-0.6459
EnhancerA3383	2.0687		EnhancerA3289	-0.9271		EnhancerA2839	7.6575		EnhancerA4200	-0.1392		EnhancerA2771	2.2664		EnhancerA3726	-0.1371
EnhancerA3391	2.7341		EnhancerA3291	-1.8106		EnhancerA2842	2.9418		EnhancerA4202	-1.2567		EnhancerA2805	1.405		EnhancerA3732	-2.9475
EnhancerA3394	2.1562		EnhancerA3301	-0.8961		EnhancerA2851	3.1009		EnhancerA4225	-0.2632		EnhancerA2809	2.3667		EnhancerA3733	-2.1008
EnhancerA3418	1.7521		EnhancerA3318	-0.8654		EnhancerA2852	0.0203		EnhancerA4231	-0.6752		EnhancerA2812	8.3526		EnhancerA3746	-0.074
EnhancerA3419	1.1263		EnhancerA3321	-0.6597		EnhancerA2881	3.9036		EnhancerA4234	-0.3495		EnhancerA2819	1.8174		EnhancerA3761	-5.0301
EnhancerA3423	2.8477		EnhancerA3353	-1.2507		EnhancerA2883	2.1391		EnhancerA4237	-3.1339		EnhancerA2835	1.8174		EnhancerA3778	-0.8354
EnhancerA3425	0.2806		EnhancerA3354	-2.8543		EnhancerA2894	0.95		EnhancerA4246	-0.4729		EnhancerA2839	0.8457		EnhancerA3802	-0.3614
EnhancerA3431	1.4072		EnhancerA3359	-1.8106		EnhancerA2909	4.7332		EnhancerA4250	-0.5637		EnhancerA2843	3.0012		EnhancerA3803	-0.074
EnhancerA3440	2.1562		EnhancerA3377	-0.5163		EnhancerA2910	1.8128		EnhancerA4295	-0.5722		EnhancerA2845	0.3011		EnhancerA3804	-4.4143
EnhancerA3467	0.0208		EnhancerA3392	-0.5163		EnhancerA2935	5.0568		EnhancerA4296	-0.7999		EnhancerA2849	1.9771		EnhancerA3828	-0.0638
EnhancerA3477	0.973		EnhancerA3399	-0.998		EnhancerA2936	2.1021		EnhancerA4303	-0.0553		EnhancerA2876	0.1236		EnhancerA3829	-2.4011
EnhancerA3492	2.4754		EnhancerA3408	-0.1726		EnhancerA2946	4.236		EnhancerA4304	-0.5258		EnhancerA2881	2.3667		EnhancerA3844	-0.074
EnhancerA3493	3.8289		EnhancerA3412	-1.2507		EnhancerA2948	7.626		EnhancerA4321	-0.3453		EnhancerA2883	1.405		EnhancerA3873	-0.8935
EnhancerA3499	0.2975		EnhancerA3420	-0.2589		EnhancerA2957	0.2468		EnhancerA4333	-0.4102		EnhancerA2884	3.0012		EnhancerA3874	-0.7556
EnhancerA3519	2.7341		EnhancerA3433	-1.8106		EnhancerA2958	6.0123		EnhancerA4338	-3.4497		EnhancerA2901	1.8174		EnhancerA3880	-0.303
EnhancerA3524	1.4358		EnhancerA3434	-0.5328		EnhancerA2970	4.9304		EnhancerA4345	-1.3755		EnhancerA2902	1.106		EnhancerA3885	-1.9251
EnhancerA3547	0.0948		EnhancerA3435	-0.322		EnhancerA2979	7.9884		EnhancerA4366	-0.9928		EnhancerA2908	1.9102		EnhancerA3902	-0.4422
EnhancerA3568	2.1562		EnhancerA3439	-0.437		EnhancerA2981	2.9708		EnhancerA4376	-0.162		EnhancerA2910	2.6786		EnhancerA3910	-1.3259
EnhancerA3572	1.8158		EnhancerA3442	-0.2582		EnhancerA2984	4.5832		EnhancerA4420	-0.1367		EnhancerA2916	0.2511		EnhancerA3914	-5.2764
EnhancerA3606	3.8458		EnhancerA3474	-0.5163		EnhancerA2985	3.094		EnhancerA4423	-0.7762		EnhancerA2935	3.9517		EnhancerA3918	-0.3282
EnhancerA3607	2.1562		EnhancerA3495	-1.8106		EnhancerA3006	1.7974		EnhancerA4428	-0.846		EnhancerA2936	2.8852		EnhancerA3941	-3.1024
EnhancerA3614	3.8458		EnhancerA3500	-2.4932		EnhancerA3041	4.1236		EnhancerA4437	-0.0664		EnhancerA2938	0.0116		EnhancerA3957	-0.3193
EnhancerA3628	3.0864		EnhancerA3504	-5.8189		EnhancerA3051	0.2006		EnhancerA4459	-0.1645		EnhancerA2939	3.5953		EnhancerA3974	-0.9926
EnhancerA3641	0.4455		EnhancerA3525	-7.6187		EnhancerA3067	0.1706		EnhancerA4464	-6.8434		EnhancerA2946	3.7166		EnhancerA3991	-0.074
EnhancerA3644	1.3703		EnhancerA3526	-7.5187		EnhancerA3089	3.7151		EnhancerA4469	-5.83		EnhancerA2948	3.6406		EnhancerA4036	-6.173
EnhancerA3658	0.3253		EnhancerA3533	-3.4453		EnhancerA3109	1.6985		EnhancerA4480	-0.869		EnhancerA2957	1.4029		EnhancerA4045	-0.8296
EnhancerA3663	1.4072		EnhancerA3536	-0.9288		EnhancerA3122	5.4178		EnhancerA4509	-1.7887		EnhancerA2958	5.3068		EnhancerA4046	-2.2232
EnhancerA3691	1.1487		EnhancerA3538	-2.2847		EnhancerA3123	2.7743		EnhancerA4525	-6.9959		EnhancerA2967	1.9102		EnhancerA4053	-0.074
EnhancerA3702	8.3648		EnhancerA3555	-0.085		EnhancerA3124	0.9871		EnhancerA4529	-0.898		EnhancerA2979	7.9475		EnhancerA4094	-0.5083
EnhancerA3719	0.1607		EnhancerA3558	-0.5163		EnhancerA3129	9.3097		EnhancerA4539	-0.4039		EnhancerA2985	0.0314		EnhancerA4108	-0.074
EnhancerA3724	1.5073		EnhancerA3560	-1.2838		EnhancerA3141	0.4778		EnhancerA4556	-8.767		EnhancerA3006	2.8428		EnhancerA4109	-0.2734
EnhancerA3726	1.154		EnhancerA3565	-0.3296		EnhancerA3145	2.7659		EnhancerA4559	-4.1744		EnhancerA3007	0.3536		EnhancerA4137	-1.0397
EnhancerA3731	1.1945		EnhancerA3567	-0.8976		EnhancerA3153	3.1009		EnhancerA4595	-2.213		EnhancerA3013	3.0609		EnhancerA4139	-0.4022
EnhancerA3761	2.2808		EnhancerA3569	-0.9599		EnhancerA3162	0.4778		EnhancerA4596	-7.6879		EnhancerA3022	0.9035		EnhancerA4143	-2.3369
EnhancerA3804	0.171		EnhancerA3571	-0.3056		EnhancerA3177	4.7332		EnhancerA4601	-2.0108		EnhancerA3029	1.9102		EnhancerA4151	-1.1711
EnhancerA3816	1.7723		EnhancerA3591	-1.8106		EnhancerA3186	2.3028		EnhancerA4608	-0.2632		EnhancerA3038	3.0609		EnhancerA4199	-6.1371
EnhancerA3828	2.0387		EnhancerA3609	-0.0475		EnhancerA3187	0.4778		EnhancerA4628	-0.4736		EnhancerA3067	0.2511		EnhancerA4200	-0.4575
EnhancerA3863	0.8589		EnhancerA3615	-0.3387		EnhancerA3192	3.1009		EnhancerA4632	-0.1104		EnhancerA3092	1.8721		EnhancerA4202	-1.782
EnhancerA3864	8.7267		EnhancerA3618	-0.0592		EnhancerA3194	2.2924		EnhancerA4673	-2.6555		EnhancerA3097	3.637		EnhancerA4225	-0.8354
EnhancerA3865	2.5794		EnhancerA3630	-0.5163		EnhancerA3201	0.4778		EnhancerA4682	-0.276		EnhancerA3109	1.405		EnhancerA4235	-2.5959
EnhancerA3866	1.0542		EnhancerA3631	-0.5697		EnhancerA3223	0.2968		EnhancerA4688	-1.3539		EnhancerA3122	0.8472		EnhancerA4237	-2.7509
EnhancerA3869	0.4775		EnhancerA3640	-0.5163		EnhancerA3224	4.475		EnhancerA4689	-1.2095		EnhancerA3123	2.6544		EnhancerA4246	-1.2646
EnhancerA3873	0.8252		EnhancerA3646	-0.9353		EnhancerA3227	2.2924		EnhancerA4701	-1.0806		EnhancerA3124	0.2943		EnhancerA4250	-3.3602
EnhancerA3882	1.4072		EnhancerA3648	-3.1612		EnhancerA3228	1.8977					EnhancerA3129	8.1736		EnhancerA4252	-0.074
EnhancerA3892	2.3287		EnhancerA3659	-5.7138		EnhancerA3229	8.5208					EnhancerA3145	2.6088		EnhancerA4280	-0.074
EnhancerA3900	2.4934		EnhancerA3665	-3.9597		EnhancerA3240	0.3842					EnhancerA3161	1.9102		EnhancerA4295	-1.1099
EnhancerA3917	0.2407		EnhancerA3692	-0.7441		EnhancerA3246	0.1223					EnhancerA3187	2.878		EnhancerA4296	-1.3795
EnhancerA3918	0.4246		EnhancerA3694	-0.8051		EnhancerA3249	0.299					EnhancerA3194	4.8876		EnhancerA4303	-0.2706
EnhancerA3920	2.5557		EnhancerA3699	-1.152		EnhancerA3250	2.3159					EnhancerA3201	1.405		EnhancerA4304	-0.5452
EnhancerA3930	0.3626		EnhancerA3709	-1.2838		EnhancerA3252	2.2602					EnhancerA3214	0.0049		EnhancerA4316	-0.1886
EnhancerA3961	1.4072		EnhancerA3710	-0.2889		EnhancerA3264	2.741					EnhancerA3223	0.5454		EnhancerA4333	-0.812
EnhancerA4022	2.2648		EnhancerA3723	-1.7932		EnhancerA3270	3.9036					EnhancerA3224	3.8405		EnhancerA4338	-3.0155
EnhancerA4028	3.8591		EnhancerA3732	-3.4029		EnhancerA3276	5.382					EnhancerA3227	3.0012		EnhancerA4345	-1.9251
EnhancerA4063	2.1562		EnhancerA3733	-2.4932		EnhancerA3280	4.9304					EnhancerA3228	5.9019		EnhancerA4376	-0.171
EnhancerA4094	1.8489		EnhancerA3737	-1.2838		EnhancerA3291	0.5348					EnhancerA3229	8.6015		EnhancerA4420	-2.3476
EnhancerA4095	1.4072		EnhancerA3738	-1.6688		EnhancerA3296	1.0988					EnhancerA3249	0.3571		EnhancerA4428	-0.4422
EnhancerA4102	2.1562		EnhancerA3746	-0.5163		EnhancerA3301	0.5744					EnhancerA3276	4.7757		EnhancerA4442	-3.0941
EnhancerA4108	0.4455		EnhancerA3778	-1.2838		EnhancerA3304	4.3121					EnhancerA3288	0.0108		EnhancerA4459	-0.6832
EnhancerA4122	2.1562		EnhancerA3786	-2.4233		EnhancerA3347	1.0184					EnhancerA3289	0.4131		EnhancerA4464	-0.8396
EnhancerA4124	1.4072		EnhancerA3802	-0.049		EnhancerA3354	1.4974					EnhancerA3291	1.7849		EnhancerA4509	-0.1966
EnhancerA4133	1.4072		EnhancerA3803	-0.5163		EnhancerA3371	2.2924					EnhancerA3296	0.5115		EnhancerA4514	-7.4476
EnhancerA4139	0.0592		EnhancerA3825	-2.5117		EnhancerA3374	2.9823					EnhancerA3304	1.9102		EnhancerA4525	-6.9603
EnhancerA4154	3.5142		EnhancerA3826	-7.2126		EnhancerA3377	0.4778					EnhancerA3310	3.3611		EnhancerA4528	-0.3891
EnhancerA4155	2.3453		EnhancerA3829	-0.5692		EnhancerA3383	0.7488					EnhancerA3338	1.9102		EnhancerA4529	-1.5539
EnhancerA4163	2.2648		EnhancerA3844	-0.5163		EnhancerA3392	1.3306					EnhancerA3347	1.5607		EnhancerA4533	-0.0826
EnhancerA4173	3.7889		EnhancerA3858	-7.6891		EnhancerA3399	7.5245					EnhancerA3359	1.3902		EnhancerA4539	-0.7595
EnhancerA4178	3.2617		EnhancerA3874	-0.2953		EnhancerA3418	1.18					EnhancerA3372	1.9102		EnhancerA4552	-0.074
EnhancerA4208	1.1939		EnhancerA3879	-6.3227		EnhancerA3419	1.7172					EnhancerA3374	2.0096		EnhancerA4595	-2.7801
EnhancerA4227	1.4072		EnhancerA3880	-2.1753		EnhancerA3424	2.2924					EnhancerA3377	1.405		EnhancerA4599	-0.8354
EnhancerA4231	0.16		EnhancerA3885	-2.4307		EnhancerA3434	0.3955					EnhancerA3383	1.0138		EnhancerA4601	-0.9548
EnhancerA4234	1.2441		EnhancerA3902	-1.7665		EnhancerA3442	0.6942					EnhancerA3392	7.4218		EnhancerA4608	-0.8354
EnhancerA4246	0.5182		EnhancerA3910	-0.8676		EnhancerA3474	0.4778					EnhancerA3396	2.6829		EnhancerA4611	-1.0529
EnhancerA4249	1.7088		EnhancerA3914	-5.1708		EnhancerA3477	0.2943					EnhancerA3399	7.4113		EnhancerA4618	-2.5825
EnhancerA4255	0.6143		EnhancerA3928	-1.0807		EnhancerA3492	1.7549					EnhancerA3408	0.5091		EnhancerA4623	-0.0792
EnhancerA4263	9.4358		EnhancerA3941	-3.5335		EnhancerA3495	0.8614					EnhancerA3418	1.1488		EnhancerA4624	-0.0656
EnhancerA4276	2.7341		EnhancerA3951	-0.2581		EnhancerA3499	0.0247					EnhancerA3419	0.0058		EnhancerA4632	-0.6884
EnhancerA4287	1.4072		EnhancerA3957	-0.2518		EnhancerA3504	2.4206					EnhancerA3432	3.6575		EnhancerA4642	-0.0878
EnhancerA4300	1.4072		EnhancerA3960	-2.4932		EnhancerA3512	3.9036					EnhancerA3440	3.0609		EnhancerA4673	-1.4096
EnhancerA4303	0.227		EnhancerA3974	-0.5105		EnhancerA3513	2.6602					EnhancerA3442	0.7851		EnhancerA4682	-0.787
EnhancerA4304	0.2966		EnhancerA3989	-6.1103		EnhancerA3519	4.5077					EnhancerA3477	0.9513		EnhancerA4688	-1.5353
EnhancerA4310	2.8107		EnhancerA3991	-0.5163		EnhancerA3524	1.0645					EnhancerA3497	1.9102		EnhancerA4689	-0.8602
EnhancerA4338	0.6143		EnhancerA4011	-0.0078		EnhancerA3525	1.1565					EnhancerA3501	1.9102		EnhancerA4692	-0.074
EnhancerA4340	1.4072		EnhancerA4023	-2.4307		EnhancerA3526	0.5437					EnhancerA3504	1.977		EnhancerA4698	-1.3719
EnhancerA4344	2.2648		EnhancerA4036	-6.8754		EnhancerA3538	0.385					EnhancerA3519	1.9102		EnhancerA4701	-0.5922
EnhancerA4346	3.0864		EnhancerA4045	-1.2507		EnhancerA3547	0.5651					EnhancerA3524	0.9525
EnhancerA4366	8.7293		EnhancerA4046	-4.4613		EnhancerA3549	3.3521					EnhancerA3526	1.3336
EnhancerA4376	0.2037		EnhancerA4053	-0.5163		EnhancerA3555	0.4095					EnhancerA3533	0.4728
EnhancerA4388	3.6353		EnhancerA4090	-2.0883		EnhancerA3558	0.4778					EnhancerA3534	3.6163
EnhancerA4428	6.3072		EnhancerA4109	-0.6922		EnhancerA3568	3.7151					EnhancerA3536	1.3691
EnhancerA4432	3.0864		EnhancerA4117	-0.0448		EnhancerA3572	0.4495					EnhancerA3547	1.1349
EnhancerA4436	1.3336		EnhancerA4120	-0.5163		EnhancerA3604	5.3205					EnhancerA3549	3.0609
EnhancerA4437	0.8305		EnhancerA4137	-8.1535		EnhancerA3614	5.7367					EnhancerA3572	1.3015
EnhancerA4439	2.2648		EnhancerA4143	-0.9609		EnhancerA3618	0.6335					EnhancerA3579	1.8174
EnhancerA4451	5.1563		EnhancerA4151	-2.4932		EnhancerA3630	1.6985					EnhancerA3592	2.3667
EnhancerA4464	0.3719		EnhancerA4199	-3.0455		EnhancerA3640	0.4778					EnhancerA3606	1.9102
EnhancerA4478	1.5646		EnhancerA4200	-0.2786		EnhancerA3641	4.4132					EnhancerA3609	0.5958
EnhancerA4480	0.7861		EnhancerA4202	-2.1753		EnhancerA3643	2.7743					EnhancerA3614	3.8793
EnhancerA4512	8.8597		EnhancerA4225	-1.2838		EnhancerA3644	0.4778					EnhancerA3628	2.3667
EnhancerA4516	2.3635		EnhancerA4235	-2.1486		EnhancerA3648	0.7598					EnhancerA3630	7.323
EnhancerA4533	0.3032		EnhancerA4237	-0.9963		EnhancerA3675	2.2924					EnhancerA3648	1.4192
EnhancerA4539	6.9828		EnhancerA4250	-3.7756		EnhancerA3692	0.1588					EnhancerA3659	0.3106
EnhancerA4544	2.2648		EnhancerA4252	-0.5163		EnhancerA3699	0.087					EnhancerA3663	2.3667
EnhancerA4554	2.7341		EnhancerA4260	-0.5163		EnhancerA3702	1.9179					EnhancerA3685	1.8174
EnhancerA4557	2.1562		EnhancerA4280	-0.5163		EnhancerA3719	0.4556					EnhancerA3692	0.1006
EnhancerA4559	0.8599		EnhancerA4295	-0.342		EnhancerA3726	0.4612					EnhancerA3699	0.1147
EnhancerA4565	2.8477		EnhancerA4296	-1.8106		EnhancerA3731	4.7712					EnhancerA3702	2.4231
EnhancerA4575	3.0864		EnhancerA4316	-1.2075		EnhancerA3735	2.2924					EnhancerA3719	0.517
EnhancerA4596	0.0773		EnhancerA4321	-0.2283		EnhancerA3738	0.3194					EnhancerA3721	3.5953
EnhancerA4599	2.3506		EnhancerA4333	-1.5083		EnhancerA3741	2.2924					EnhancerA3730	3.5953
EnhancerA4608	0.427		EnhancerA4345	-2.4307		EnhancerA3746	0.4778					EnhancerA3731	2.0991
EnhancerA4624	0.2727		EnhancerA4369	-0.5163		EnhancerA3758	4.3121					EnhancerA3735	1.8174
EnhancerA4628	1.0141		EnhancerA4420	-1.0241		EnhancerA3761	2.8229					EnhancerA3737	0.187
EnhancerA4632	0.7679		EnhancerA4423	-1.8294		EnhancerA3762	3.1009					EnhancerA3738	0.2114
EnhancerA4650	0.4455		EnhancerA4442	-3.4861		EnhancerA3802	0.1244					EnhancerA3741	1.9102
EnhancerA4657	0.4108		EnhancerA4458	-0.5163		EnhancerA3803	0.4778					EnhancerA3786	6.7792
EnhancerA4661	3.1996		EnhancerA4459	-0.0772		EnhancerA3804	1.2022					EnhancerA3789	2.3667
EnhancerA4668	0.5686		EnhancerA4469	-0.4738		EnhancerA3816	0.4778					EnhancerA3808	4.0471
EnhancerA4669	3.8083		EnhancerA4509	-2.7998		EnhancerA3825	0.8771					EnhancerA3812	3.0012
EnhancerA4673	0.634		EnhancerA4514	-0.4223		EnhancerA3828	0.4975					EnhancerA3816	2.6335
EnhancerA4676	0.4534		EnhancerA4525	-0.4651		EnhancerA3829	0.0618					EnhancerA3825	6.8416
EnhancerA4688	0.4285		EnhancerA4528	-1.4489		EnhancerA3844	0.4778					EnhancerA3826	0.5865
EnhancerA4690	1.4072		EnhancerA4529	-0.6721		EnhancerA3863	0.2986					EnhancerA3858	0.231
EnhancerA4697	1.4072		EnhancerA4543	-2.2205		EnhancerA3864	8.2256					EnhancerA3863	1.4654
EnhancerA4701	1.3233		EnhancerA4552	-0.5163		EnhancerA3865	2.0289					EnhancerA3864	9.0009
			EnhancerA4556	-1.4247		EnhancerA3866	1.3235					EnhancerA3865	2.3481
			EnhancerA4571	-0.5163		EnhancerA3869	5.7123					EnhancerA3866	1.4779
			EnhancerA4590	-0.1534		EnhancerA3874	0.2167					EnhancerA3869	1.328
			EnhancerA4595	-3.2027		EnhancerA3875	5.205					EnhancerA3875	4.4002
			EnhancerA4601	-0.4718		EnhancerA3880	1.7989					EnhancerA3878	1.9102
			EnhancerA4611	-0.1933		EnhancerA3882	6.0572					EnhancerA3879	0.7805
			EnhancerA4618	-2.9738		EnhancerA3892	4.1824					EnhancerA3882	4.7839
			EnhancerA4623	-0.0678		EnhancerA3895	3.7151					EnhancerA3892	0.4407
			EnhancerA4629	-3.4579		EnhancerA3914	0.1413					EnhancerA3893	3.0609
			EnhancerA4642	-6.0564		EnhancerA3917	0.1654					EnhancerA3900	1.8174
			EnhancerA4682	-0.777		EnhancerA3920	2.8906					EnhancerA3917	0.4798
			EnhancerA4689	-2.2205		EnhancerA3928	0.107					EnhancerA3920	2.6752
			EnhancerA4692	-0.5163		EnhancerA3930	1.8493					EnhancerA3928	0.0675
			EnhancerA4698	-0.0558		EnhancerA3951	1.0424					EnhancerA3930	3.1869
						EnhancerA3991	0.4778					EnhancerA3951	0.5768
						EnhancerA4011	1.064					EnhancerA3960	0.4903
						EnhancerA4023	2.2971					EnhancerA3972	1.8174
						EnhancerA4053	2.7534					EnhancerA3989	0.7153
						EnhancerA4063	2.6602					EnhancerA4011	0.7595
						EnhancerA4094	0.6377					EnhancerA4023	2.8025
						EnhancerA4108	1.6985					EnhancerA4090	0.264
						EnhancerA4109	0.6894					EnhancerA4117	7.5079
						EnhancerA4120	0.4778					EnhancerA4120	1.8065
						EnhancerA4124	5.0078					EnhancerA4124	3.0312
						EnhancerA4138	4.3121					EnhancerA4145	3.0012
						EnhancerA4139	0.0146					EnhancerA4154	5.042
						EnhancerA4154	4.7526					EnhancerA4155	2.2415
						EnhancerA4155	2.8113					EnhancerA4163	1.9102
						EnhancerA4173	4.3121					EnhancerA4173	3.8793
						EnhancerA4199	0.0648					EnhancerA4191	1.9102
						EnhancerA4208	1.1277					EnhancerA4208	1.1329
						EnhancerA4228	2.2924					EnhancerA4209	1.8174
						EnhancerA4235	0.6831					EnhancerA4231	1.6926
						EnhancerA4248	2.7743					EnhancerA4233	1.9102
						EnhancerA4249	0.3054					EnhancerA4234	0.5164
						EnhancerA4252	0.4778					EnhancerA4238	2.3667
						EnhancerA4255	5.01					EnhancerA4241	4.0151
						EnhancerA4260	2.3903					EnhancerA4249	0.8682
						EnhancerA4263	10.954					EnhancerA4255	6.0726
						EnhancerA4266	2.6602					EnhancerA4260	1.8065
						EnhancerA4280	0.4778					EnhancerA4263	8.9208
						EnhancerA4297	2.7743					EnhancerA4265	1.8174
						EnhancerA4310	5.2433					EnhancerA4321	0.2019
						EnhancerA4316	0.2437					EnhancerA4331	2.3667
						EnhancerA4344	3.9617					EnhancerA4340	1.9102
						EnhancerA4362	3.7151					EnhancerA4346	1.9102
						EnhancerA4368	2.2924					EnhancerA4360	3.6575
						EnhancerA4369	0.4778					EnhancerA4366	8.1549
						EnhancerA4388	2.6602					EnhancerA4367	1.9102
						EnhancerA4389	4.7332					EnhancerA4368	3.3611
						EnhancerA4417	2.2924					EnhancerA4369	2.0991
						EnhancerA4430	2.7743					EnhancerA4370	1.9102
						EnhancerA4432	3.5212					EnhancerA4410	3.0012
						EnhancerA4436	1.2574					EnhancerA4422	2.3667
						EnhancerA4440	2.2924					EnhancerA4423	1.3816
						EnhancerA4442	1.0353					EnhancerA4430	3.6908
						EnhancerA4448	2.2924					EnhancerA4432	1.9102
						EnhancerA4451	4.475					EnhancerA4434	1.8174
						EnhancerA4458	6.3178					EnhancerA4435	2.7683
						EnhancerA4466	6.5316					EnhancerA4436	1.6501
						EnhancerA4467	4.3121					EnhancerA4437	1.2079
						EnhancerA4478	2.5731					EnhancerA4458	2.6335
						EnhancerA4512	9.6604					EnhancerA4469	0.9793
						EnhancerA4514	1.0769					EnhancerA4478	3.2189
						EnhancerA4516	0.4778					EnhancerA4480	0.0469
						EnhancerA4528	0.0768					EnhancerA4512	8.2283
						EnhancerA4533	0.0324					EnhancerA4516	0.8556
						EnhancerA4543	2.1077					EnhancerA4543	1.6986
						EnhancerA4548	2.2924					EnhancerA4548	3.6575
						EnhancerA4552	0.4778					EnhancerA4556	0.215
						EnhancerA4558	3.7151					EnhancerA4559	0.7623
						EnhancerA4561	5.2539					EnhancerA4571	3.1168
						EnhancerA4571	1.6985					EnhancerA4590	0.1172
						EnhancerA4590	0.8091					EnhancerA4593	1.9102
						EnhancerA4599	1.0715					EnhancerA4596	0.112
						EnhancerA4600	3.3521					EnhancerA4628	0.4531
						EnhancerA4611	0.2022					EnhancerA4629	0.3211
						EnhancerA4618	1.224					EnhancerA4630	4.0312
						EnhancerA4623	0.2578					EnhancerA4633	3.5953
						EnhancerA4624	0.0244					EnhancerA4650	1.405
						EnhancerA4629	0.5789					EnhancerA4657	0.8578
						EnhancerA4630	3.1009					EnhancerA4661	4.892
						EnhancerA4633	5.5646					EnhancerA4668	7.2675
						EnhancerA4642	0.3011					EnhancerA4676	1.4725
						EnhancerA4643	3.1009					EnhancerA4694	2.6544
						EnhancerA4650	1.8125
						EnhancerA4657	1.2331
						EnhancerA4661	3.929
						EnhancerA4665	4.5077
						EnhancerA4668	1.0369
						EnhancerA4676	0.078
						EnhancerA4690	2.2924
						EnhancerA4692	0.4778
						EnhancerA4694	5.5681
						EnhancerA4697	5.0568
						EnhancerA4698	0.3747

## Sheet: Enhancer-D
Chitin Up			Chitin Down			nlp20 Up			nlp20 Down			Pep2 Up			Pep2 Down
Names	Log2(fold change)		Name	Log2(fold change)		Names	Log2(fold change)		Name	Log2(fold change)		Names	Log2(fold change)		Names	Log2(fold change)
EnhancerD9	6.49491		EnhancerD6	-2.13319		EnhancerD9	8.06044		EnhancerD6	-2.22353		EnhancerD6	5.78214		EnhancerD33	-1.05044
EnhancerD16	5.17025		EnhancerD8	-1.97359		EnhancerD16	6.1069		EnhancerD8	-0.74914		EnhancerD8	0.131651		EnhancerD42	-0.69532
EnhancerD32	1.80692		EnhancerD33	-0.06175		EnhancerD27	2.53724		EnhancerD33	-0.51225		EnhancerD9	8.2781		EnhancerD44	-1.64488
EnhancerD38	1.25999		EnhancerD42	-0.66356		EnhancerD32	3.12998		EnhancerD48	-1.10105		EnhancerD16	0.982549		EnhancerD48	-0.77446
EnhancerD53	1.13491		EnhancerD44	-0.95632		EnhancerD42	3.23917		EnhancerD73	-0.99242		EnhancerD32	1.08669		EnhancerD73	-2.68228
EnhancerD61	1.25999		EnhancerD48	-0.53505		EnhancerD44	0.236237		EnhancerD87	-0.03956		EnhancerD49	0.621017		EnhancerD127	-0.2137
EnhancerD78	3.70477		EnhancerD49	-0.94219		EnhancerD49	0.483805		EnhancerD101	-0.76792		EnhancerD53	0.609527		EnhancerD177	-0.02505
EnhancerD87	0.350415		EnhancerD57	-0.30377		EnhancerD53	0.231423		EnhancerD127	-0.89659		EnhancerD57	0.012337		EnhancerD191	-3.35132
EnhancerD105	2.21311		EnhancerD69	-0.39037		EnhancerD57	0.025483		EnhancerD128	-0.4183		EnhancerD61	2.14078		EnhancerD209	-6.93039
EnhancerD123	0.888821		EnhancerD73	-4.11803		EnhancerD69	0.50464		EnhancerD141	-2.34422		EnhancerD69	0.82063		EnhancerD221	-1.49977
EnhancerD126	3.71216		EnhancerD101	-0.66356		EnhancerD78	1.15564		EnhancerD167	-1.89929		EnhancerD75	1.22823		EnhancerD262	-0.4845
EnhancerD127	0.197236		EnhancerD162	-0.47395		EnhancerD93	2.78134		EnhancerD174	-2.57094		EnhancerD78	1.22823		EnhancerD265	-2.19497
EnhancerD128	2.82816		EnhancerD167	-2.737		EnhancerD105	2.55599		EnhancerD198	-0.5862		EnhancerD84	2.10526		EnhancerD301	-0.34702
EnhancerD135	1.25999		EnhancerD174	-0.0499		EnhancerD123	1.11708		EnhancerD208	-2.18797		EnhancerD87	0.920366		EnhancerD372	-0.62536
EnhancerD137	2.23657		EnhancerD191	-0.41359		EnhancerD126	4.04349		EnhancerD214	-0.8886		EnhancerD93	2.10526		EnhancerD391	-1.7316
EnhancerD141	5.11675		EnhancerD208	-2.0965		EnhancerD133	1.9568		EnhancerD262	-1.3356		EnhancerD101	0.266462		EnhancerD403	-0.20449
EnhancerD142	8.7765		EnhancerD221	-1.47244		EnhancerD137	2.20725		EnhancerD265	-2.26234		EnhancerD105	2.60964		EnhancerD406	-2.08036
EnhancerD152	1.25999		EnhancerD265	-2.16171		EnhancerD142	6.40604		EnhancerD270	-1.81101		EnhancerD119	1.22823		EnhancerD408	-2.12752
EnhancerD163	2.16845		EnhancerD270	-1.69454		EnhancerD152	1.15564		EnhancerD372	-0.56789		EnhancerD123	1.09279		EnhancerD458	-0.02274
EnhancerD177	0.59166		EnhancerD311	-0.18379		EnhancerD162	0.583449		EnhancerD391	-1.81101		EnhancerD128	2.02098		EnhancerD473	-1.97442
EnhancerD198	0.543851		EnhancerD334	-2.32673		EnhancerD177	0.275496		EnhancerD403	-1.3519		EnhancerD135	2.60964		EnhancerD485	-3.69496
EnhancerD203	3.74151		EnhancerD343	-0.7446		EnhancerD191	1.14838		EnhancerD406	-2.15815		EnhancerD137	2.26156		EnhancerD492	-1.49977
EnhancerD204	1.25999		EnhancerD372	-2.46821		EnhancerD196	2.07707		EnhancerD408	-2.18797		EnhancerD141	8.72521		EnhancerD499	-0.783
EnhancerD209	1.02115		EnhancerD403	-1.36401		EnhancerD203	2.53724		EnhancerD415	-0.39521		EnhancerD142	7.01156		EnhancerD545	-1.7316
EnhancerD214	0.357845		EnhancerD408	-2.0965		EnhancerD209	0.666292		EnhancerD458	-0.30305		EnhancerD145	1.22823		EnhancerD548	-6.65661
EnhancerD228	2.21311		EnhancerD415	-2.05325		EnhancerD212	1.15564		EnhancerD473	-0.5066		EnhancerD162	0.45783		EnhancerD562	-1.73522
EnhancerD236	1.25999		EnhancerD482	-0.55442		EnhancerD221	5.36383		EnhancerD485	-3.77053		EnhancerD167	6.02394		EnhancerD567	-0.49029
EnhancerD251	1.25999		EnhancerD485	-3.65826		EnhancerD236	1.9568		EnhancerD492	-1.57733		EnhancerD174	7.37604		EnhancerD569	-3.29601
EnhancerD255	5.50415		EnhancerD492	-1.47244		EnhancerD255	6.55565		EnhancerD499	-0.83287		EnhancerD198	0.397076		EnhancerD570	-2.32263
EnhancerD262	0.312814		EnhancerD499	-7.09276		EnhancerD266	7.95218		EnhancerD500	-2.82072		EnhancerD208	7.0886		EnhancerD574	-0.69532
EnhancerD266	6.73916		EnhancerD500	-0.28		EnhancerD269	2.59291		EnhancerD545	-1.81101		EnhancerD214	0.659526		EnhancerD577	-6.6268
EnhancerD268	1.25999		EnhancerD524	-0.66295		EnhancerD291	3.17691		EnhancerD548	-0.98674		EnhancerD228	1.98996		EnhancerD586	-6.09784
EnhancerD269	2.76963		EnhancerD545	-1.69454		EnhancerD301	0.407156		EnhancerD562	-1.84409		EnhancerD255	5.23681		EnhancerD587	-0.15957
EnhancerD291	2.19095		EnhancerD548	-0.96301		EnhancerD311	0.038811		EnhancerD567	-0.82017		EnhancerD266	9.09269		EnhancerD595	-8.65604
EnhancerD301	0.717567		EnhancerD562	-7.14668		EnhancerD332	1.9568		EnhancerD569	-5.07584		EnhancerD270	1.08453		EnhancerD598	-0.83018
EnhancerD335	2.80062		EnhancerD569	-5.50183		EnhancerD334	0.959952		EnhancerD570	-2.40233		EnhancerD291	2.92075		EnhancerD606	-1.19875
EnhancerD336	6.53789		EnhancerD570	-2.28534		EnhancerD335	3.00684		EnhancerD574	-0.76792		EnhancerD311	0.80607		EnhancerD618	-2.54133
EnhancerD344	1.17576		EnhancerD574	-0.66356		EnhancerD336	9.01447		EnhancerD577	-3.28626		EnhancerD334	1.36668		EnhancerD625	-1.54482
EnhancerD350	1.25999		EnhancerD577	-3.1742		EnhancerD343	1.3048		EnhancerD586	-0.05928		EnhancerD336	6.65719		EnhancerD633	-4.92611
EnhancerD387	0.220219		EnhancerD581	-2.2903		EnhancerD344	0.328764		EnhancerD587	-2.11532		EnhancerD343	0.58615		EnhancerD652	-4.42442
EnhancerD390	0.524453		EnhancerD586	-7.77077		EnhancerD387	0.287336		EnhancerD595	-1.69321		EnhancerD344	0.298661		EnhancerD663	-2.32263
EnhancerD391	1.8209		EnhancerD587	-0.71308		EnhancerD390	0.070207		EnhancerD598	-1.32261		EnhancerD383	1.22823		EnhancerD675	-1.54482
EnhancerD394	1.74474		EnhancerD595	-1.59047		EnhancerD392	2.00998		EnhancerD606	-7.99463		EnhancerD387	0.161576		EnhancerD677	-0.0403
EnhancerD399	3.03402		EnhancerD598	-0.22801		EnhancerD394	2.38597		EnhancerD618	-2.60148		EnhancerD390	0.786161		EnhancerD678	-0.5969
EnhancerD404	3.80272		EnhancerD618	-2.51033		EnhancerD399	1.66246		EnhancerD625	-1.60582		EnhancerD392	1.22823		EnhancerD695	-2.16224
EnhancerD406	0.776231		EnhancerD625	-1.51376		EnhancerD469	2.91642		EnhancerD633	-4.37119		EnhancerD394	1.14349		EnhancerD696	-0.88251
EnhancerD437	2.12275		EnhancerD652	-0.03782		EnhancerD471	1.15564		EnhancerD652	-0.66476		EnhancerD399	0.959209		EnhancerD708	-7.51671
EnhancerD458	0.444402		EnhancerD657	-7.99935		EnhancerD482	0.137269		EnhancerD657	-0.11342		EnhancerD415	1.42775		EnhancerD713	-1.05891
EnhancerD467	2.13228		EnhancerD663	-2.28534		EnhancerD483	2.19037		EnhancerD663	-1.44055		EnhancerD469	2.09272		EnhancerD729	-1.42078
EnhancerD469	1.39975		EnhancerD669	-2.54946		EnhancerD484	2.00998		EnhancerD669	-0.53131		EnhancerD471	1.22823		EnhancerD786	-2.81348
EnhancerD473	0.736932		EnhancerD670	-0.77283		EnhancerD493	3.19955		EnhancerD670	-1.08987		EnhancerD482	0.393077		EnhancerD791	-0.22492
EnhancerD486	2.70617		EnhancerD677	-0.04602		EnhancerD524	0.122651		EnhancerD675	-1.60582		EnhancerD490	1.22823		EnhancerD793	-1.53125
EnhancerD494	4.12799		EnhancerD685	-0.96946		EnhancerD529	3.94649		EnhancerD677	-0.63353		EnhancerD500	0.483198		EnhancerD807	-0.68394
EnhancerD547	6.57941		EnhancerD695	-1.88645		EnhancerD547	1.70488		EnhancerD678	-0.5712		EnhancerD512	2.04847		EnhancerD814	-0.13559
EnhancerD567	7.56463		EnhancerD708	-0.33905		EnhancerD581	0.855368		EnhancerD689	-0.84923		EnhancerD524	0.10787		EnhancerD824	-0.69532
EnhancerD579	4.44174		EnhancerD713	-0.38793		EnhancerD583	2.78134		EnhancerD695	-1.73218		EnhancerD547	0.22374		EnhancerD869	-6.69594
EnhancerD606	0.142362		EnhancerD718	-1.39564		EnhancerD599	1.15564		EnhancerD696	-0.64415		EnhancerD581	0.192233		EnhancerD870	-2.31985
EnhancerD613	1.25999		EnhancerD729	-2.33045		EnhancerD617	1.9568		EnhancerD713	-0.85508		EnhancerD582	3.29975		EnhancerD882	-2.09555
EnhancerD620	1.34492		EnhancerD733	-2.90465		EnhancerD620	2.41534		EnhancerD718	-0.66869		EnhancerD594	1.22823		EnhancerD892	-0.69532
EnhancerD627	1.25999		EnhancerD786	-2.78656		EnhancerD623	1.9568		EnhancerD729	-1.66287		EnhancerD619	1.22823		EnhancerD898	-0.28091
EnhancerD633	0.364923		EnhancerD798	-0.64395		EnhancerD624	2.00998		EnhancerD748	-1.22619		EnhancerD620	1.58177		EnhancerD903	-2.09622
EnhancerD656	0.382239		EnhancerD807	-0.49415		EnhancerD627	1.15564		EnhancerD770	-0.10645		EnhancerD629	3.6198		EnhancerD907	-0.47721
EnhancerD671	0.733273		EnhancerD813	-0.27814		EnhancerD629	4.40914		EnhancerD786	-2.89146		EnhancerD656	1.22911		EnhancerD912	-2.53172
EnhancerD675	1.31359		EnhancerD821	-2.0965		EnhancerD635	3.19955		EnhancerD791	-0.78981		EnhancerD657	0.384892		EnhancerD936	-1.49977
EnhancerD678	0.265687		EnhancerD824	-0.66356		EnhancerD645	1.15564		EnhancerD795	-1.95045		EnhancerD659	2.87246		EnhancerD959	-0.01022
EnhancerD688	0.458488		EnhancerD844	-0.39255		EnhancerD656	1.15805		EnhancerD814	-0.02466		EnhancerD669	1.30261		EnhancerD974	-0.10206
EnhancerD689	1.50901		EnhancerD882	-1.69179		EnhancerD671	2.5386		EnhancerD824	-0.76792		EnhancerD670	0.13943		EnhancerD982	-0.37787
EnhancerD696	0.02779		EnhancerD892	-0.66356		EnhancerD685	1.32509		EnhancerD844	-0.34376		EnhancerD671	2.6144		EnhancerD1009	-0.66411
EnhancerD697	2.80062		EnhancerD898	-0.21941		EnhancerD688	1.20902		EnhancerD869	-1.33814		EnhancerD685	1.22679		EnhancerD1020	-0.69532
EnhancerD711	0.446362		EnhancerD900	-0.66356		EnhancerD691	4.2875		EnhancerD870	-2.12007		EnhancerD687	1.22823		EnhancerD1048	-0.54285
EnhancerD714	5.26012		EnhancerD903	-2.06778		EnhancerD708	0.0286		EnhancerD882	-1.27387		EnhancerD688	0.000239		EnhancerD1050	-2.48033
EnhancerD720	1.25999		EnhancerD912	-3.45872		EnhancerD711	6.61555		EnhancerD892	-0.76792		EnhancerD689	1.64465		EnhancerD1054	-2.49303
EnhancerD730	3.98786		EnhancerD936	-1.47244		EnhancerD714	2.59291		EnhancerD900	-0.76792		EnhancerD693	1.22823		EnhancerD1082	-0.69532
EnhancerD743	2.21311		EnhancerD971	-6.99354		EnhancerD732	1.15564		EnhancerD907	-3.26936		EnhancerD711	1.08669		EnhancerD1119	-1.24097
EnhancerD748	5.20992		EnhancerD974	-4.29883		EnhancerD733	0.763425		EnhancerD912	-0.48309		EnhancerD718	0.038942		EnhancerD1131	-2.05382
EnhancerD770	0.474161		EnhancerD988	-2.60943		EnhancerD743	2.07707		EnhancerD971	-8.36085		EnhancerD720	3.6681		EnhancerD1135	-1.47371
EnhancerD776	1.25999		EnhancerD1020	-0.66356		EnhancerD776	4.50444		EnhancerD982	-0.17002		EnhancerD723	1.22823		EnhancerD1152	-0.19044
EnhancerD777	2.12275		EnhancerD1034	-0.63491		EnhancerD777	3.00684		EnhancerD1004	-0.51588		EnhancerD730	3.688		EnhancerD1186	-1.3241
EnhancerD791	0.066317		EnhancerD1037	-0.34905		EnhancerD793	0.637259		EnhancerD1009	-1.06193		EnhancerD732	1.22823		EnhancerD1192	-2.10149
EnhancerD793	1.34875		EnhancerD1048	-0.49311		EnhancerD798	0.3351		EnhancerD1020	-0.76792		EnhancerD733	0.628722		EnhancerD1205	-0.69532
EnhancerD795	0.836377		EnhancerD1050	-4.6087		EnhancerD799	1.15564		EnhancerD1034	-0.08821		EnhancerD748	5.47506		EnhancerD1220	-0.8757
EnhancerD803	8.44986		EnhancerD1054	-0.63293		EnhancerD803	0.419182		EnhancerD1037	-0.39504		EnhancerD770	0.204294		EnhancerD1278	-2.54133
EnhancerD814	0.423088		EnhancerD1067	-0.17537		EnhancerD807	0.295098		EnhancerD1042	-5.32266		EnhancerD776	2.64986		EnhancerD1302	-1.13618
EnhancerD826	1.25999		EnhancerD1078	-0.08952		EnhancerD813	0.793092		EnhancerD1050	-0.50466		EnhancerD795	0.260917		EnhancerD1323	-3.48939
EnhancerD830	10.2592		EnhancerD1080	-0.07603		EnhancerD821	6.19395		EnhancerD1054	-2.57094		EnhancerD798	0.70723		EnhancerD1329	-0.69532
EnhancerD831	0.622178		EnhancerD1082	-0.66356		EnhancerD826	3.32808		EnhancerD1082	-0.76792		EnhancerD803	4.87642		EnhancerD1337	-2.74087
EnhancerD832	1.25999		EnhancerD1119	-0.9399		EnhancerD830	9.10013		EnhancerD1085	-0.34268		EnhancerD813	0.244959		EnhancerD1342	-0.53178
EnhancerD842	3.44186		EnhancerD1131	-0.91864		EnhancerD831	0.364974		EnhancerD1119	-0.28578		EnhancerD821	1.17901		EnhancerD1353	-1.41106
EnhancerD853	2.70953		EnhancerD1158	-0.99512		EnhancerD832	2.00998		EnhancerD1131	-7.40308		EnhancerD830	9.84966		EnhancerD1364	-1.03488
EnhancerD869	1.85476		EnhancerD1171	-7.52392		EnhancerD842	3.19955		EnhancerD1135	-1.61555		EnhancerD831	0.564585		EnhancerD1396	-1.52155
EnhancerD870	0.502991		EnhancerD1183	-2.06294		EnhancerD853	4.77065		EnhancerD1152	-0.34144		EnhancerD842	4.10129		EnhancerD1404	-0.43236
EnhancerD872	7.05971		EnhancerD1186	-2.50914		EnhancerD864	1.15564		EnhancerD1171	-8.21821		EnhancerD844	0.444013		EnhancerD1406	-0.29908
EnhancerD905	1.25999		EnhancerD1192	-2.06285		EnhancerD872	8.04716		EnhancerD1183	-0.25416		EnhancerD853	3.06331		EnhancerD1426	-0.8285
EnhancerD906	2.80062		EnhancerD1207	-0.50471		EnhancerD898	0.032753		EnhancerD1186	-1.42922		EnhancerD864	1.22823		EnhancerD1431	-2.49303
EnhancerD907	1.1524		EnhancerD1220	-0.85398		EnhancerD901	3.00684		EnhancerD1192	-1.34637		EnhancerD872	6.9291		EnhancerD1446	-0.02254
EnhancerD909	1.25999		EnhancerD1254	-7.1449		EnhancerD903	0.963273		EnhancerD1220	-3.37522		EnhancerD900	1.72741		EnhancerD1449	-2.62019
EnhancerD921	6.12645		EnhancerD1278	-2.51033		EnhancerD906	2.78134		EnhancerD1254	-4.3109		EnhancerD901	1.22823		EnhancerD1460	-1.00195
EnhancerD959	0.632062		EnhancerD1282	-0.66356		EnhancerD921	0.406847		EnhancerD1278	-2.60148		EnhancerD916	2.10526		EnhancerD1473	-0.69532
EnhancerD982	0.189156		EnhancerD1295	-0.11514		EnhancerD936	0.821725		EnhancerD1323	-2.60694		EnhancerD921	0.411493		EnhancerD1486	-1.87286
EnhancerD1004	1.14115		EnhancerD1302	-1.87051		EnhancerD959	0.793692		EnhancerD1329	-0.76792		EnhancerD942	3.688		EnhancerD1514	-0.69532
EnhancerD1009	0.105788		EnhancerD1303	-1.94274		EnhancerD974	0.023349		EnhancerD1337	-2.82072		EnhancerD951	1.22823		EnhancerD1518	-0.15356
EnhancerD1038	2.21311		EnhancerD1313	-0.00937		EnhancerD988	1.08143		EnhancerD1342	-2.33374		EnhancerD971	0.417486		EnhancerD1525	-0.01258
EnhancerD1042	3.48732		EnhancerD1323	-0.96871		EnhancerD1048	0.094028		EnhancerD1377	-0.11756		EnhancerD988	0.386378		EnhancerD1531	-2.08036
EnhancerD1062	1.25999		EnhancerD1329	-0.66356		EnhancerD1067	0.687101		EnhancerD1404	-0.76113		EnhancerD1004	1.24678		EnhancerD1536	-1.81536
EnhancerD1063	1.25999		EnhancerD1337	-2.70346		EnhancerD1078	0.031468		EnhancerD1406	-0.2765		EnhancerD1034	0.429436		EnhancerD1557	-0.53798
EnhancerD1085	1.8183		EnhancerD1342	-4.60052		EnhancerD1080	0.956758		EnhancerD1430	-0.09845		EnhancerD1037	0.03051		EnhancerD1574	-1.7316
EnhancerD1089	3.12037		EnhancerD1353	-2.33751		EnhancerD1090	0.533966		EnhancerD1431	-2.57094		EnhancerD1042	3.28354		EnhancerD1578	-0.62784
EnhancerD1090	0.694002		EnhancerD1364	-1.05056		EnhancerD1096	1.14536		EnhancerD1460	-0.93144		EnhancerD1063	1.22823		EnhancerD1585	-3.07549
EnhancerD1096	1.05942		EnhancerD1377	-0.26814		EnhancerD1125	2.59291		EnhancerD1473	-0.76792		EnhancerD1067	0.070073		EnhancerD1587	-1.49977
EnhancerD1114	2.12275		EnhancerD1404	-7.64713		EnhancerD1129	1.99904		EnhancerD1485	-0.76792		EnhancerD1078	0.532266		EnhancerD1607	-2.74087
EnhancerD1129	1.09618		EnhancerD1406	-0.14885		EnhancerD1158	0.277635		EnhancerD1486	-1.13787		EnhancerD1080	0.580139		EnhancerD1611	-1.53125
EnhancerD1135	0.122512		EnhancerD1426	-0.43374		EnhancerD1191	1.15564		EnhancerD1489	-0.76792		EnhancerD1085	0.352865		EnhancerD1623	-0.69532
EnhancerD1152	0.79919		EnhancerD1430	-7.55506		EnhancerD1202	1.70293		EnhancerD1518	-0.29774		EnhancerD1090	0.060347		EnhancerD1630	-2.08036
EnhancerD1202	3.37734		EnhancerD1431	-2.46604		EnhancerD1205	1.04821		EnhancerD1531	-2.15815		EnhancerD1096	1.41212		EnhancerD1632	-0.69532
EnhancerD1205	3.16556		EnhancerD1446	-6.90154		EnhancerD1207	0.548512		EnhancerD1536	-0.6203		EnhancerD1103	2.28078		EnhancerD1634	-3.8929
EnhancerD1239	1.23566		EnhancerD1449	-2.58848		EnhancerD1239	2.54486		EnhancerD1557	-1.57733		EnhancerD1107	1.22823		EnhancerD1637	-0.80972
EnhancerD1285	2.70617		EnhancerD1460	-0.77409		EnhancerD1282	0.193865		EnhancerD1574	-1.81101		EnhancerD1114	1.22823		EnhancerD1640	-0.0617
EnhancerD1292	2.49175		EnhancerD1473	-0.66356		EnhancerD1283	2.00998		EnhancerD1578	-0.64975		EnhancerD1129	2.29008		EnhancerD1654	-1.06189
EnhancerD1319	2.71614		EnhancerD1485	-0.66356		EnhancerD1292	3.42142		EnhancerD1583	-0.03192		EnhancerD1132	1.22823		EnhancerD1660	-1.85206
EnhancerD1346	0.455244		EnhancerD1514	-0.66356		EnhancerD1295	1.24929		EnhancerD1585	-3.15353		EnhancerD1136	1.22823		EnhancerD1668	-0.16951
EnhancerD1369	0.792064		EnhancerD1525	-7.62574		EnhancerD1302	6.71605		EnhancerD1587	-1.57733		EnhancerD1158	1.39076		EnhancerD1671	-1.49586
EnhancerD1386	1.25999		EnhancerD1531	-2.05325		EnhancerD1303	0.030898		EnhancerD1607	-2.82072		EnhancerD1171	0.541186		EnhancerD1673	-1.57401
EnhancerD1393	2.12275		EnhancerD1536	-4.10219		EnhancerD1309	3.00684		EnhancerD1611	-2.57094		EnhancerD1183	0.308893		EnhancerD1702	-0.18
EnhancerD1396	0.204718		EnhancerD1548	-0.6772		EnhancerD1311	2.00998		EnhancerD1623	-0.76792		EnhancerD1202	1.92438		EnhancerD1713	-1.26996
EnhancerD1402	0.896094		EnhancerD1557	-0.51066		EnhancerD1312	2.59291		EnhancerD1630	-0.34202		EnhancerD1207	0.256421		EnhancerD1739	-1.38251
EnhancerD1407	1.25999		EnhancerD1574	-1.69454		EnhancerD1313	0.419785		EnhancerD1632	-0.76792		EnhancerD1239	1.29818		EnhancerD1755	-1.49977
EnhancerD1413	2.74474		EnhancerD1578	-0.2723		EnhancerD1344	1.15564		EnhancerD1634	-3.97157		EnhancerD1254	0.867334		EnhancerD1770	-0.69532
EnhancerD1419	2.70617		EnhancerD1585	-3.04862		EnhancerD1345	1.15564		EnhancerD1640	-0.10504		EnhancerD1268	1.98996		EnhancerD1787	-2.49303
EnhancerD1438	2.13228		EnhancerD1607	-2.70346		EnhancerD1346	0.678771		EnhancerD1661	-0.00581		EnhancerD1282	1.91069		EnhancerD1791	-0.64687
EnhancerD1486	0.42606		EnhancerD1611	-2.46604		EnhancerD1353	5.86993		EnhancerD1671	-0.80213		EnhancerD1292	3.07463		EnhancerD1793	-0.00824
EnhancerD1489	3.49077		EnhancerD1630	-2.05325		EnhancerD1364	0.84981		EnhancerD1713	-1.09892		EnhancerD1295	1.16507		EnhancerD1818	-3.65925
EnhancerD1507	3.5395		EnhancerD1632	-0.66356		EnhancerD1369	0.849178		EnhancerD1739	-0.3755		EnhancerD1303	0.316914		EnhancerD1829	-0.2607
EnhancerD1508	2.5026		EnhancerD1634	-7.08011		EnhancerD1396	0.775016		EnhancerD1755	-1.57733		EnhancerD1309	1.22823		EnhancerD1841	-0.65734
EnhancerD1517	2.71614		EnhancerD1637	-1.00565		EnhancerD1402	1.64141		EnhancerD1770	-0.76792		EnhancerD1312	1.22823		EnhancerD1908	-0.11413
EnhancerD1518	0.151386		EnhancerD1640	-0.23074		EnhancerD1407	1.15564		EnhancerD1787	-2.57094		EnhancerD1313	0.440126		EnhancerD1915	-1.54482
EnhancerD1530	1.25999		EnhancerD1654	-0.36967		EnhancerD1413	2.59291		EnhancerD1791	-8.052		EnhancerD1346	1.03835		EnhancerD1952	-8.59835
EnhancerD1568	3.9375		EnhancerD1660	-2.78656		EnhancerD1426	0.297329		EnhancerD1818	-3.73726		EnhancerD1369	1.08772		EnhancerD1956	-0.92303
EnhancerD1573	0.717721		EnhancerD1661	-0.19496		EnhancerD1446	0.268108		EnhancerD1829	-0.60539		EnhancerD1377	0.242162		EnhancerD1967	-1.49977
EnhancerD1583	1.09371		EnhancerD1671	-0.37151		EnhancerD1449	1.21362		EnhancerD1915	-1.60582		EnhancerD1395	1.22823		EnhancerD1970	-0.76983
EnhancerD1587	0.441085		EnhancerD1673	-0.00384		EnhancerD1507	1.9568		EnhancerD1956	-3.95148		EnhancerD1399	2.10526		EnhancerD1988	-7.06128
EnhancerD1600	1.18736		EnhancerD1702	-0.76302		EnhancerD1508	1.87699		EnhancerD1967	-1.57733		EnhancerD1402	0.469507		EnhancerD1994	-0.09197
EnhancerD1623	0.298219		EnhancerD1713	-0.43985		EnhancerD1514	0.193865		EnhancerD1975	-0.76792		EnhancerD1407	3.6058		EnhancerD2003	-2.24552
EnhancerD1624	1.81811		EnhancerD1739	-1.00314		EnhancerD1525	1.20222		EnhancerD1988	-7.22404		EnhancerD1413	1.22823		EnhancerD2011	-0.19952
EnhancerD1638	4.73762		EnhancerD1755	-1.47244		EnhancerD1530	3.19955		EnhancerD1994	-0.15793		EnhancerD1430	0.647613		EnhancerD2044	-2.52917
EnhancerD1663	2.13228		EnhancerD1787	-2.46604		EnhancerD1548	0.560163		EnhancerD2003	-4.24343		EnhancerD1438	1.22823		EnhancerD2048	-1.49553
EnhancerD1667	1.13983		EnhancerD1791	-0.558		EnhancerD1549	1.15564		EnhancerD2011	-0.40781		EnhancerD1485	0.266462		EnhancerD2087	-0.35055
EnhancerD1668	0.18801		EnhancerD1793	-2.34453		EnhancerD1556	1.15564		EnhancerD2043	-0.42633		EnhancerD1489	0.266462		EnhancerD2091	-0.32365
EnhancerD1725	3.5395		EnhancerD1818	-3.63297		EnhancerD1559	2.94983		EnhancerD2044	-3.5674		EnhancerD1507	1.22823		EnhancerD2101	-0.69532
EnhancerD1727	1.25999		EnhancerD1829	-0.4176		EnhancerD1573	1.32847		EnhancerD2048	-1.35883		EnhancerD1508	0.881459		EnhancerD2112	-2.86692
EnhancerD1738	1.05028		EnhancerD1836	-0.2579		EnhancerD1600	2.17329		EnhancerD2101	-0.76792		EnhancerD1517	3.43334		EnhancerD2150	-0.30078
EnhancerD1770	2.74369		EnhancerD1837	-0.26226		EnhancerD1624	2.18578		EnhancerD2112	-2.94535		EnhancerD1548	0.383204		EnhancerD2160	-0.11857
EnhancerD1771	3.21701		EnhancerD1839	-0.6554		EnhancerD1631	3.00684		EnhancerD2114	-0.35333		EnhancerD1549	2.10526		EnhancerD2163	-0.4794
EnhancerD1805	1.25999		EnhancerD1841	-1.58664		EnhancerD1637	0.227153		EnhancerD2127	-0.11164		EnhancerD1559	1.22823		EnhancerD2169	-3.10064
EnhancerD1810	0.031742		EnhancerD1908	-5.44139		EnhancerD1654	0.003682		EnhancerD2132	-2.33374		EnhancerD1568	2.14078		EnhancerD2175	-0.23506
EnhancerD1830	1.17051		EnhancerD1915	-1.51376		EnhancerD1660	7.17444		EnhancerD2150	-0.36672		EnhancerD1573	0.282731		EnhancerD2182	-2.49303
EnhancerD1851	2.80062		EnhancerD1952	-5.14636		EnhancerD1667	8.14584		EnhancerD2160	-8.0528		EnhancerD1583	0.470131		EnhancerD2191	-0.51991
EnhancerD1853	2.21311		EnhancerD1953	-3.56078		EnhancerD1668	0.002194		EnhancerD2163	-1.01314		EnhancerD1600	2.48537		EnhancerD2193	-3.5395
EnhancerD1881	1.09075		EnhancerD1956	-6.97015		EnhancerD1673	0.741672		EnhancerD2169	-3.16934		EnhancerD1624	0.605853		EnhancerD2206	-3.34047
EnhancerD1885	1.25999		EnhancerD1975	-0.66356		EnhancerD1697	1.15564		EnhancerD2175	-0.86797		EnhancerD1638	2.28078		EnhancerD2270	-3.86002
EnhancerD1893	2.80062		EnhancerD1981	-0.05866		EnhancerD1702	0.008559		EnhancerD2182	-1.60916		EnhancerD1661	0.385062		EnhancerD2289	-1.96314
EnhancerD1916	2.13228		EnhancerD1988	-7.27703		EnhancerD1715	1.15564		EnhancerD2191	-1.12609		EnhancerD1667	5.09821		EnhancerD2290	-2.86249
EnhancerD1943	0.19837		EnhancerD1994	-0.53187		EnhancerD1716	1.15564		EnhancerD2193	-1.83131		EnhancerD1670	2.10526		EnhancerD2307	-1.0138
EnhancerD1944	4.74328		EnhancerD2000	-0.11082		EnhancerD1718	3.78752		EnhancerD2206	-3.40275		EnhancerD1679	1.22823		EnhancerD2370	-4.47588
EnhancerD1946	2.17316		EnhancerD2011	-0.40421		EnhancerD1738	0.415474		EnhancerD2263	-0.12206		EnhancerD1697	2.10526		EnhancerD2383	-2.22954
EnhancerD1949	1.93202		EnhancerD2023	-0.7492		EnhancerD1771	2.97858		EnhancerD2270	-0.58399		EnhancerD1727	2.10526		EnhancerD2389	-2.74087
EnhancerD1967	0.361127		EnhancerD2043	-1.05665		EnhancerD1772	1.15564		EnhancerD2289	-1.25676		EnhancerD1738	0.328403		EnhancerD2398	-0.71526
EnhancerD1970	0.141327		EnhancerD2044	-3.46316		EnhancerD1790	2.78134		EnhancerD2299	-0.40993		EnhancerD1752	1.22823		EnhancerD2419	-2.54133
EnhancerD1986	3.70477		EnhancerD2048	-0.83615		EnhancerD1793	0.450139		EnhancerD2307	-3.63756		EnhancerD1771	2.98002		EnhancerD2429	-0.69532
EnhancerD1995	3.44186		EnhancerD2087	-1.31052		EnhancerD1810	0.114037		EnhancerD2370	-5.14417		EnhancerD1780	3.29104		EnhancerD2434	-1.68213
EnhancerD2003	0.889016		EnhancerD2091	-0.0493		EnhancerD1830	2.05449		EnhancerD2389	-0.82526		EnhancerD1788	2.28078		EnhancerD2467	-1.51088
EnhancerD2026	2.70617		EnhancerD2101	-0.66356		EnhancerD1836	0.774979		EnhancerD2392	-0.60588		EnhancerD1790	1.22823		EnhancerD2490	-0.69532
EnhancerD2062	1.25999		EnhancerD2114	-0.65314		EnhancerD1837	0.896832		EnhancerD2405	-0.7571		EnhancerD1810	0.006265		EnhancerD2519	-0.81201
EnhancerD2112	1.18703		EnhancerD2160	-7.42312		EnhancerD1839	7.99558		EnhancerD2419	-1.6397		EnhancerD1830	2.25433		EnhancerD2554	-0.8413
EnhancerD2115	1.14527		EnhancerD2163	-0.03025		EnhancerD1841	0.065277		EnhancerD2429	-0.76792		EnhancerD1836	0.67946		EnhancerD2566	-1.00371
EnhancerD2127	0.107873		EnhancerD2169	-3.07248		EnhancerD1850	1.15564		EnhancerD2448	-2.317		EnhancerD1837	2.17146		EnhancerD2567	-0.0963
EnhancerD2132	0.97313		EnhancerD2175	-0.09295		EnhancerD1881	0.248733		EnhancerD2485	-0.60324		EnhancerD1839	7.33701		EnhancerD2589	-2.08036
EnhancerD2150	0.107672		EnhancerD2191	-1.46477		EnhancerD1908	2.27383		EnhancerD2490	-0.76792		EnhancerD1850	1.22823		EnhancerD2594	-1.7316
EnhancerD2170	3.24246		EnhancerD2193	-3.50884		EnhancerD1917	2.59291		EnhancerD2498	-0.04505		EnhancerD1853	1.22823		EnhancerD2603	-1.7316
EnhancerD2174	4.02519		EnhancerD2206	-3.31054		EnhancerD1943	0.279368		EnhancerD2519	-0.58789		EnhancerD1881	0.535082		EnhancerD2648	-1.49977
EnhancerD2182	0.353818		EnhancerD2270	-3.83076		EnhancerD1944	1.7444		EnhancerD2529	-0.4839		EnhancerD1885	3.29104		EnhancerD2651	-0.07779
EnhancerD2195	0.678564		EnhancerD2289	-2.60405		EnhancerD1946	2.80269		EnhancerD2554	-2.91013		EnhancerD1901	1.22823		EnhancerD2677	-0.36639
EnhancerD2203	1.86188		EnhancerD2290	-0.92068		EnhancerD1949	1.40597		EnhancerD2566	-1.67139		EnhancerD1922	2.28078		EnhancerD2678	-2.81348
EnhancerD2209	2.13228		EnhancerD2307	-3.54555		EnhancerD1952	0.310974		EnhancerD2567	-1.62499		EnhancerD1943	0.500612		EnhancerD2680	-2.12752
EnhancerD2250	0.693029		EnhancerD2328	-0.13528		EnhancerD1953	1.39003		EnhancerD2589	-2.15815		EnhancerD1944	1.35605		EnhancerD2681	-0.99305
EnhancerD2252	1.25999		EnhancerD2341	-5.46865		EnhancerD1970	0.53237		EnhancerD2604	-0.08112		EnhancerD1946	2.03932		EnhancerD2683	-0.69532
EnhancerD2262	1.25999		EnhancerD2344	-0.50938		EnhancerD1981	0.092489		EnhancerD2615	-0.76792		EnhancerD1949	1.64695		EnhancerD2705	-1.05662
EnhancerD2263	0.201122		EnhancerD2370	-4.05998		EnhancerD1985	2.00998		EnhancerD2648	-1.57733		EnhancerD1953	0.880552		EnhancerD2712	-1.34696
EnhancerD2271	2.21311		EnhancerD2383	-3.31237		EnhancerD2000	0.327385		EnhancerD2677	-0.19184		EnhancerD1975	1.14349		EnhancerD2713	-0.45566
EnhancerD2299	0.211041		EnhancerD2389	-0.78776		EnhancerD2009	1.9568		EnhancerD2678	-2.89146		EnhancerD1976	1.22823		EnhancerD2759	-0.27856
EnhancerD2300	7.26936		EnhancerD2392	-1.13016		EnhancerD2023	0.349221		EnhancerD2680	-2.18797		EnhancerD1981	0.487068		EnhancerD2763	-0.69532
EnhancerD2301	2.12275		EnhancerD2398	-0.14128		EnhancerD2029	1.15564		EnhancerD2681	-4.39136		EnhancerD1986	1.22823		EnhancerD2776	-2.51736
EnhancerD2313	1.25999		EnhancerD2429	-0.66356		EnhancerD2040	2.19037		EnhancerD2683	-0.76792		EnhancerD2000	0.697169		EnhancerD2782	-2.54133
EnhancerD2342	2.80062		EnhancerD2448	-1.20321		EnhancerD2055	3.19955		EnhancerD2691	-0.21797		EnhancerD2023	0.444167		EnhancerD2801	-1.24206
EnhancerD2352	0.721419		EnhancerD2490	-0.66356		EnhancerD2087	0.846728		EnhancerD2705	-0.77897		EnhancerD2043	0.493466		EnhancerD2814	-0.48326
EnhancerD2404	1.25999		EnhancerD2519	-0.17656		EnhancerD2091	0.556709		EnhancerD2711	-0.05115		EnhancerD2114	0.373545		EnhancerD2831	-1.49977
EnhancerD2405	0.005962		EnhancerD2529	-6.29126		EnhancerD2115	0.097493		EnhancerD2712	-8.04739		EnhancerD2115	0.874735		EnhancerD2837	-0.28169
EnhancerD2419	1.63214		EnhancerD2554	-2.81426		EnhancerD2170	4.08732		EnhancerD2759	-0.32973		EnhancerD2127	0.050542		EnhancerD2839	-1.05651
EnhancerD2420	2.51005		EnhancerD2566	-0.4957		EnhancerD2195	1.12842		EnhancerD2763	-0.76792		EnhancerD2132	0.132188		EnhancerD2862	-0.69532
EnhancerD2426	0.662798		EnhancerD2567	-2.4885		EnhancerD2203	1.50155		EnhancerD2782	-2.60148		EnhancerD2170	2.66695		EnhancerD2885	-0.79073
EnhancerD2434	5.34315		EnhancerD2583	-0.13746		EnhancerD2250	0.160403		EnhancerD2801	-1.22805		EnhancerD2174	1.22823		EnhancerD2900	-3.74482
EnhancerD2439	8.00304		EnhancerD2589	-2.05325		EnhancerD2262	1.9568		EnhancerD2814	-0.72298		EnhancerD2185	1.22823		EnhancerD2909	-1.7316
EnhancerD2467	1.11251		EnhancerD2593	-6.46358		EnhancerD2290	8.13254		EnhancerD2831	-1.57733		EnhancerD2195	0.453493		EnhancerD2927	-3.29714
EnhancerD2485	1.42632		EnhancerD2594	-1.69454		EnhancerD2300	7.16794		EnhancerD2837	-0.24884		EnhancerD2203	1.85955		EnhancerD2934	-0.34349
EnhancerD2486	0.620991		EnhancerD2615	-0.66356		EnhancerD2328	0.11284		EnhancerD2839	-1.13393		EnhancerD2250	0.601542		EnhancerD2938	-3.48939
EnhancerD2493	2.74692		EnhancerD2648	-1.47244		EnhancerD2341	0.867096		EnhancerD2862	-0.76792		EnhancerD2262	1.22823		EnhancerD2953	-0.6509
EnhancerD2495	0.559754		EnhancerD2677	-1.08832		EnhancerD2344	0.195198		EnhancerD2900	-3.82498		EnhancerD2263	0.416431		EnhancerD2975	-0.53798
EnhancerD2498	0.248228		EnhancerD2678	-2.78656		EnhancerD2352	0.442204		EnhancerD2905	-0.76792		EnhancerD2271	1.98996		EnhancerD2996	-0.69532
EnhancerD2500	1.72327		EnhancerD2680	-2.0965		EnhancerD2377	1.9568		EnhancerD2909	-1.81101		EnhancerD2278	1.22823		EnhancerD2999	-0.35174
EnhancerD2525	3.13058		EnhancerD2681	-4.29479		EnhancerD2383	0.125562		EnhancerD2924	-0.13051		EnhancerD2283	3.50339		EnhancerD3050	-1.53125
EnhancerD2598	1.25999		EnhancerD2683	-0.66356		EnhancerD2398	0.073021		EnhancerD2927	-3.37522		EnhancerD2299	0.198066		EnhancerD3057	-0.19552
EnhancerD2601	3.19536		EnhancerD2691	-0.94752		EnhancerD2402	2.19037		EnhancerD2934	-0.13147		EnhancerD2300	6.76		EnhancerD3062	-0.07429
EnhancerD2603	0.131872		EnhancerD2698	-7.56803		EnhancerD2404	1.15564		EnhancerD2938	-1.80036		EnhancerD2301	2.10526		EnhancerD3093	-2.74828
EnhancerD2604	0.86892		EnhancerD2711	-0.12123		EnhancerD2417	1.15564		EnhancerD2953	-1.27602		EnhancerD2302	3.07358		EnhancerD3102	-0.82076
EnhancerD2616	2.70617		EnhancerD2712	-2.84251		EnhancerD2420	1.30593		EnhancerD2969	-0.51904		EnhancerD2328	0.238993		EnhancerD3132	-0.69206
EnhancerD2639	3.21701		EnhancerD2713	-0.27379		EnhancerD2426	0.548611		EnhancerD2975	-1.57733		EnhancerD2330	1.22823		EnhancerD3152	-0.00809
EnhancerD2640	1.25999		EnhancerD2763	-0.66356		EnhancerD2434	6.45521		EnhancerD2991	-3.44504		EnhancerD2341	1.55287		EnhancerD3168	-3.37462
EnhancerD2647	0.544333		EnhancerD2775	-0.02319		EnhancerD2439	8.44245		EnhancerD2996	-0.76792		EnhancerD2342	1.22823		EnhancerD3180	-0.40181
EnhancerD2651	0.985534		EnhancerD2782	-2.51033		EnhancerD2467	0.122857		EnhancerD2999	-0.01867		EnhancerD2343	1.22823		EnhancerD3184	-3.96805
EnhancerD2652	1.25999		EnhancerD2801	-0.02531		EnhancerD2486	0.645394		EnhancerD3038	-0.91866		EnhancerD2344	0.03493		EnhancerD3251	-0.40337
EnhancerD2658	2.80062		EnhancerD2814	-0.47197		EnhancerD2493	0.912267		EnhancerD3050	-2.57094		EnhancerD2352	0.849946		EnhancerD3271	-0.69532
EnhancerD2669	1.73862		EnhancerD2817	-0.29968		EnhancerD2495	0.419912		EnhancerD3057	-1.49315		EnhancerD2380	3.39357		EnhancerD3272	-0.32608
EnhancerD2670	2.21183		EnhancerD2839	-0.51362		EnhancerD2500	1.48706		EnhancerD3093	-3.769		EnhancerD2392	8.64325		EnhancerD3282	-1.05743
EnhancerD2671	2.16485		EnhancerD2862	-0.66356		EnhancerD2533	1.15564		EnhancerD3132	-0.35986		EnhancerD2405	0.081456		EnhancerD3293	-0.37735
EnhancerD2696	3.707		EnhancerD2900	-3.70647		EnhancerD2558	2.78134		EnhancerD3152	-1.81101		EnhancerD2417	2.67571		EnhancerD3316	-0.69532
EnhancerD2705	0.561492		EnhancerD2905	-0.66356		EnhancerD2575	2.19037		EnhancerD3168	-6.0333		EnhancerD2420	1.61229		EnhancerD3325	-0.01992
EnhancerD2706	0.167958		EnhancerD2909	-1.69454		EnhancerD2583	0.886385		EnhancerD3180	-1.86873		EnhancerD2426	0.667359		EnhancerD3332	-1.4736
EnhancerD2718	1.25999		EnhancerD2927	-3.27068		EnhancerD2593	2.28204		EnhancerD3184	-2.26325		EnhancerD2439	8.14337		EnhancerD3337	-3.26331
EnhancerD2726	1.25999		EnhancerD2938	-3.46316		EnhancerD2594	1.08091		EnhancerD3190	-0.62046		EnhancerD2448	1.5353		EnhancerD3342	-1.10723
EnhancerD2733	7.82756		EnhancerD2967	-2.0965		EnhancerD2603	1.32847		EnhancerD3234	-1.06503		EnhancerD2455	1.22823		EnhancerD3368	-3.06478
EnhancerD2737	2.71614		EnhancerD2969	-3.291		EnhancerD2607	1.15564		EnhancerD3248	-0.15251		EnhancerD2459	1.98996		EnhancerD3373	-1.70159
EnhancerD2759	0.001956		EnhancerD2975	-0.51066		EnhancerD2639	2.94983		EnhancerD3271	-0.76792		EnhancerD2485	0.576765		EnhancerD3388	-0.50968
EnhancerD2769	3.13058		EnhancerD2991	-4.31627		EnhancerD2640	3.00684		EnhancerD3272	-0.36383		EnhancerD2486	0.50538		EnhancerD3403	-0.17067
EnhancerD2771	9.86902		EnhancerD2996	-0.66356		EnhancerD2647	0.194947		EnhancerD3282	-1.1972		EnhancerD2493	2.07952		EnhancerD3420	-1.40603
EnhancerD2776	0.661601		EnhancerD2999	-0.54272		EnhancerD2651	0.040025		EnhancerD3293	-0.7367		EnhancerD2495	0.892203		EnhancerD3421	-2.02388
EnhancerD2777	2.21311		EnhancerD3038	-1.24253		EnhancerD2662	1.15564		EnhancerD3316	-0.76792		EnhancerD2498	0.188698		EnhancerD3429	-0.43261
EnhancerD2792	2.77645		EnhancerD3050	-0.0595		EnhancerD2669	1.19633		EnhancerD3325	-0.86565		EnhancerD2500	1.13378		EnhancerD3430	-0.68634
EnhancerD2805	1.25999		EnhancerD3062	-0.42997		EnhancerD2670	2.23716		EnhancerD3332	-0.88779		EnhancerD2508	1.22823		EnhancerD3434	-1.54482
EnhancerD2831	7.24437		EnhancerD3093	-3.67872		EnhancerD2671	2.18988		EnhancerD3337	-1.62681		EnhancerD2529	0.49488		EnhancerD3442	-1.54482
EnhancerD2832	1.25999		EnhancerD3099	-0.70046		EnhancerD2698	1.43678		EnhancerD3342	-2.41695		EnhancerD2563	1.22823		EnhancerD3457	-0.26299
EnhancerD2837	0.076844		EnhancerD3102	-0.06322		EnhancerD2706	2.07253		EnhancerD3352	-0.03284		EnhancerD2575	1.22823		EnhancerD3461	-4.83127
EnhancerD2838	3.44652		EnhancerD3132	-0.66636		EnhancerD2713	0.151981		EnhancerD3368	-3.14472		EnhancerD2583	1.34984		EnhancerD3476	-0.12393
EnhancerD2885	1.13901		EnhancerD3152	-1.69454		EnhancerD2718	3.27023		EnhancerD3373	-0.82953		EnhancerD2593	2.90703		EnhancerD3482	-1.89211
EnhancerD2895	3.96984		EnhancerD3168	-3.3445		EnhancerD2733	4.71396		EnhancerD3388	-0.48348		EnhancerD2601	2.10526		EnhancerD3485	-1.28617
EnhancerD2899	1.25999		EnhancerD3180	-7.4227		EnhancerD2737	1.15564		EnhancerD3403	-0.30814		EnhancerD2604	0.260036		EnhancerD3505	-1.7316
EnhancerD2924	0.090102		EnhancerD3184	-3.94039		EnhancerD2738	2.00998		EnhancerD3420	-1.20319		EnhancerD2615	1.02819		EnhancerD3538	-0.53798
EnhancerD2934	0.577161		EnhancerD3190	-2.69911		EnhancerD2739	2.78134		EnhancerD3421	-1.2464		EnhancerD2644	2.10526		EnhancerD3548	-0.01963
EnhancerD2945	1.21089		EnhancerD3251	-0.74447		EnhancerD2771	8.90336		EnhancerD3429	-1.00275		EnhancerD2647	0.626973		EnhancerD3552	-1.49977
EnhancerD2951	3.75736		EnhancerD3272	-1.26464		EnhancerD2775	0.532725		EnhancerD3430	-0.2346		EnhancerD2669	0.570425		EnhancerD3568	-1.77909
EnhancerD2953	0.751632		EnhancerD3282	-0.9922		EnhancerD2776	0.995456		EnhancerD3434	-1.60582		EnhancerD2670	0.266462		EnhancerD3569	-0.46336
EnhancerD2958	0.628163		EnhancerD3293	-0.22166		EnhancerD2779	2.53724		EnhancerD3449	-2.49947		EnhancerD2671	0.266462		EnhancerD3573	-0.89836
EnhancerD2971	9.4547		EnhancerD3316	-0.66356		EnhancerD2792	0.193865		EnhancerD3457	-0.43115		EnhancerD2688	1.22823		EnhancerD3580	-2.91338
EnhancerD3057	0.025143		EnhancerD3325	-0.01682		EnhancerD2805	2.78134		EnhancerD3465	-2.18797		EnhancerD2691	1.23912		EnhancerD3605	-0.32909
EnhancerD3077	0.58464		EnhancerD3331	-7.72078		EnhancerD2817	0.70312		EnhancerD3476	-0.1861		EnhancerD2696	3.87868		EnhancerD3613	-2.36318
EnhancerD3092	2.24869		EnhancerD3332	-1.05618		EnhancerD2818	1.15564		EnhancerD3482	-1.15008		EnhancerD2698	0.9914		EnhancerD3638	-0.72683
EnhancerD3161	3.15857		EnhancerD3337	-0.73249		EnhancerD2885	0.038969		EnhancerD3485	-4.18392		EnhancerD2699	1.22823		EnhancerD3662	-1.94443
EnhancerD3171	3.12037		EnhancerD3342	-0.81172		EnhancerD2899	1.15564		EnhancerD3486	-0.80852		EnhancerD2704	2.10526		EnhancerD3675	-3.12499
EnhancerD3225	1.54937		EnhancerD3352	-0.04553		EnhancerD2945	7.55438		EnhancerD3505	-1.81101		EnhancerD2706	1.35708		EnhancerD3677	-0.00833
EnhancerD3226	1.65253		EnhancerD3363	-0.02966		EnhancerD2951	2.78134		EnhancerD3536	-1.93079		EnhancerD2711	0.045209		EnhancerD3679	-2.08036
EnhancerD3234	0.477369		EnhancerD3368	-3.0273		EnhancerD2958	0.018386		EnhancerD3548	-0.13354		EnhancerD2733	5.8747		EnhancerD3681	-1.18219
EnhancerD3236	2.70617		EnhancerD3388	-1.71947		EnhancerD2967	0.719139		EnhancerD3549	-1.81101		EnhancerD2736	1.22823		EnhancerD3705	-2.08036
EnhancerD3241	3.15264		EnhancerD3403	-1.15872		EnhancerD2971	1.73208		EnhancerD3552	-1.57733		EnhancerD2771	6.62143		EnhancerD3710	-0.95955
EnhancerD3248	0.580895		EnhancerD3409	-7.40469		EnhancerD3048	3.27023		EnhancerD3554	-0.50715		EnhancerD2775	0.606195		EnhancerD3711	-6.71786
EnhancerD3253	0.488359		EnhancerD3415	-0.48993		EnhancerD3051	1.15564		EnhancerD3568	-2.82072		EnhancerD2784	1.22823		EnhancerD3737	-3.06478
EnhancerD3271	0.298219		EnhancerD3420	-0.1233		EnhancerD3062	0.548526		EnhancerD3569	-0.05289		EnhancerD2792	1.71406		EnhancerD3741	-0.1905
EnhancerD3320	1.25999		EnhancerD3421	-1.44696		EnhancerD3073	1.15564		EnhancerD3580	-0.99435		EnhancerD2805	1.98996		EnhancerD3749	-0.69532
EnhancerD3327	1.25999		EnhancerD3430	-0.08442		EnhancerD3077	0.817961		EnhancerD3605	-0.36574		EnhancerD2817	0.350001		EnhancerD3802	-0.20804
EnhancerD3364	0.845902		EnhancerD3434	-1.51376		EnhancerD3092	0.18097		EnhancerD3606	-2.71214		EnhancerD2820	2.10526		EnhancerD3829	-7.67325
EnhancerD3373	0.00025		EnhancerD3442	-1.51376		EnhancerD3099	2.11415		EnhancerD3613	-2.89988		EnhancerD2895	2.10526		EnhancerD3830	-0.53798
EnhancerD3375	3.21701		EnhancerD3449	-1.81113		EnhancerD3102	0.074472		EnhancerD3633	-0.10978		EnhancerD2905	2.14195		EnhancerD3833	-3.55787
EnhancerD3386	1.25999		EnhancerD3450	-0.07853		EnhancerD3161	0.193865		EnhancerD3638	-0.49799		EnhancerD2908	1.22823		EnhancerD3844	-1.11858
EnhancerD3396	3.44186		EnhancerD3461	-4.25457		EnhancerD3225	2.40675		EnhancerD3652	-0.13859		EnhancerD2924	0.188437		EnhancerD3858	-1.46669
EnhancerD3399	0.737117		EnhancerD3465	-2.0965		EnhancerD3226	2.36166		EnhancerD3653	-0.0783		EnhancerD2945	1.6067		EnhancerD3859	-3.03795
EnhancerD3400	0.251178		EnhancerD3469	-0.64285		EnhancerD3251	1.12608		EnhancerD3671	-8.42963		EnhancerD2951	2.19499		EnhancerD3862	-2.49303
EnhancerD3429	0.153262		EnhancerD3476	-1.33448		EnhancerD3253	0.163654		EnhancerD3675	-0.78543		EnhancerD2958	0.392412		EnhancerD3878	-0.76983
EnhancerD3446	2.12752		EnhancerD3482	-2.82307		EnhancerD3320	1.15564		EnhancerD3677	-1.23167		EnhancerD2967	5.06862		EnhancerD3899	-0.70341
EnhancerD3455	1.25999		EnhancerD3485	-1.59025		EnhancerD3331	0.514442		EnhancerD3678	-0.30873		EnhancerD2969	0.283386		EnhancerD3921	-2.86249
EnhancerD3456	8.40666		EnhancerD3505	-1.69454		EnhancerD3355	1.15564		EnhancerD3679	-2.15815		EnhancerD2971	1.38465		EnhancerD3925	-1.89887
EnhancerD3457	0.080902		EnhancerD3536	-7.71023		EnhancerD3363	0.529593		EnhancerD3681	-0.46311		EnhancerD2979	1.22823		EnhancerD3950	-0.70244
EnhancerD3462	2.71614		EnhancerD3549	-1.69454		EnhancerD3364	0.495307		EnhancerD3710	-0.00728		EnhancerD2991	7.53347		EnhancerD3961	-7.90835
EnhancerD3486	1.22556		EnhancerD3552	-1.47244		EnhancerD3396	2.78134		EnhancerD3711	-7.70173		EnhancerD3038	0.015281		EnhancerD4023	-3.46038
EnhancerD3489	1.25999		EnhancerD3554	-0.99227		EnhancerD3399	0.818788		EnhancerD3741	-1.28617		EnhancerD3048	2.10526		EnhancerD4048	-0.79379
EnhancerD3518	0.104126		EnhancerD3569	-0.15614		EnhancerD3400	0.230234		EnhancerD3749	-0.76792		EnhancerD3073	2.04847		EnhancerD4061	-0.69532
EnhancerD3520	0.117433		EnhancerD3570	-0.62408		EnhancerD3409	0.79372		EnhancerD3802	-0.27859		EnhancerD3077	0.89915		EnhancerD4063	-1.49977
EnhancerD3523	0.65874		EnhancerD3605	-0.53743		EnhancerD3415	0.75057		EnhancerD3829	-4.527		EnhancerD3092	1.13347		EnhancerD4069	-1.02374
EnhancerD3525	7.85813		EnhancerD3613	-0.76869		EnhancerD3437	4.19088		EnhancerD3830	-1.57733		EnhancerD3099	1.85772		EnhancerD4109	-1.54482
EnhancerD3526	0.171589		EnhancerD3638	-0.34344		EnhancerD3442	1.52731		EnhancerD3833	-3.63642		EnhancerD3161	0.266462		EnhancerD4116	-2.32263
EnhancerD3527	2.62326		EnhancerD3652	-0.76261		EnhancerD3446	3.69158		EnhancerD3859	-4.07753		EnhancerD3162	1.98996		EnhancerD4121	-2.74087
EnhancerD3538	0.441085		EnhancerD3653	-0.49382		EnhancerD3450	0.135671		EnhancerD3862	-2.57094		EnhancerD3165	2.28078		EnhancerD4131	-0.69532
EnhancerD3548	0.196193		EnhancerD3662	-0.42016		EnhancerD3456	0.764971		EnhancerD3878	-1.81101		EnhancerD3181	1.98996		EnhancerD4139	-3.10885
EnhancerD3555	2.12275		EnhancerD3675	-3.09403		EnhancerD3461	0.084147		EnhancerD3885	-0.22785		EnhancerD3190	4.71242		EnhancerD4165	-0.1899
EnhancerD3568	1.02469		EnhancerD3676	-6.60168		EnhancerD3469	0.349969		EnhancerD3897	-0.72522		EnhancerD3225	1.07693		EnhancerD4171	-1.54482
EnhancerD3573	1.90258		EnhancerD3677	-0.25963		EnhancerD3488	1.15564		EnhancerD3899	-1.75858		EnhancerD3226	2.58391		EnhancerD4179	-0.69532
EnhancerD3580	0.060916		EnhancerD3679	-2.05325		EnhancerD3492	1.15564		EnhancerD3921	-2.92246		EnhancerD3234	0.533371		EnhancerD4185	-0.30389
EnhancerD3582	0.891066		EnhancerD3681	-1.12901		EnhancerD3518	0.986983		EnhancerD3950	-0.27837		EnhancerD3248	0.852376		EnhancerD4193	-0.5353
EnhancerD3602	2.87712		EnhancerD3705	-2.05325		EnhancerD3520	0.078334		EnhancerD3961	-0.9564		EnhancerD3253	0.201828		EnhancerD4205	-0.50336
EnhancerD3606	8.98938		EnhancerD3711	-6.34719		EnhancerD3522	2.00998		EnhancerD4003	-0.84923		EnhancerD3320	1.22823		EnhancerD4226	-1.40385
EnhancerD3607	2.13228		EnhancerD3737	-3.0273		EnhancerD3523	0.778643		EnhancerD4023	-0.89941		EnhancerD3326	1.22823		EnhancerD4239	-1.50477
EnhancerD3614	2.70617		EnhancerD3741	-0.64953		EnhancerD3525	1.17588		EnhancerD4048	-1.88179		EnhancerD3327	2.56848		EnhancerD4240	-0.37487
EnhancerD3622	2.13228		EnhancerD3749	-0.66356		EnhancerD3526	0.881284		EnhancerD4061	-0.76792		EnhancerD3331	0.562057		EnhancerD4251	-0.00257
EnhancerD3633	0.063284		EnhancerD3802	-0.11002		EnhancerD3527	1.34201		EnhancerD4063	-1.57733		EnhancerD3351	1.22823		EnhancerD4260	-2.54133
EnhancerD3670	2.70617		EnhancerD3829	-7.60308		EnhancerD3538	1.55502		EnhancerD4069	-2.92246		EnhancerD3352	0.268659		EnhancerD4261	-0.60827
EnhancerD3671	0.860764		EnhancerD3833	-3.52821		EnhancerD3570	1.24814		EnhancerD4109	-1.60582		EnhancerD3356	2.56848		EnhancerD4265	-1.10415
EnhancerD3678	1.94405		EnhancerD3859	-7.03603		EnhancerD3573	0.098163		EnhancerD4125	-2.60148		EnhancerD3363	0.520926		EnhancerD4296	-4.58342
EnhancerD3701	3.80272		EnhancerD3862	-0.64214		EnhancerD3582	2.43707		EnhancerD4131	-0.76792		EnhancerD3364	1.23799		EnhancerD4313	-0.25936
EnhancerD3704	2.16589		EnhancerD3878	-1.69454		EnhancerD3602	2.95946		EnhancerD4139	-3.17455		EnhancerD3399	0.497982		EnhancerD4320	-0.31175
EnhancerD3710	0.000838		EnhancerD3885	-10.0801		EnhancerD3607	3.00684		EnhancerD4157	-1.44055		EnhancerD3400	0.212299		EnhancerD4325	-1.7316
EnhancerD3716	2.21311		EnhancerD3897	-7.81346		EnhancerD3614	1.15564		EnhancerD4165	-2.57094		EnhancerD3409	1.52105		EnhancerD4333	-0.54859
EnhancerD3767	1.83824		EnhancerD3921	-2.8315		EnhancerD3620	3.00684		EnhancerD4171	-1.60582		EnhancerD3415	0.772595		EnhancerD4338	-0.41829
EnhancerD3811	8.25271		EnhancerD3950	-3.50884		EnhancerD3649	2.00998		EnhancerD4179	-0.76792		EnhancerD3419	2.28078		EnhancerD4340	-0.53798
EnhancerD3812	0.518886		EnhancerD3961	-0.24001		EnhancerD3662	0.275012		EnhancerD4181	-0.04274		EnhancerD3437	5.01842		EnhancerD4347	-6.58202
EnhancerD3827	1.25999		EnhancerD4003	-1.69454		EnhancerD3664	3.52344		EnhancerD4185	-0.10756		EnhancerD3446	3.6681		EnhancerD4363	-0.01675
EnhancerD3830	1.93306		EnhancerD4032	-1.32251		EnhancerD3670	2.78134		EnhancerD4193	-8.5141		EnhancerD3449	5.27361		EnhancerD4364	-0.4395
EnhancerD3844	0.766359		EnhancerD4048	-0.59023		EnhancerD3676	1.02755		EnhancerD4226	-2.03435		EnhancerD3450	0.273745		EnhancerD4368	-2.32263
EnhancerD3858	7.89262		EnhancerD4063	-1.47244		EnhancerD3701	5.25001		EnhancerD4238	-0.14372		EnhancerD3456	8.25474		EnhancerD4380	-0.69532
EnhancerD3899	1.21898		EnhancerD4069	-2.8315		EnhancerD3704	0.582168		EnhancerD4239	-1.57473		EnhancerD3459	2.77687		EnhancerD4396	-1.11858
EnhancerD3908	1.25999		EnhancerD4109	-1.51376		EnhancerD3705	1.01192		EnhancerD4240	-0.58831		EnhancerD3465	7.90334		EnhancerD4398	-0.20174
EnhancerD3925	0.014641		EnhancerD4116	-2.28534		EnhancerD3716	1.9568		EnhancerD4251	-0.02785		EnhancerD3469	0.414978		EnhancerD4427	-4.57892
EnhancerD3936	1.25999		EnhancerD4125	-2.51033		EnhancerD3719	1.15564		EnhancerD4257	-0.53821		EnhancerD3472	1.22823		EnhancerD4432	-0.74038
EnhancerD3937	2.39096		EnhancerD4131	-0.66356		EnhancerD3736	3.10596		EnhancerD4260	-2.60148		EnhancerD3486	7.79421		EnhancerD4443	-0.69532
EnhancerD3943	0.379467		EnhancerD4139	-3.07992		EnhancerD3737	0.846073		EnhancerD4261	-2.75426		EnhancerD3498	1.22823		EnhancerD4447	-1.16802
EnhancerD3970	3.13058		EnhancerD4165	-0.55494		EnhancerD3756	1.15564		EnhancerD4265	-0.83393		EnhancerD3518	0.598025		EnhancerD4452	-0.81794
EnhancerD3986	2.12275		EnhancerD4171	-1.51376		EnhancerD3763	2.19037		EnhancerD4285	-1.16029		EnhancerD3520	0.641826		EnhancerD4454	-0.4184
EnhancerD3990	2.70617		EnhancerD4179	-0.66356		EnhancerD3767	5.03742		EnhancerD4313	-0.04576		EnhancerD3523	0.566532		EnhancerD4455	-2.16485
EnhancerD3992	0.093833		EnhancerD4185	-0.17805		EnhancerD3811	7.82224		EnhancerD4320	-0.28672		EnhancerD3525	7.68518		EnhancerD4463	-1.54482
EnhancerD4005	0.136128		EnhancerD4193	-8.69954		EnhancerD3812	1.10145		EnhancerD4347	-3.52671		EnhancerD3526	1.07224		EnhancerD4473	-1.49977
EnhancerD4023	0.162781		EnhancerD4205	-1.30804		EnhancerD3844	6.89975		EnhancerD4364	-0.79336		EnhancerD3527	2.21954		EnhancerD4484	-0.26419
EnhancerD4061	1.25131		EnhancerD4226	-0.58006		EnhancerD3858	8.87291		EnhancerD4368	-2.40233		EnhancerD3536	0.486203		EnhancerD4519	-0.6657
EnhancerD4103	0.335167		EnhancerD4238	-0.70488		EnhancerD3882	1.15564		EnhancerD4384	-0.50793		EnhancerD3549	1.16159		EnhancerD4528	-0.50479
EnhancerD4113	1.25999		EnhancerD4239	-1.11303		EnhancerD3925	0.301568		EnhancerD4389	-0.57583		EnhancerD3554	0.087632		EnhancerD4534	-0.31372
EnhancerD4121	1.89281		EnhancerD4251	-0.02727		EnhancerD3936	2.94983		EnhancerD4398	-0.60694		EnhancerD3570	0.890038		EnhancerD4567	-2.24999
EnhancerD4133	3.44186		EnhancerD4252	-0.27131		EnhancerD3937	2.61042		EnhancerD4427	-8.00037		EnhancerD3582	1.87858		EnhancerD4573	-0.81841
EnhancerD4155	1.25999		EnhancerD4257	-0.03582		EnhancerD3943	0.322485		EnhancerD4432	-0.22295		EnhancerD3586	1.22823		EnhancerD4579	-0.53798
EnhancerD4157	0.553772		EnhancerD4261	-1.07444		EnhancerD3962	1.9568		EnhancerD4440	-0.90623		EnhancerD3597	2.56848		EnhancerD4580	-1.11227
EnhancerD4181	1.05749		EnhancerD4285	-0.00301		EnhancerD3990	2.07707		EnhancerD4443	-0.76792		EnhancerD3602	3.49625		EnhancerD4583	-6.33113
EnhancerD4183	1.25999		EnhancerD4296	-0.67833		EnhancerD3992	0.009321		EnhancerD4444	-0.64404		EnhancerD3606	7.31298		EnhancerD4612	-0.86827
EnhancerD4214	2.12275		EnhancerD4313	-0.12623		EnhancerD3997	2.53724		EnhancerD4452	-1.58203		EnhancerD3607	2.56848		EnhancerD4617	-4.02158
EnhancerD4240	0.065996		EnhancerD4333	-0.3241		EnhancerD4005	0.940578		EnhancerD4454	-3.88539		EnhancerD3633	0.118551		EnhancerD4620	-0.51298
EnhancerD4242	0.354892		EnhancerD4347	-6.84558		EnhancerD4032	0.405385		EnhancerD4455	-5.00423		EnhancerD3652	0.03039		EnhancerD4624	-2.06716
EnhancerD4245	2.11677		EnhancerD4363	-0.04384		EnhancerD4103	0.265955		EnhancerD4463	-1.60582		EnhancerD3653	0.224558		EnhancerD4633	-0.14601
EnhancerD4258	8.12902		EnhancerD4368	-2.28534		EnhancerD4113	3.00684		EnhancerD4473	-1.57733		EnhancerD3655	1.98996		EnhancerD4637	-0.69532
EnhancerD4260	0.31121		EnhancerD4389	-7.21215		EnhancerD4116	0.405385		EnhancerD4484	-0.48158		EnhancerD3670	2.98002		EnhancerD4655	-0.47721
EnhancerD4265	0.031357		EnhancerD4390	-0.0934		EnhancerD4121	1.44733		EnhancerD4490	-0.5015		EnhancerD3671	0.215931		EnhancerD4657	-0.65606
EnhancerD4317	1.25999		EnhancerD4398	-0.92279		EnhancerD4151	1.15564		EnhancerD4491	-0.13483		EnhancerD3676	1.16694		EnhancerD4687	-0.05266
EnhancerD4320	0.398622		EnhancerD4421	-0.01714		EnhancerD4205	0.043883		EnhancerD4519	-0.43044		EnhancerD3678	0.980132		EnhancerD4698	-6.17147
EnhancerD4325	1.13447		EnhancerD4427	-1.70527		EnhancerD4225	1.15564		EnhancerD4528	-0.48574		EnhancerD3701	2.14078		EnhancerD4700	-1.7316
EnhancerD4335	7.19171		EnhancerD4443	-0.66356		EnhancerD4242	7.49214		EnhancerD4536	-0.16048		EnhancerD3704	1.42219		EnhancerD4706	-1.49977
EnhancerD4337	1.25999		EnhancerD4444	-0.55198		EnhancerD4245	4.73e-05		EnhancerD4567	-8.33936		EnhancerD3716	3.06331		EnhancerD4711	-0.41214
EnhancerD4338	0.304718		EnhancerD4447	-0.66091		EnhancerD4252	1.25073		EnhancerD4573	-0.83917		EnhancerD3736	2.98002		EnhancerD4732	-0.02192
EnhancerD4340	6.4076		EnhancerD4454	-3.77258		EnhancerD4258	5.08618		EnhancerD4579	-1.57733		EnhancerD3758	2.10526		EnhancerD4735	-1.49977
EnhancerD4355	2.13228		EnhancerD4455	-4.71512		EnhancerD4274	1.15564		EnhancerD4580	-0.27409		EnhancerD3763	1.22823		EnhancerD4736	-0.22051
EnhancerD4364	0.424769		EnhancerD4463	-1.51376		EnhancerD4286	1.15564		EnhancerD4583	-0.94828		EnhancerD3767	4.94422		EnhancerD4753	-2.58816
EnhancerD4380	0.298219		EnhancerD4473	-1.47244		EnhancerD4296	1.89035		EnhancerD4587	-2.08699		EnhancerD3811	0.224014		EnhancerD4767	-6.16545
EnhancerD4384	0.544927		EnhancerD4484	-0.21661		EnhancerD4325	0.53237		EnhancerD4612	-0.26648		EnhancerD3812	0.012871		EnhancerD4776	-0.69532
EnhancerD4396	1.93202		EnhancerD4502	-0.1842		EnhancerD4333	0.104346		EnhancerD4617	-4.09187		EnhancerD3827	1.22823		EnhancerD4793	-0.1352
EnhancerD4403	2.12275		EnhancerD4558	-0.66356		EnhancerD4335	8.84383		EnhancerD4657	-0.9931		EnhancerD3882	1.22823		EnhancerD4804	-3.70939
EnhancerD4430	0.470834		EnhancerD4567	-1.22431		EnhancerD4338	0.075052		EnhancerD4687	-1.13307		EnhancerD3885	0.554548		EnhancerD4806	-0.25484
EnhancerD4432	0.683206		EnhancerD4573	-3.09403		EnhancerD4340	1.75907		EnhancerD4700	-0.84923		EnhancerD3897	1.33342		EnhancerD4828	-0.76983
EnhancerD4438	8.85835		EnhancerD4579	-1.47244		EnhancerD4343	1.15564		EnhancerD4706	-1.57733		EnhancerD3937	2.22418		EnhancerD4845	-0.69532
EnhancerD4439	1.25999		EnhancerD4580	-0.11758		EnhancerD4356	3.28196		EnhancerD4711	-0.36374		EnhancerD3943	0.586523		EnhancerD4855	-0.69532
EnhancerD4440	0.282655		EnhancerD4583	-3.19503		EnhancerD4363	0.776031		EnhancerD4732	-0.20414		EnhancerD3970	1.22823		EnhancerD4860	-1.08845
EnhancerD4441	2.71614		EnhancerD4587	-0.57199		EnhancerD4366	1.9568		EnhancerD4735	-1.57733		EnhancerD3992	0.184144		EnhancerD4888	-0.69532
EnhancerD4445	2.23014		EnhancerD4617	-3.99102		EnhancerD4380	1.22861		EnhancerD4753	-3.6322		EnhancerD4003	0.98558		EnhancerD4890	-2.74087
EnhancerD4446	2.71614		EnhancerD4624	-0.18638		EnhancerD4390	0.533028		EnhancerD4767	-3.70137		EnhancerD4005	0.364015		EnhancerD4900	-0.69532
EnhancerD4450	1.2367		EnhancerD4655	-0.98636		EnhancerD4395	2.53724		EnhancerD4776	-0.76792		EnhancerD4032	0.884767		EnhancerD4908	-2.12752
EnhancerD4451	0.149012		EnhancerD4706	-1.47244		EnhancerD4396	5.5338		EnhancerD4793	-1.02128		EnhancerD4038	1.98996		EnhancerD4913	-1.54482
EnhancerD4452	0.399446		EnhancerD4711	-0.64547		EnhancerD4408	1.9568		EnhancerD4804	-1.95067		EnhancerD4070	2.10526		EnhancerD4923	-0.55061
EnhancerD4453	0.903423		EnhancerD4732	-0.27731		EnhancerD4418	1.15564		EnhancerD4806	-0.77309		EnhancerD4103	0.503761		EnhancerD4943	-2.28518
EnhancerD4462	6.46527		EnhancerD4735	-0.51066		EnhancerD4421	0.576512		EnhancerD4845	-0.76792		EnhancerD4113	1.22823		EnhancerD4954	-0.31654
EnhancerD4478	0.771575		EnhancerD4753	-3.51369		EnhancerD4430	0.657513		EnhancerD4855	-0.76792		EnhancerD4114	2.19499		EnhancerD4964	-1.03308
EnhancerD4490	0.045601		EnhancerD4767	-3.58939		EnhancerD4438	8.42839		EnhancerD4888	-0.76792		EnhancerD4125	5.26689		EnhancerD4980	-0.44849
EnhancerD4491	1.0306		EnhancerD4776	-0.66356		EnhancerD4441	2.19037		EnhancerD4890	-2.82072		EnhancerD4149	1.22823		EnhancerD4987	-1.22451
EnhancerD4498	3.12037		EnhancerD4804	-3.67872		EnhancerD4445	0.995023		EnhancerD4900	-0.76792		EnhancerD4157	0.972702		EnhancerD5008	-0.30374
EnhancerD4505	2.21311		EnhancerD4831	-1.37917		EnhancerD4447	0.00582		EnhancerD4913	-1.60582		EnhancerD4158	1.22823		EnhancerD5012	-0.60133
EnhancerD4508	1.25999		EnhancerD4845	-0.66356		EnhancerD4450	2.08923		EnhancerD4917	-0.76792		EnhancerD4181	0.045442		EnhancerD5016	-0.20169
EnhancerD4513	1.25999		EnhancerD4855	-0.66356		EnhancerD4451	0.152572		EnhancerD4942	-0.76792		EnhancerD4225	2.19499		EnhancerD5018	-2.49303
EnhancerD4519	0.189305		EnhancerD4860	-0.89759		EnhancerD4453	0.737562		EnhancerD4943	-0.24169		EnhancerD4238	0.5762		EnhancerD5019	-0.4359
EnhancerD4524	1.25999		EnhancerD4888	-0.66356		EnhancerD4462	5.51731		EnhancerD4954	-1.06675		EnhancerD4242	7.86441		EnhancerD5020	-1.90097
EnhancerD4528	0.874528		EnhancerD4890	-2.70346		EnhancerD4478	0.210282		EnhancerD4964	-0.87575		EnhancerD4245	1.58264		EnhancerD5021	-1.59473
EnhancerD4534	0.519554		EnhancerD4900	-0.66356		EnhancerD4502	0.184382		EnhancerD4980	-2.09108		EnhancerD4252	0.565359		EnhancerD5022	-2.11469
EnhancerD4536	0.308627		EnhancerD4908	-0.272		EnhancerD4534	0.5541		EnhancerD5008	-0.54211		EnhancerD4257	0.202513		EnhancerD5032	-0.6405
EnhancerD4556	3.13058		EnhancerD4913	-0.55198		EnhancerD4557	1.15564		EnhancerD5012	-0.45925		EnhancerD4258	5.80306		EnhancerD5038	-0.67132
EnhancerD4561	2.12275		EnhancerD4917	-0.66356		EnhancerD4558	2.52139		EnhancerD5016	-0.36692		EnhancerD4266	2.28078		EnhancerD5041	-0.85142
EnhancerD4562	2.96595		EnhancerD4923	-7.60328		EnhancerD4562	6.953		EnhancerD5018	-2.57094		EnhancerD4285	1.17131		EnhancerD5052	-0.99605
EnhancerD4569	1.25999		EnhancerD4954	-0.07005		EnhancerD4596	3.19955		EnhancerD5021	-1.32427		EnhancerD4297	1.22823		EnhancerD5058	-1.49977
EnhancerD4596	3.12037		EnhancerD4964	-0.14214		EnhancerD4608	7.10404		EnhancerD5022	-3.15353		EnhancerD4335	7.31225		EnhancerD5107	-0.29282
EnhancerD4608	0.186302		EnhancerD4978	-0.80087		EnhancerD4618	1.98357		EnhancerD5038	-2.36623		EnhancerD4345	1.22823		EnhancerD5131	-1.64492
EnhancerD4612	0.839187		EnhancerD4980	-1.42042		EnhancerD4620	0.39999		EnhancerD5041	-1.38622		EnhancerD4369	1.22823		EnhancerD5181	-1.54482
EnhancerD4613	1.25999		EnhancerD4987	-0.90074		EnhancerD4624	0.518686		EnhancerD5052	-0.63608		EnhancerD4371	1.22823		EnhancerD5199	-3.8611
EnhancerD4616	1.25999		EnhancerD5016	-1.98608		EnhancerD4633	0.020861		EnhancerD5056	-0.06253		EnhancerD4377	3.06331		EnhancerD5203	-1.54482
EnhancerD4620	0.04057		EnhancerD5018	-0.0499		EnhancerD4637	2.04507		EnhancerD5058	-1.57733		EnhancerD4382	2.10526		EnhancerD5226	-2.31392
EnhancerD4623	2.13228		EnhancerD5019	-0.71053		EnhancerD4655	1.50814		EnhancerD5073	-0.11719		EnhancerD4384	0.265703		EnhancerD5252	-1.25952
EnhancerD4633	0.094034		EnhancerD5020	-1.87051		EnhancerD4656	0.99019		EnhancerD5130	-2.02826		EnhancerD4389	1.88391		EnhancerD5299	-2.6224
EnhancerD4637	1.17051		EnhancerD5021	-0.53067		EnhancerD4665	0.580817		EnhancerD5142	-8.48973		EnhancerD4390	0.620678		EnhancerD5309	-0.63933
EnhancerD4656	0.629521		EnhancerD5022	-3.04862		EnhancerD4668	1.15564		EnhancerD5151	-0.48238		EnhancerD4402	1.22823		EnhancerD5325	-2.08036
EnhancerD4657	0.15157		EnhancerD5032	-3.18514		EnhancerD4698	0.337687		EnhancerD5181	-1.60582		EnhancerD4421	0.614557		EnhancerD5328	-1.49977
EnhancerD4665	0.77578		EnhancerD5038	-0.42361		EnhancerD4717	1.50342		EnhancerD5199	-1.12334		EnhancerD4430	0.745878		EnhancerD5334	-3.06478
EnhancerD4687	0.366765		EnhancerD5041	-1.55878		EnhancerD4736	0.310182		EnhancerD5203	-0.64404		EnhancerD4438	8.45139		EnhancerD5387	-0.82608
EnhancerD4694	2.12275		EnhancerD5052	-1.2605		EnhancerD4759	0.8044		EnhancerD5226	-0.9393		EnhancerD4440	0.011031		EnhancerD5406	-1.57955
EnhancerD4698	0.31104		EnhancerD5054	-1.57318		EnhancerD4774	3.19955		EnhancerD5230	-0.20936		EnhancerD4441	2.10526		EnhancerD5419	-5.3622
EnhancerD4700	0.141327		EnhancerD5058	-0.51066		EnhancerD4803	1.15564		EnhancerD5245	-0.76792		EnhancerD4444	0.293987		EnhancerD5437	-0.98689
EnhancerD4717	1.02815		EnhancerD5063	-7.87233		EnhancerD4805	0.193865		EnhancerD5252	-1.97926		EnhancerD4445	1.02819		EnhancerD5444	-1.11858
EnhancerD4724	2.13228		EnhancerD5073	-0.27485		EnhancerD4828	3.83463		EnhancerD5299	-2.75564		EnhancerD4446	2.10526		EnhancerD5447	-7.31719
EnhancerD4736	0.158697		EnhancerD5087	-8.57643		EnhancerD4830	1.9568		EnhancerD5309	-1.24358		EnhancerD4450	2.1791		EnhancerD5449	-2.86249
EnhancerD4739	1.25999		EnhancerD5088	-0.49724		EnhancerD4831	0.906451		EnhancerD5325	-2.15815		EnhancerD4451	0.23331		EnhancerD5452	-0.70089
EnhancerD4759	0.263667		EnhancerD5107	-0.74803		EnhancerD4860	0.245529		EnhancerD5328	-1.57733		EnhancerD4453	0.938723		EnhancerD5461	-1.49977
EnhancerD4774	4.44543		EnhancerD5130	-0.97109		EnhancerD4863	1.60866		EnhancerD5334	-0.74094		EnhancerD4462	7.04229		EnhancerD5543	-0.00805
EnhancerD4791	4.15729		EnhancerD5131	-1.28649		EnhancerD4866	3.44776		EnhancerD5335	-0.88629		EnhancerD4470	1.22823		EnhancerD5573	-1.7316
EnhancerD4793	0.919504		EnhancerD5181	-1.51376		EnhancerD4891	1.9568		EnhancerD5357	-2.22368		EnhancerD4478	0.330706		EnhancerD5577	-0.69532
EnhancerD4805	2.1624		EnhancerD5199	-1.38754		EnhancerD4908	0.624552		EnhancerD5362	-0.11078		EnhancerD4489	1.98996		EnhancerD5579	-0.53744
EnhancerD4806	0.9746		EnhancerD5203	-0.55198		EnhancerD4922	1.59139		EnhancerD5381	-5.75935		EnhancerD4490	0.281316		EnhancerD5582	-1.54482
EnhancerD4809	2.12275		EnhancerD5226	-1.89167		EnhancerD4923	0.482877		EnhancerD5387	-0.08358		EnhancerD4491	0.202172		EnhancerD5587	-1.21082
EnhancerD4811	3.9271		EnhancerD5230	-0.8742		EnhancerD4925	2.57455		EnhancerD5415	-0.26209		EnhancerD4502	0.513243		EnhancerD5596	-0.55635
EnhancerD4828	1.50317		EnhancerD5245	-0.66356		EnhancerD4929	0.082864		EnhancerD5419	-5.8728		EnhancerD4505	1.22823		EnhancerD5598	-0.52437
EnhancerD4830	2.13228		EnhancerD5252	-2.69418		EnhancerD4978	0.552334		EnhancerD5447	-3.81267		EnhancerD4513	1.22823		EnhancerD5608	-0.41032
EnhancerD4863	1.49958		EnhancerD5299	-0.20864		EnhancerD4984	8.09328		EnhancerD5449	-2.92246		EnhancerD4536	0.30341		EnhancerD5620	-1.7316
EnhancerD4866	4.70896		EnhancerD5325	-2.05325		EnhancerD4987	0.00841		EnhancerD5452	-1.16109		EnhancerD4538	2.68918		EnhancerD5635	-0.13184
EnhancerD4879	2.70617		EnhancerD5327	-0.46892		EnhancerD5019	0.388989		EnhancerD5461	-1.57733		EnhancerD4556	2.60964		EnhancerD5645	-1.86331
EnhancerD4912	1.25999		EnhancerD5328	-0.51066		EnhancerD5020	0.505711		EnhancerD5518	-2.60148		EnhancerD4558	3.87727		EnhancerD5653	-1.5439
EnhancerD4922	1.16409		EnhancerD5334	-1.19711		EnhancerD5032	0.386154		EnhancerD5524	-1.81101		EnhancerD4562	3.4634		EnhancerD5705	-0.14552
EnhancerD4929	0.798098		EnhancerD5419	-5.00426		EnhancerD5039	3.19955		EnhancerD5543	-2.25378		EnhancerD4587	4.92861		EnhancerD5711	-0.15314
EnhancerD4939	2.21311		EnhancerD5444	-2.05325		EnhancerD5042	1.1817		EnhancerD5546	-0.2215		EnhancerD4608	7.44196		EnhancerD5722	-0.23468
EnhancerD4942	0.298219		EnhancerD5447	-3.7109		EnhancerD5049	2.19037		EnhancerD5573	-1.81101		EnhancerD4616	3.10364		EnhancerD5733	-0.69532
EnhancerD4943	1.18256		EnhancerD5449	-2.8315		EnhancerD5054	0.535552		EnhancerD5576	-2.60148		EnhancerD4621	1.22823		EnhancerD5735	-0.69532
EnhancerD4984	8.85703		EnhancerD5452	-0.26165		EnhancerD5063	0.008898		EnhancerD5577	-0.76792		EnhancerD4656	0.998043		EnhancerD5749	-0.69532
EnhancerD5006	2.70617		EnhancerD5457	-5.73996		EnhancerD5078	1.9568		EnhancerD5579	-1.54661		EnhancerD4665	1.58859		EnhancerD5774	-0.21828
EnhancerD5008	0.011608		EnhancerD5461	-1.47244		EnhancerD5080	1.5409		EnhancerD5582	-1.60582		EnhancerD4686	3.04297		EnhancerD5788	-3.27059
EnhancerD5012	0.068869		EnhancerD5476	-0.31351		EnhancerD5084	1.15564		EnhancerD5587	-0.29264		EnhancerD4694	3.96704		EnhancerD5832	-0.30407
EnhancerD5042	0.697618		EnhancerD5489	-0.21345		EnhancerD5087	1.1027		EnhancerD5591	-1.34278		EnhancerD4695	1.22823		EnhancerD5837	-1.19009
EnhancerD5043	1.25999		EnhancerD5505	-7.42927		EnhancerD5088	0.333586		EnhancerD5596	-2.24175		EnhancerD4712	2.28078		EnhancerD5846	-2.32263
EnhancerD5056	2.06607		EnhancerD5513	-1.67067		EnhancerD5094	3.32808		EnhancerD5598	-0.07331		EnhancerD4717	1.52603		EnhancerD5853	-0.22495
EnhancerD5080	2.70738		EnhancerD5518	-2.51033		EnhancerD5107	0.124167		EnhancerD5600	-0.00128		EnhancerD4751	2.28078		EnhancerD5855	-3.03762
EnhancerD5084	3.12037		EnhancerD5524	-1.69454		EnhancerD5131	0.261501		EnhancerD5602	-0.08794		EnhancerD4754	2.28078		EnhancerD5864	-1.86362
EnhancerD5118	2.13228		EnhancerD5546	-0.67938		EnhancerD5158	1.15564		EnhancerD5608	-0.57247		EnhancerD4759	0.032702		EnhancerD5865	-1.23215
EnhancerD5142	0.152687		EnhancerD5573	-1.69454		EnhancerD5208	1.17714		EnhancerD5635	-0.16495		EnhancerD4774	3.32572		EnhancerD5866	-0.00809
EnhancerD5145	1.25999		EnhancerD5576	-2.51033		EnhancerD5214	2.78134		EnhancerD5645	-1.93714		EnhancerD4791	1.98996		EnhancerD5879	-1.49977
EnhancerD5151	1.03436		EnhancerD5577	-0.66356		EnhancerD5215	1.15564		EnhancerD5653	-7.73771		EnhancerD4805	1.02819		EnhancerD5884	-0.61338
EnhancerD5208	7.06493		EnhancerD5579	-9.10276		EnhancerD5225	3.52344		EnhancerD5660	-8.08099		EnhancerD4811	1.22823		EnhancerD5894	-0.94524
EnhancerD5229	3.71889		EnhancerD5587	-0.18219		EnhancerD5229	2.42794		EnhancerD5690	-1.01747		EnhancerD4830	2.04847		EnhancerD5904	-3.12499
EnhancerD5247	2.13228		EnhancerD5591	-6.76431		EnhancerD5274	1.9568		EnhancerD5705	-1.17717		EnhancerD4831	0.283947		EnhancerD5906	-0.69532
EnhancerD5274	1.25999		EnhancerD5596	-0.98036		EnhancerD5295	0.979792		EnhancerD5722	-0.10143		EnhancerD4863	1.67397		EnhancerD5914	-1.10433
EnhancerD5295	1.61947		EnhancerD5598	-0.26818		EnhancerD5304	1.15564		EnhancerD5733	-0.76792		EnhancerD4866	3.40105		EnhancerD5919	-0.17591
EnhancerD5307	0.210179		EnhancerD5608	-0.23057		EnhancerD5307	0.304668		EnhancerD5744	-0.76792		EnhancerD4886	1.22823		EnhancerD5927	-3.55787
EnhancerD5309	0.35322		EnhancerD5615	-0.67369		EnhancerD5321	1.06953		EnhancerD5749	-0.76792		EnhancerD4917	1.72741		EnhancerD5929	-2.86249
EnhancerD5321	0.09405		EnhancerD5645	-0.88911		EnhancerD5327	0.498001		EnhancerD5774	-3.42442		EnhancerD4922	1.97636		EnhancerD5932	-3.8263
EnhancerD5322	1.25999		EnhancerD5653	-1.95042		EnhancerD5339	2.6779		EnhancerD5788	-6.65441		EnhancerD4925	1.22823		EnhancerD5935	-1.49977
EnhancerD5335	0.626453		EnhancerD5690	-0.01143		EnhancerD5365	0.48117		EnhancerD5832	-0.43894		EnhancerD4929	0.37805		EnhancerD5936	-2.24552
EnhancerD5339	1.45173		EnhancerD5705	-0.40818		EnhancerD5406	8.35285		EnhancerD5837	-1.18012		EnhancerD4942	1.02819		EnhancerD5941	-5.05961
EnhancerD5357	6.81147		EnhancerD5711	-0.5301		EnhancerD5412	0.232816		EnhancerD5846	-2.40233		EnhancerD4953	2.68918		EnhancerD5954	-2.54133
EnhancerD5362	0.422462		EnhancerD5733	-0.66356		EnhancerD5437	1.13881		EnhancerD5855	-1.59858		EnhancerD4978	0.680957		EnhancerD5970	-7.49982
EnhancerD5365	0.314106		EnhancerD5735	-0.66356		EnhancerD5442	4.16804		EnhancerD5864	-0.33376		EnhancerD4984	8.2726		EnhancerD5984	-0.1564
EnhancerD5381	1.03086		EnhancerD5744	-0.66356		EnhancerD5444	0.18525		EnhancerD5879	-1.57733		EnhancerD5042	0.778701		EnhancerD5992	-1.49977
EnhancerD5387	0.008733		EnhancerD5749	-0.66356		EnhancerD5457	2.00442		EnhancerD5884	-0.51614		EnhancerD5054	1.13345		EnhancerD6009	-0.65446
EnhancerD5406	5.75405		EnhancerD5774	-5.62343		EnhancerD5476	1.07502		EnhancerD5894	-0.71817		EnhancerD5056	0.245059		EnhancerD6013	-0.69532
EnhancerD5412	1.01556		EnhancerD5788	-4.20303		EnhancerD5478	7.38331		EnhancerD5904	-3.18483		EnhancerD5063	1.3317		EnhancerD6033	-0.25342
EnhancerD5415	0.287247		EnhancerD5832	-0.97672		EnhancerD5479	2.19037		EnhancerD5906	-0.76792		EnhancerD5073	0.158048		EnhancerD6038	-0.20589
EnhancerD5437	1.87329		EnhancerD5846	-2.28534		EnhancerD5481	1.15564		EnhancerD5914	-0.52654		EnhancerD5080	2.18494		EnhancerD6040	-0.69532
EnhancerD5442	2.12275		EnhancerD5864	-7.77262		EnhancerD5485	0.53237		EnhancerD5919	-0.79968		EnhancerD5084	1.22823		EnhancerD6041	-0.49138
EnhancerD5478	1.20633		EnhancerD5866	-0.73275		EnhancerD5489	0.388688		EnhancerD5926	-0.76792		EnhancerD5087	0.583456		EnhancerD6072	-0.69532
EnhancerD5480	1.25999		EnhancerD5879	-1.47244		EnhancerD5503	1.07427		EnhancerD5927	-3.63642		EnhancerD5088	0.350227		EnhancerD6073	-0.00704
EnhancerD5485	1.7319		EnhancerD5894	-4.01293		EnhancerD5505	1.32295		EnhancerD5929	-2.92246		EnhancerD5118	2.64986		EnhancerD6076	-0.1729
EnhancerD5503	1.41583		EnhancerD5904	-2.13319		EnhancerD5506	0.293826		EnhancerD5932	-2.93532		EnhancerD5130	0.09748		EnhancerD6077	-0.74522
EnhancerD5506	1.22107		EnhancerD5906	-0.66356		EnhancerD5513	0.383056		EnhancerD5935	-1.57733		EnhancerD5142	1.14682		EnhancerD6079	-2.60031
EnhancerD5520	0.417784		EnhancerD5914	-1.99298		EnhancerD5517	2.53724		EnhancerD5936	-2.32464		EnhancerD5151	0.380464		EnhancerD6107	-0.69532
EnhancerD5525	6.53885		EnhancerD5919	-0.98437		EnhancerD5520	0.410777		EnhancerD5940	-0.40976		EnhancerD5158	2.10526		EnhancerD6157	-0.77025
EnhancerD5527	2.12752		EnhancerD5923	-0.12016		EnhancerD5525	0.238796		EnhancerD5941	-1.17901		EnhancerD5170	1.22823		EnhancerD6166	-0.50937
EnhancerD5531	0.350061		EnhancerD5926	-0.66356		EnhancerD5527	1.9568		EnhancerD5954	-1.6397		EnhancerD5191	2.28078		EnhancerD6177	-1.53993
EnhancerD5543	0.048343		EnhancerD5927	-3.52821		EnhancerD5531	0.453171		EnhancerD5964	-0.61447		EnhancerD5198	2.10526		EnhancerD6178	-1.17134
EnhancerD5550	2.02062		EnhancerD5928	-0.31477		EnhancerD5550	1.12411		EnhancerD5970	-0.07511		EnhancerD5202	1.22823		EnhancerD6187	-0.81702
EnhancerD5553	0.618686		EnhancerD5929	-2.8315		EnhancerD5553	6.84166		EnhancerD5984	-0.19837		EnhancerD5206	2.10526		EnhancerD6196	-2.32263
EnhancerD5559	0.125702		EnhancerD5932	-3.791		EnhancerD5559	0.679411		EnhancerD5992	-0.61555		EnhancerD5208	1.02003		EnhancerD6206	-0.29534
EnhancerD5582	2.47132		EnhancerD5935	-1.47244		EnhancerD5563	2.94983		EnhancerD6003	-3.74888		EnhancerD5214	2.28078		EnhancerD6221	-1.16574
EnhancerD5585	1.25999		EnhancerD5936	-2.21133		EnhancerD5572	1.15564		EnhancerD6005	-0.06793		EnhancerD5215	1.22823		EnhancerD6227	-1.7316
EnhancerD5600	1.86788		EnhancerD5941	-1.54846		EnhancerD5615	0.521383		EnhancerD6009	-0.39072		EnhancerD5229	3.34657		EnhancerD6249	-0.30971
EnhancerD5602	0.206527		EnhancerD5954	-2.51033		EnhancerD5620	0.588041		EnhancerD6013	-0.76792		EnhancerD5230	1.21366		EnhancerD6250	-1.54482
EnhancerD5620	1.16365		EnhancerD5970	-7.39578		EnhancerD5625	1.80094		EnhancerD6033	-2.02211		EnhancerD5245	0.266462		EnhancerD6251	-0.69532
EnhancerD5625	1.45851		EnhancerD6003	-2.68926		EnhancerD5665	1.0035		EnhancerD6040	-0.76792		EnhancerD5274	1.22823		EnhancerD6255	-0.8244
EnhancerD5635	0.363044		EnhancerD6006	-0.15061		EnhancerD5711	0.625292		EnhancerD6051	-0.76792		EnhancerD5278	1.22823		EnhancerD6264	-0.20969
EnhancerD5660	2.53618		EnhancerD6009	-0.11082		EnhancerD5725	1.15564		EnhancerD6058	-0.36132		EnhancerD5295	0.294624		EnhancerD6274	-0.00809
EnhancerD5665	1.3154		EnhancerD6026	-2.57168		EnhancerD5735	2.69661		EnhancerD6072	-0.76792		EnhancerD5307	0.495711		EnhancerD6278	-1.7316
EnhancerD5689	3.70477		EnhancerD6038	-0.12412		EnhancerD5738	1.9568		EnhancerD6077	-1.34059		EnhancerD5321	0.912906		EnhancerD6285	-3.81118
EnhancerD5699	1.25999		EnhancerD6040	-0.66356		EnhancerD5767	1.15564		EnhancerD6080	-0.83842		EnhancerD5324	2.87246		EnhancerD6299	-0.69532
EnhancerD5722	0.085071		EnhancerD6041	-0.5269		EnhancerD5801	1.15564		EnhancerD6104	-0.23101		EnhancerD5327	0.100377		EnhancerD6305	-0.1607
EnhancerD5726	1.25999		EnhancerD6070	-2.60543		EnhancerD5853	0.859004		EnhancerD6107	-0.76792		EnhancerD5335	0.572835		EnhancerD6319	-0.26818
EnhancerD5767	4.29254		EnhancerD6072	-0.66356		EnhancerD5860	3.10596		EnhancerD6120	-0.32037		EnhancerD5336	2.28078		EnhancerD6356	-1.36085
EnhancerD5785	1.25999		EnhancerD6073	-7.05281		EnhancerD5861	9.30692		EnhancerD6157	-0.6637		EnhancerD5339	2.56849		EnhancerD6377	-2.35384
EnhancerD5837	1.12154		EnhancerD6079	-0.24268		EnhancerD5865	1.00242		EnhancerD6166	-0.61589		EnhancerD5357	6.23864		EnhancerD6383	-0.69532
EnhancerD5853	0.463545		EnhancerD6107	-0.66356		EnhancerD5866	1.32847		EnhancerD6177	-3.08376		EnhancerD5362	1.44184		EnhancerD6462	-6.76216
EnhancerD5855	8.24812		EnhancerD6137	-2.71775		EnhancerD5911	0.443063		EnhancerD6185	-6.29972		EnhancerD5365	0.393545		EnhancerD6474	-1.54482
EnhancerD5860	3.93354		EnhancerD6157	-0.6306		EnhancerD5920	0.246883		EnhancerD6187	-0.01784		EnhancerD5381	0.777492		EnhancerD6476	-2.69318
EnhancerD5861	6.94454		EnhancerD6166	-2.02022		EnhancerD5923	0.743833		EnhancerD6196	-2.40233		EnhancerD5393	1.22823		EnhancerD6493	-0.07329
EnhancerD5865	0.10412		EnhancerD6178	-0.33147		EnhancerD5928	0.189224		EnhancerD6221	-2.18797		EnhancerD5412	1.05842		EnhancerD6516	-0.43661
EnhancerD5884	0.243898		EnhancerD6185	-6.23118		EnhancerD5938	1.15564		EnhancerD6227	-1.81101		EnhancerD5414	1.98996		EnhancerD6522	-0.60991
EnhancerD5911	1.13661		EnhancerD6187	-2.51033		EnhancerD5951	1.57547		EnhancerD6250	-0.64404		EnhancerD5415	0.399926		EnhancerD6525	-0.69532
EnhancerD5920	1.11739		EnhancerD6196	-2.28534		EnhancerD5967	0.169943		EnhancerD6251	-0.76792		EnhancerD5442	4.1817		EnhancerD6526	-0.3809
EnhancerD5940	0.937192		EnhancerD6206	-0.26301		EnhancerD5968	2.59291		EnhancerD6255	-0.95155		EnhancerD5450	1.22823		EnhancerD6530	-1.52685
EnhancerD5951	1.74474		EnhancerD6221	-2.0965		EnhancerD5971	2.53724		EnhancerD6274	-1.81101		EnhancerD5457	1.92967		EnhancerD6531	-0.4126
EnhancerD5964	0.709701		EnhancerD6227	-0.73275		EnhancerD5979	8.84765		EnhancerD6278	-1.81101		EnhancerD5476	0.10918		EnhancerD6536	-0.64602
EnhancerD5967	0.226374		EnhancerD6249	-2.43137		EnhancerD6006	0.797601		EnhancerD6285	-3.8892		EnhancerD5478	1.75242		EnhancerD6559	-0.32364
EnhancerD5979	8.51176		EnhancerD6250	-0.55198		EnhancerD6026	0.11825		EnhancerD6303	-1.19937		EnhancerD5480	1.22823		EnhancerD6578	-1.7411
EnhancerD5984	0.285558		EnhancerD6255	-0.28777		EnhancerD6038	0.354239		EnhancerD6305	-0.25242		EnhancerD5485	1.34133		EnhancerD6593	-0.64971
EnhancerD5992	5.06263		EnhancerD6278	-1.69454		EnhancerD6041	0.543642		EnhancerD6320	-1.96069		EnhancerD5489	0.59292		EnhancerD6596	-1.90083
EnhancerD6005	2.78179		EnhancerD6285	-3.78495		EnhancerD6042	2.78134		EnhancerD6383	-0.76792		EnhancerD5503	1.04781		EnhancerD6603	-0.69532
EnhancerD6013	1.74467		EnhancerD6295	-0.24879		EnhancerD6057	1.15564		EnhancerD6462	-6.99386		EnhancerD5505	0.032169		EnhancerD6617	-7.89391
EnhancerD6025	2.12275		EnhancerD6305	-0.26144		EnhancerD6070	0.887604		EnhancerD6474	-1.60582		EnhancerD5506	1.3597		EnhancerD6620	-7.00063
EnhancerD6033	9.34888		EnhancerD6314	-0.12713		EnhancerD6073	1.23309		EnhancerD6476	-1.80562		EnhancerD5513	0.593693		EnhancerD6650	-0.72632
EnhancerD6042	2.12275		EnhancerD6320	-2.8315		EnhancerD6076	0.618844		EnhancerD6493	-0.34983		EnhancerD5518	0.616284		EnhancerD6664	-0.31206
EnhancerD6048	1.25999		EnhancerD6375	-6.84418		EnhancerD6078	2.94983		EnhancerD6522	-2.34713		EnhancerD5520	0.528006		EnhancerD6667	-2.54133
EnhancerD6051	1.75462		EnhancerD6377	-0.09634		EnhancerD6079	0.114731		EnhancerD6526	-0.40051		EnhancerD5524	1.30879		EnhancerD6681	-4.2668
EnhancerD6058	0.280078		EnhancerD6381	-1.09171		EnhancerD6096	1.08935		EnhancerD6530	-0.38336		EnhancerD5525	0.922963		EnhancerD6702	-1.7316
EnhancerD6076	0.009442		EnhancerD6383	-0.66356		EnhancerD6108	1.75971		EnhancerD6531	-0.48886		EnhancerD5527	3.68202		EnhancerD6705	-1.85179
EnhancerD6077	6.74646		EnhancerD6409	-0.04992		EnhancerD6137	1.1153		EnhancerD6536	-0.41247		EnhancerD5531	0.120202		EnhancerD6717	-4.067
EnhancerD6078	4.59906		EnhancerD6442	-10.428		EnhancerD6173	3.27023		EnhancerD6537	-0.84923		EnhancerD5546	0.960727		EnhancerD6719	-2.32263
EnhancerD6080	0.904209		EnhancerD6447	-0.48416		EnhancerD6178	0.179032		EnhancerD6559	-0.17309		EnhancerD5550	0.729545		EnhancerD6730	-3.30505
EnhancerD6096	0.386027		EnhancerD6462	-6.85615		EnhancerD6179	2.94983		EnhancerD6593	-0.36724		EnhancerD5553	8.91264		EnhancerD6733	-0.69532
EnhancerD6104	5.22398		EnhancerD6474	-1.51376		EnhancerD6203	1.2346		EnhancerD6596	-2.92246		EnhancerD5559	1.26605		EnhancerD6766	-1.54482
EnhancerD6108	0.18348		EnhancerD6476	-4.4967		EnhancerD6206	0.437025		EnhancerD6603	-0.76792		EnhancerD5572	1.22823		EnhancerD6769	-0.95155
EnhancerD6120	0.768575		EnhancerD6526	-2.2826		EnhancerD6207	2.51129		EnhancerD6617	-1.06407		EnhancerD5576	5.85619		EnhancerD6775	-1.69455
EnhancerD6158	3.5395		EnhancerD6530	-1.18713		EnhancerD6215	2.94983		EnhancerD6620	-1.01779		EnhancerD5585	3.6681		EnhancerD6776	-0.69532
EnhancerD6177	0.214065		EnhancerD6531	-0.65449		EnhancerD6243	0.253143		EnhancerD6650	-0.96353		EnhancerD5591	0.448525		EnhancerD6781	-0.49556
EnhancerD6203	1.27413		EnhancerD6536	-0.82797		EnhancerD6247	0.225724		EnhancerD6664	-0.04988		EnhancerD5600	1.23108		EnhancerD6790	-0.89787
EnhancerD6207	2.49097		EnhancerD6537	-1.69454		EnhancerD6249	0.639765		EnhancerD6667	-2.60148		EnhancerD5602	0.166335		EnhancerD6793	-2.08036
EnhancerD6208	2.21311		EnhancerD6578	-0.82495		EnhancerD6264	0.997626		EnhancerD6681	-4.65851		EnhancerD5615	0.184731		EnhancerD6803	-0.89379
EnhancerD6215	2.70617		EnhancerD6596	-2.8315		EnhancerD6265	0.193865		EnhancerD6702	-1.81101		EnhancerD5617	3.71469		EnhancerD6805	-2.12752
EnhancerD6243	0.250095		EnhancerD6603	-0.66356		EnhancerD6295	1.2044		EnhancerD6705	-0.54714		EnhancerD5625	1.71708		EnhancerD6814	-0.52088
EnhancerD6247	0.31916		EnhancerD6617	-2.91226		EnhancerD6299	1.1153		EnhancerD6711	-0.60905		EnhancerD5630	1.22823		EnhancerD6828	-0.77688
EnhancerD6248	2.70617		EnhancerD6620	-0.5313		EnhancerD6314	0.132419		EnhancerD6717	-4.14717		EnhancerD5660	0.307496		EnhancerD6860	-0.64622
EnhancerD6251	2.48753		EnhancerD6664	-0.24344		EnhancerD6319	0.036522		EnhancerD6719	-2.40233		EnhancerD5665	0.722565		EnhancerD6870	-2.08036
EnhancerD6256	1.25999		EnhancerD6667	-2.51033		EnhancerD6330	1.15564		EnhancerD6730	-0.47838		EnhancerD5686	2.28078		EnhancerD6877	-2.32263
EnhancerD6264	0.088265		EnhancerD6702	-1.69454		EnhancerD6336	1.9568		EnhancerD6733	-0.76792		EnhancerD5689	1.22823		EnhancerD6906	-1.17425
EnhancerD6265	2.16234		EnhancerD6705	-0.95345		EnhancerD6356	0.548189		EnhancerD6766	-1.60582		EnhancerD5690	0.540918		EnhancerD6936	-0.47261
EnhancerD6274	0.141327		EnhancerD6717	-2.11981		EnhancerD6358	0.155506		EnhancerD6769	-0.02577		EnhancerD5701	1.22823		EnhancerD6945	-5.61685
EnhancerD6299	5.37923		EnhancerD6719	-2.28534		EnhancerD6359	2.31875		EnhancerD6775	-1.66529		EnhancerD5725	3.87587		EnhancerD6972	-1.068
EnhancerD6303	1.92408		EnhancerD6730	-3.27833		EnhancerD6375	0.869369		EnhancerD6776	-0.76792		EnhancerD5739	1.22823		EnhancerD7014	-2.74087
EnhancerD6319	0.129545		EnhancerD6733	-0.66356		EnhancerD6377	0.290933		EnhancerD6781	-1.67512		EnhancerD5744	1.6067		EnhancerD7016	-0.53623
EnhancerD6331	1.25999		EnhancerD6766	-1.51376		EnhancerD6381	6.89768		EnhancerD6790	-0.60958		EnhancerD5767	2.81346		EnhancerD7021	-0.05457
EnhancerD6355	1.25999		EnhancerD6769	-1.44176		EnhancerD6409	0.381433		EnhancerD6793	-0.16164		EnhancerD5785	1.98996		EnhancerD7025	-1.16574
EnhancerD6356	0.127772		EnhancerD6775	-2.53157		EnhancerD6432	2.00998		EnhancerD6802	-0.01234		EnhancerD5860	4.03059		EnhancerD7028	-0.68685
EnhancerD6358	7.88505		EnhancerD6776	-0.66356		EnhancerD6442	1.12817		EnhancerD6803	-0.65879		EnhancerD5861	6.89614		EnhancerD7034	-1.2758
EnhancerD6359	2.36029		EnhancerD6790	-0.19156		EnhancerD6446	2.1608		EnhancerD6805	-2.18797		EnhancerD5893	1.22823		EnhancerD7048	-0.39206
EnhancerD6437	2.12275		EnhancerD6793	-2.05325		EnhancerD6447	1.4623		EnhancerD6828	-0.51016		EnhancerD5909	2.28078		EnhancerD7073	-0.35685
EnhancerD6446	2.83866		EnhancerD6803	-0.02748		EnhancerD6461	4.32726		EnhancerD6836	-0.46241		EnhancerD5911	0.006062		EnhancerD7080	-0.84769
EnhancerD6453	3.74486		EnhancerD6805	-2.0965		EnhancerD6491	1.15564		EnhancerD6860	-0.32014		EnhancerD5920	0.647764		EnhancerD7113	-2.09622
EnhancerD6461	3.13058		EnhancerD6814	-0.44437		EnhancerD6511	0.209526		EnhancerD6870	-2.15815		EnhancerD5923	0.181292		EnhancerD7144	-1.0695
EnhancerD6491	2.13228		EnhancerD6828	-1.84095		EnhancerD6516	0.629806		EnhancerD6877	-2.40233		EnhancerD5926	0.266462		EnhancerD7151	-1.433
EnhancerD6493	0.392996		EnhancerD6836	-0.86991		EnhancerD6517	1.15564		EnhancerD6906	-3.769		EnhancerD5928	0.332215		EnhancerD7154	-0.69532
EnhancerD6511	0.004537		EnhancerD6857	-0.66356		EnhancerD6525	0.193865		EnhancerD6918	-5.75308		EnhancerD5940	0.722103		EnhancerD7162	-2.0037
EnhancerD6516	1.80033		EnhancerD6860	-1.59047		EnhancerD6541	3.70617		EnhancerD6936	-0.20822		EnhancerD5951	1.68836		EnhancerD7164	-7.51217
EnhancerD6522	0.692172		EnhancerD6870	-2.05325		EnhancerD6546	4.28135		EnhancerD6937	-0.76792		EnhancerD5964	1.52276		EnhancerD7176	-1.46531
EnhancerD6525	0.298219		EnhancerD6877	-2.28534		EnhancerD6548	2.19037		EnhancerD6972	-0.9511		EnhancerD5967	0.009711		EnhancerD7186	-3.07549
EnhancerD6540	2.13228		EnhancerD6895	-0.66356		EnhancerD6578	0.562934		EnhancerD7014	-0.47282		EnhancerD5979	9.33881		EnhancerD7187	-5.38732
EnhancerD6541	4.62195		EnhancerD6906	-3.67872		EnhancerD6600	2.57201		EnhancerD7016	-0.86075		EnhancerD6003	5.40069		EnhancerD7191	-0.22619
EnhancerD6546	1.25999		EnhancerD6918	-2.5888		EnhancerD6660	2.00998		EnhancerD7021	-0.56028		EnhancerD6005	2.73999		EnhancerD7208	-7.37752
EnhancerD6548	2.12275		EnhancerD6936	-0.20823		EnhancerD6663	1.75277		EnhancerD7025	-2.18797		EnhancerD6006	0.696694		EnhancerD7221	-0.69532
EnhancerD6549	1.25999		EnhancerD6937	-0.66356		EnhancerD6679	1.15564		EnhancerD7028	-0.12513		EnhancerD6012	1.98996		EnhancerD7228	-0.69532
EnhancerD6559	0.11808		EnhancerD6972	-2.00142		EnhancerD6698	1.15564		EnhancerD7034	-4.05842		EnhancerD6025	2.87246		EnhancerD7233	-0.6923
EnhancerD6593	0.712172		EnhancerD7014	-0.87435		EnhancerD6723	7.60725		EnhancerD7043	-2.44394		EnhancerD6026	1.16833		EnhancerD7241	-0.1166
EnhancerD6599	2.13228		EnhancerD7034	-3.96824		EnhancerD6729	0.466277		EnhancerD7058	-0.76792		EnhancerD6039	2.68918		EnhancerD7246	-0.38717
EnhancerD6600	1.97041		EnhancerD7037	-2.13322		EnhancerD6741	0.075617		EnhancerD7073	-2.15815		EnhancerD6046	3.19996		EnhancerD7254	-2.54133
EnhancerD6610	2.12275		EnhancerD7043	-1.19672		EnhancerD6742	4.32196		EnhancerD7084	-6.36922		EnhancerD6048	2.10526		EnhancerD7258	-4.29311
EnhancerD6634	2.13228		EnhancerD7048	-1.18255		EnhancerD6746	1.9568		EnhancerD7092	-4.68859		EnhancerD6051	1.72741		EnhancerD7276	-2.74087
EnhancerD6650	0.241492		EnhancerD7073	-0.22935		EnhancerD6750	10.3175		EnhancerD7106	-0.77665		EnhancerD6057	2.10526		EnhancerD7298	-1.35593
EnhancerD6663	0.141327		EnhancerD7080	-0.39549		EnhancerD6755	1.15564		EnhancerD7113	-1.20636		EnhancerD6058	0.087682		EnhancerD7302	-1.54482
EnhancerD6679	1.25999		EnhancerD7084	-6.3172		EnhancerD6762	0.068819		EnhancerD7144	-3.15353		EnhancerD6070	1.58719		EnhancerD7315	-0.60036
EnhancerD6681	0.706893		EnhancerD7144	-3.04862		EnhancerD6779	2.59291		EnhancerD7151	-0.44162		EnhancerD6078	3.87868		EnhancerD7321	-3.51556
EnhancerD6711	0.119967		EnhancerD7154	-0.66356		EnhancerD6814	0.039046		EnhancerD7154	-0.76792		EnhancerD6080	5.7225		EnhancerD7323	-1.49977
EnhancerD6713	1.25999		EnhancerD7162	-0.57938		EnhancerD6840	1.15564		EnhancerD7162	-1.97727		EnhancerD6096	0.607516		EnhancerD7325	-1.7316
EnhancerD6723	0.32374		EnhancerD7164	-0.477		EnhancerD6857	6.97002		EnhancerD7164	-8.12932		EnhancerD6104	5.6592		EnhancerD7327	-0.76983
EnhancerD6729	1.71628		EnhancerD7165	-1.00202		EnhancerD6867	3.52344		EnhancerD7165	-4.02664		EnhancerD6108	1.53281		EnhancerD7340	-1.44562
EnhancerD6740	2.13228		EnhancerD7176	-1.01178		EnhancerD6868	1.50185		EnhancerD7176	-1.23829		EnhancerD6120	0.31642		EnhancerD7343	-0.0966
EnhancerD6741	0.446426		EnhancerD7186	-2.08851		EnhancerD6869	8.46204		EnhancerD7186	-3.15353		EnhancerD6137	8.39163		EnhancerD7346	-3.34699
EnhancerD6742	0.375641		EnhancerD7187	-4.86605		EnhancerD6875	2.57455		EnhancerD7191	-0.04103		EnhancerD6173	2.10526		EnhancerD7354	-8.81072
EnhancerD6750	9.23652		EnhancerD7203	-4.38321		EnhancerD6876	2.55599		EnhancerD7198	-0.511		EnhancerD6179	2.71448		EnhancerD7363	-3.5395
EnhancerD6762	0.110592		EnhancerD7206	-2.46604		EnhancerD6884	8.16626		EnhancerD7203	-4.49727		EnhancerD6184	1.22823		EnhancerD7364	-0.07769
EnhancerD6767	2.71614		EnhancerD7208	-7.39199		EnhancerD6895	0.995023		EnhancerD7208	-3.66926		EnhancerD6185	0.462983		EnhancerD7368	-0.79474
EnhancerD6781	0.723422		EnhancerD7220	-1.69454		EnhancerD6905	2.04888		EnhancerD7221	-0.76792		EnhancerD6203	0.137794		EnhancerD7375	-1.78915
EnhancerD6802	0.242185		EnhancerD7221	-0.66356		EnhancerD6914	2.00998		EnhancerD7226	-9.51994		EnhancerD6207	0.266462		EnhancerD7383	-0.18192
EnhancerD6804	1.25999		EnhancerD7226	-1.6202		EnhancerD6932	1.15564		EnhancerD7233	-0.48127		EnhancerD6210	2.28078		EnhancerD7384	-0.8413
EnhancerD6868	1.13857		EnhancerD7241	-0.62903		EnhancerD6945	1.99536		EnhancerD7241	-0.08344		EnhancerD6215	3.4649		EnhancerD7390	-0.69532
EnhancerD6869	0.360103		EnhancerD7247	-0.66356		EnhancerD6955	0.550191		EnhancerD7254	-2.60148		EnhancerD6243	0.661279		EnhancerD7431	-0.69532
EnhancerD6872	1.25999		EnhancerD7254	-2.51033		EnhancerD6960	9.30025		EnhancerD7276	-2.82072		EnhancerD6247	0.057997		EnhancerD7446	-2.54133
EnhancerD6875	2.12275		EnhancerD7258	-4.26398		EnhancerD6963	3.00684		EnhancerD7298	-0.89758		EnhancerD6248	3.01179		EnhancerD7462	-0.11291
EnhancerD6884	8.40483		EnhancerD7276	-2.70346		EnhancerD6966	7.78878		EnhancerD7302	-1.60582		EnhancerD6265	7.97272		EnhancerD7463	-0.3509
EnhancerD6905	1.08698		EnhancerD7289	-0.24765		EnhancerD7009	2.82335		EnhancerD7315	-2.46515		EnhancerD6295	0.761256		EnhancerD7487	-0.7484
EnhancerD6931	2.13228		EnhancerD7302	-1.51376		EnhancerD7010	1.15564		EnhancerD7321	-0.18754		EnhancerD6303	0.560225		EnhancerD7488	-2.49303
EnhancerD6945	0.004928		EnhancerD7310	-0.28206		EnhancerD7035	2.55599		EnhancerD7323	-1.57733		EnhancerD6306	1.98996		EnhancerD7494	-0.23663
EnhancerD6955	0.633322		EnhancerD7315	-1.19347		EnhancerD7037	1.1153		EnhancerD7325	-1.81101		EnhancerD6314	0.337626
EnhancerD6960	9.39223		EnhancerD7321	-1.6597		EnhancerD7042	0.982346		EnhancerD7340	-1.60984		EnhancerD6320	0.173987
EnhancerD6962	3.46213		EnhancerD7325	-0.73275		EnhancerD7048	0.021533		EnhancerD7346	-3.40674		EnhancerD6345	1.22823
EnhancerD6966	7.8243		EnhancerD7340	-0.71221		EnhancerD7057	1.15564		EnhancerD7354	-5.5571		EnhancerD6358	7.83317
EnhancerD6970	2.21311		EnhancerD7343	-0.18547		EnhancerD7059	2.57455		EnhancerD7362	-0.32395		EnhancerD6359	0.984551
EnhancerD7009	1.25131		EnhancerD7346	-3.31628		EnhancerD7080	0.642725		EnhancerD7363	-2.63823		EnhancerD6375	0.44106
EnhancerD7016	0.112145		EnhancerD7354	-9.17619		EnhancerD7090	1.9568		EnhancerD7364	-0.13697		EnhancerD6378	1.22823
EnhancerD7021	0.69793		EnhancerD7363	-3.50884		EnhancerD7093	2.19037		EnhancerD7368	-0.77665		EnhancerD6381	6.00986
EnhancerD7025	5.81285		EnhancerD7364	-3.67858		EnhancerD7095	3.04348		EnhancerD7375	-0.03892		EnhancerD6405	1.22823
EnhancerD7028	1.85305		EnhancerD7375	-0.95953		EnhancerD7105	0.982214		EnhancerD7381	-0.02786		EnhancerD6409	0.716781
EnhancerD7035	2.80062		EnhancerD7381	-5.96449		EnhancerD7115	1.15564		EnhancerD7383	-0.57529		EnhancerD6432	2.98002
EnhancerD7042	1.22889		EnhancerD7383	-1.06603		EnhancerD7126	1.15564		EnhancerD7384	-2.91013		EnhancerD6438	2.10526
EnhancerD7058	0.298219		EnhancerD7384	-2.81426		EnhancerD7137	2.19037		EnhancerD7390	-0.76792		EnhancerD6439	3.95007
EnhancerD7089	1.25999		EnhancerD7405	-2.09693		EnhancerD7148	1.0218		EnhancerD7405	-3.71498		EnhancerD6442	1.11657
EnhancerD7092	0.94898		EnhancerD7435	-1.60623		EnhancerD7187	1.94494		EnhancerD7415	-6.72457		EnhancerD6446	2.40891
EnhancerD7095	2.80062		EnhancerD7446	-0.01177		EnhancerD7206	0.288044		EnhancerD7431	-0.76792		EnhancerD6447	1.65478
EnhancerD7105	1.73442		EnhancerD7462	-0.1732		EnhancerD7220	2.00564		EnhancerD7435	-1.71111		EnhancerD6511	0.608036
EnhancerD7106	0.924984		EnhancerD7463	-1.11151		EnhancerD7228	0.193865		EnhancerD7446	-2.60148		EnhancerD6537	0.570425
EnhancerD7113	1.33373		EnhancerD7470	-2.73471		EnhancerD7231	2.00998		EnhancerD7462	-0.07894		EnhancerD6541	3.91661
EnhancerD7137	1.25999		EnhancerD7487	-0.85018		EnhancerD7236	3.52344		EnhancerD7463	-0.07593		EnhancerD6546	2.19499
EnhancerD7148	7.61013		EnhancerD7488	-2.46604		EnhancerD7244	4.11633		EnhancerD7484	-0.76792		EnhancerD6548	3.92787
EnhancerD7151	0.293315		EnhancerD7494	-0.93475		EnhancerD7246	0.990164		EnhancerD7488	-2.57094		EnhancerD6580	2.10526
EnhancerD7153	3.14517					EnhancerD7247	0.193865		EnhancerD7494	-0.48007		EnhancerD6583	2.68918
EnhancerD7191	0.124974					EnhancerD7258	1.27505		EnhancerD7514	-1.17812		EnhancerD6599	2.7524
EnhancerD7198	8.15877					EnhancerD7288	2.19037					EnhancerD6600	0.884937
EnhancerD7207	2.12275					EnhancerD7289	0.681492					EnhancerD6610	1.22823
EnhancerD7224	2.71614					EnhancerD7310	0.414052					EnhancerD6625	3.04297
EnhancerD7228	2.96955					EnhancerD7311	1.8826					EnhancerD6631	2.56848
EnhancerD7233	0.077051					EnhancerD7327	2.29232					EnhancerD6663	1.15197
EnhancerD7244	2.71614					EnhancerD7343	0.538848					EnhancerD6678	1.22823
EnhancerD7246	0.865317					EnhancerD7356	1.04143					EnhancerD6699	1.22823
EnhancerD7294	3.12037					EnhancerD7365	2.53724					EnhancerD6704	1.22823
EnhancerD7298	0.378719					EnhancerD7369	4.26378					EnhancerD6710	1.22823
EnhancerD7311	2.21432					EnhancerD7395	0.995023					EnhancerD6711	0.045677
EnhancerD7323	0.361127					EnhancerD7400	1.15564					EnhancerD6713	1.22823
EnhancerD7324	2.21311					EnhancerD7406	1.17898					EnhancerD6720	1.98996
EnhancerD7327	0.717721					EnhancerD7417	1.81957					EnhancerD6723	7.86079
EnhancerD7356	1.21919					EnhancerD7425	2.78134					EnhancerD6729	1.08792
EnhancerD7362	1.05096					EnhancerD7430	0.157118					EnhancerD6740	1.22823
EnhancerD7368	0.623699					EnhancerD7465	0.338072					EnhancerD6741	1.44438
EnhancerD7371	1.25999					EnhancerD7470	0.562857					EnhancerD6742	5.49381
EnhancerD7390	2.15923					EnhancerD7475	3.00684					EnhancerD6750	8.377
EnhancerD7395	0.298219					EnhancerD7485	1.9568					EnhancerD6762	0.060915
EnhancerD7406	0.418487					EnhancerD7487	0.400741					EnhancerD6779	3.84021
EnhancerD7415	1.51079					EnhancerD7490	1.15564					EnhancerD6802	0.29316
EnhancerD7417	1.75462					EnhancerD7501	1.15564					EnhancerD6836	0.466752
EnhancerD7430	0.310663					EnhancerD7509	3.87177					EnhancerD6848	1.98996
EnhancerD7431	2.74767											EnhancerD6857	0.266462
EnhancerD7465	0.949417											EnhancerD6867	1.22823
EnhancerD7475	2.70617											EnhancerD6868	2.8779
EnhancerD7484	0.298219											EnhancerD6869	7.84923
EnhancerD7490	1.25999											EnhancerD6872	1.22823
EnhancerD7509	1.25999											EnhancerD6874	1.22823
EnhancerD7514	2.32182											EnhancerD6884	9.74667
												EnhancerD6895	4.61407
												EnhancerD6905	2.43733
												EnhancerD6918	0.877078
												EnhancerD6923	2.56848
												EnhancerD6925	1.22823
												EnhancerD6932	2.64986
												EnhancerD6937	1.31901
												EnhancerD6939	2.56848
												EnhancerD6955	0.763736
												EnhancerD6960	8.29591
												EnhancerD6966	8.67199
												EnhancerD6994	2.81346
												EnhancerD7009	2.1614
												EnhancerD7035	1.22823
												EnhancerD7037	7.26643
												EnhancerD7041	2.56848
												EnhancerD7042	1.31992
												EnhancerD7043	0.352865
												EnhancerD7058	0.266462
												EnhancerD7084	0.069021
												EnhancerD7090	2.81346
												EnhancerD7092	2.06923
												EnhancerD7095	3.64161
												EnhancerD7105	0.691503
												EnhancerD7106	0.220974
												EnhancerD7107	1.22823
												EnhancerD7126	1.22823
												EnhancerD7137	1.22823
												EnhancerD7148	1.08669
												EnhancerD7165	8.49256
												EnhancerD7198	7.57291
												EnhancerD7203	0.145899
												EnhancerD7206	0.806721
												EnhancerD7220	2.17609
												EnhancerD7226	0.426008
												EnhancerD7244	4.84368
												EnhancerD7247	2.32798
												EnhancerD7248	1.22823
												EnhancerD7289	0.222407
												EnhancerD7295	1.22823
												EnhancerD7310	1.19421
												EnhancerD7311	1.15197
												EnhancerD7322	2.28078
												EnhancerD7356	0.1628
												EnhancerD7362	0.609076
												EnhancerD7365	3.15248
												EnhancerD7369	2.68918
												EnhancerD7371	1.22823
												EnhancerD7381	0.654754
												EnhancerD7382	1.22823
												EnhancerD7395	1.02819
												EnhancerD7405	7.23209
												EnhancerD7406	0.829676
												EnhancerD7415	0.658173
												EnhancerD7417	2.6463
												EnhancerD7430	6.60903
												EnhancerD7435	1.4007
												EnhancerD7465	1.69203
												EnhancerD7470	0.783892
												EnhancerD7480	2.28078
												EnhancerD7484	0.266462
												EnhancerD7489	2.10526
												EnhancerD7501	2.04847
												EnhancerD7502	1.22823
												EnhancerD7509	1.22823
												EnhancerD7511	1.22823
												EnhancerD7514	0.373829
