# Supplementary material for: Dynamic enhancer transcription associates with reprogramming of immune genes during pattern triggered immunity in Arabidopsis
Source: BMC Biol. 2022 Jul 21;20:165. doi: 10.1186/s12915-022-01362-8 (PMC9301868; doi:10.1186/s12915-022-01362-8)
Supplement: Supplementary file 7 — Additional file 7: Table S6. Collection of different INA-regulated transcribed enhancers. [file 12915_2022_1362_MOESM7_ESM.xlsx]

## Sheet: Enhancer-A
Table S6. Collection of different INA-regulated transcribed enhancers
INA Up			INA Down
Names	Log2(fold change)		Names	Log2(fold change)
EnhancerA8	0.3109		EnhancerA6	0.6287
EnhancerA9	9.5181		EnhancerA10	0.6893
EnhancerA20	1.8441		EnhancerA21	185.604
EnhancerA28	0.4088		EnhancerA26	0.1626
EnhancerA32	0.6518		EnhancerA57	0.1021
EnhancerA36	3.4291		EnhancerA68	1.4881
EnhancerA52	0.2967		EnhancerA70	19.5101
EnhancerA53	0.3617		EnhancerA83	1.5681
EnhancerA67	0.3724		EnhancerA94	0.7281
EnhancerA72	1.8441		EnhancerA100	0.7807
EnhancerA73	0.346		EnhancerA109	7.2016
EnhancerA75	1.0489		EnhancerA149	0.2043
EnhancerA80	9.6793		EnhancerA161	69.8324
EnhancerA88	0.2958		EnhancerA214	0.4086
EnhancerA104	1.8441		EnhancerA220	0.3695
EnhancerA107	1.8441		EnhancerA225	0.3064
EnhancerA108	3.0622		EnhancerA227	0.3143
EnhancerA117	9.9423		EnhancerA232	0.3064
EnhancerA118	5.4614		EnhancerA271	1.1852
EnhancerA120	1.8441		EnhancerA283	5.2053
EnhancerA135	2.0813		EnhancerA285	1.6205
EnhancerA141	3.8458		EnhancerA298	0.6128
EnhancerA151	1.8441		EnhancerA329	3.8289
EnhancerA160	2.6236		EnhancerA332	8.1952
EnhancerA178	0.2674		EnhancerA336	0.1626
EnhancerA179	2.698		EnhancerA338	22.1336
EnhancerA180	5.9111		EnhancerA342	117.066
EnhancerA186	0.444		EnhancerA344	48.627
EnhancerA205	0.7783		EnhancerA346	67.8462
EnhancerA216	0.8824		EnhancerA357	0.3252
EnhancerA242	0.3103		EnhancerA360	0.2096
EnhancerA259	5.0785		EnhancerA382	100.571
EnhancerA262	0.4255		EnhancerA386	0.7338
EnhancerA264	0.8588		EnhancerA401	1.5599
EnhancerA275	1.8441		EnhancerA404	0.2096
EnhancerA279	2.4174		EnhancerA405	29.9649
EnhancerA286	2.8408		EnhancerA411	3.671
EnhancerA290	1.8441		EnhancerA417	56.1779
EnhancerA299	4.4476		EnhancerA428	0.1021
EnhancerA303	1.8441		EnhancerA429	0.3252
EnhancerA307	3.6598		EnhancerA430	31.9885
EnhancerA308	1.8441		EnhancerA434	0.3695
EnhancerA362	0.3897		EnhancerA443	2.4698
EnhancerA363	3.8458		EnhancerA444	0.7444
EnhancerA370	0.7969		EnhancerA457	253.546
EnhancerA385	4.1811		EnhancerA460	25.425
EnhancerA402	2.6036		EnhancerA487	0.5107
EnhancerA418	0.663		EnhancerA490	51.6968
EnhancerA496	3.7389		EnhancerA495	0.4086
EnhancerA512	0.1341		EnhancerA551	1.2074
EnhancerA513	0.4717		EnhancerA555	22.6168
EnhancerA516	1.6618		EnhancerA564	0.1626
EnhancerA522	1.0725		EnhancerA565	0.1048
EnhancerA533	1.8441		EnhancerA570	61.659
EnhancerA534	0.8896		EnhancerA574	13.0625
EnhancerA539	6.6874		EnhancerA575	0.4086
EnhancerA573	1.8441		EnhancerA583	0.8629
EnhancerA597	1.8441		EnhancerA618	45.7975
EnhancerA600	1.8441		EnhancerA632	38.9115
EnhancerA624	0.2435		EnhancerA646	0.3143
EnhancerA626	7.9734		EnhancerA653	0.1021
EnhancerA643	0.1733		EnhancerA675	3.1542
EnhancerA667	0.3382		EnhancerA679	43.9579
EnhancerA668	3.3077		EnhancerA684	0.4086
EnhancerA673	3.0622		EnhancerA700	17.1634
EnhancerA689	1.8441		EnhancerA703	0.1626
EnhancerA696	1.8441		EnhancerA705	6.385
EnhancerA701	0.931		EnhancerA706	0.5789
EnhancerA723	1.9849		EnhancerA711	3.4912
EnhancerA730	3.0622		EnhancerA714	13.0674
EnhancerA740	1.8441		EnhancerA725	22.4775
EnhancerA752	1.017		EnhancerA732	8.9239
EnhancerA763	2.8408		EnhancerA733	1.1992
EnhancerA782	0.9229		EnhancerA741	17.1529
EnhancerA792	1.8441		EnhancerA760	18.246
EnhancerA801	0.307		EnhancerA764	0.8131
EnhancerA802	1.8441		EnhancerA772	0.1021
EnhancerA808	0.8824		EnhancerA823	47.7529
EnhancerA822	2.8408		EnhancerA829	942.026
EnhancerA825	4.3133		EnhancerA846	0.7444
EnhancerA838	3.1077		EnhancerA855	1.2129
EnhancerA840	0.8971		EnhancerA869	0.1626
EnhancerA848	0.1311		EnhancerA872	0.4165
EnhancerA851	1.8441		EnhancerA876	0.6505
EnhancerA852	3.097		EnhancerA912	11.7235
EnhancerA897	0.9332		EnhancerA917	44.5806
EnhancerA907	1.8441		EnhancerA929	297.727
EnhancerA924	2.4174		EnhancerA933	26.488
EnhancerA940	6.1481		EnhancerA934	4.0825
EnhancerA956	3.0622		EnhancerA942	0.4878
EnhancerA962	0.6001		EnhancerA951	26.53
EnhancerA978	0.8824		EnhancerA952	0.6287
EnhancerA982	2.5466		EnhancerA963	9.9624
EnhancerA1027	0.1401		EnhancerA967	0.7914
EnhancerA1048	0.228		EnhancerA975	0.2096
EnhancerA1070	4.0733		EnhancerA979	0.516
EnhancerA1071	0.1734		EnhancerA998	7.1311
EnhancerA1087	1.1003		EnhancerA1007	0.3064
EnhancerA1101	1.8441		EnhancerA1012	1.7671
EnhancerA1106	0.0665		EnhancerA1021	289.758
EnhancerA1108	2.8408		EnhancerA1029	0.2043
EnhancerA1110	2.0755		EnhancerA1036	0.1021
EnhancerA1126	1.6618		EnhancerA1052	24.0425
EnhancerA1134	4.0287		EnhancerA1053	0.6208
EnhancerA1143	0.7011		EnhancerA1059	9.2977
EnhancerA1189	1.9928		EnhancerA1060	0.2043
EnhancerA1193	2.6466		EnhancerA1080	0.4086
EnhancerA1202	0.0688		EnhancerA1091	0.3064
EnhancerA1211	2.8408		EnhancerA1093	35.9647
EnhancerA1214	2.616		EnhancerA1095	112.668
EnhancerA1218	0.0598		EnhancerA1097	0.8022
EnhancerA1222	1.9374		EnhancerA1105	0.6704
EnhancerA1229	3.6598		EnhancerA1111	0.4191
EnhancerA1262	1.3159		EnhancerA1114	5.4946
EnhancerA1263	0.0912		EnhancerA1132	31.9411
EnhancerA1275	1.4418		EnhancerA1133	0.1626
EnhancerA1277	0.3621		EnhancerA1151	0.2043
EnhancerA1305	0.33		EnhancerA1166	23.9595
EnhancerA1306	1.8441		EnhancerA1167	128.612
EnhancerA1317	0.8825		EnhancerA1242	0.3064
EnhancerA1354	0.2482		EnhancerA1259	0.1626
EnhancerA1356	0.0757		EnhancerA1261	14.0552
EnhancerA1364	1.8441		EnhancerA1271	0.2043
EnhancerA1373	0.2985		EnhancerA1272	0.3252
EnhancerA1374	0.4086		EnhancerA1274	284.118
EnhancerA1381	0.6883		EnhancerA1276	16.4342
EnhancerA1387	0.3718		EnhancerA1285	0.2096
EnhancerA1390	0.6201		EnhancerA1286	1.7135
EnhancerA1404	0.0075		EnhancerA1291	35.0734
EnhancerA1416	2.3138		EnhancerA1319	34.5334
EnhancerA1417	0.9812		EnhancerA1321	31.4061
EnhancerA1419	0.7533		EnhancerA1341	0.1626
EnhancerA1420	2.3474		EnhancerA1375	10.0099
EnhancerA1421	0.4915		EnhancerA1395	0.43
EnhancerA1424	0.3374		EnhancerA1422	29.1864
EnhancerA1426	0.7561		EnhancerA1423	69.6999
EnhancerA1430	0.138		EnhancerA1425	36.1195
EnhancerA1433	0.3758		EnhancerA1436	27.8628
EnhancerA1444	2.5335		EnhancerA1438	124.048
EnhancerA1445	0.6961		EnhancerA1439	500.256
EnhancerA1453	0.5502		EnhancerA1450	86.7573
EnhancerA1459	0.0004		EnhancerA1451	123.781
EnhancerA1460	0.1168		EnhancerA1454	17.3793
EnhancerA1461	0.4318		EnhancerA1455	19.9899
EnhancerA1464	0.4314		EnhancerA1458	14.6754
EnhancerA1519	0.8241		EnhancerA1489	0.6208
EnhancerA1528	0.9473		EnhancerA1530	18.1786
EnhancerA1529	2.1004		EnhancerA1533	3.7185
EnhancerA1542	0.5851		EnhancerA1571	0.1626
EnhancerA1564	0.9955		EnhancerA1578	1.0778
EnhancerA1589	2.7345		EnhancerA1588	3.8431
EnhancerA1594	1.2716		EnhancerA1592	11.5442
EnhancerA1609	2.347		EnhancerA1599	0.1048
EnhancerA1614	0.2172		EnhancerA1604	2.1558
EnhancerA1627	1.8441		EnhancerA1626	14.0202
EnhancerA1628	1.0281		EnhancerA1649	0.6505
EnhancerA1642	0.32		EnhancerA1654	0.5538
EnhancerA1643	1.8441		EnhancerA1661	117.54
EnhancerA1645	1.3512		EnhancerA1670	0.4191
EnhancerA1657	1.2394		EnhancerA1671	0.9569
EnhancerA1674	0.8181		EnhancerA1713	1.5424
EnhancerA1675	5.6235		EnhancerA1716	187.341
EnhancerA1681	1.8441		EnhancerA1718	0.1048
EnhancerA1684	0.9895		EnhancerA1735	4.534
EnhancerA1691	0.4729		EnhancerA1752	17.5878
EnhancerA1714	0.4855		EnhancerA1762	89.9529
EnhancerA1717	2.8408		EnhancerA1764	0.2096
EnhancerA1720	2.2164		EnhancerA1778	4.0653
EnhancerA1722	0.2331		EnhancerA1800	0.1048
EnhancerA1724	0.167		EnhancerA1803	0.1626
EnhancerA1726	1.8441		EnhancerA1826	0.3143
EnhancerA1737	2.4174		EnhancerA1827	1.7335
EnhancerA1758	1.8441		EnhancerA1837	38.4246
EnhancerA1763	1.5828		EnhancerA1838	0.3252
EnhancerA1771	3.4425		EnhancerA1869	0.1021
EnhancerA1772	2.4174		EnhancerA1876	60.9457
EnhancerA1783	2.8408		EnhancerA1877	3.1222
EnhancerA1788	0.5419		EnhancerA1883	0.4191
EnhancerA1789	0.6167		EnhancerA1886	0.1626
EnhancerA1794	2.2556		EnhancerA1891	195.051
EnhancerA1804	1.8441		EnhancerA1902	0.1626
EnhancerA1811	0.4976		EnhancerA1906	0.3064
EnhancerA1812	0.8991		EnhancerA1913	0.3064
EnhancerA1816	1.7459		EnhancerA1924	290.826
EnhancerA1829	1.8441		EnhancerA1926	0.1626
EnhancerA1835	0.4037		EnhancerA1946	0.3143
EnhancerA1851	7.1051		EnhancerA1955	0.2096
EnhancerA1874	5.7278		EnhancerA1971	0.715
EnhancerA1900	0.9272		EnhancerA1987	23.8282
EnhancerA1908	1.8441		EnhancerA2000	0.1626
EnhancerA1917	1.0371		EnhancerA2002	0.3143
EnhancerA1919	1.8441		EnhancerA2005	0.9757
EnhancerA1920	1.8441		EnhancerA2008	7.1247
EnhancerA1968	1.8441		EnhancerA2025	10.2639
EnhancerA1969	4.2183		EnhancerA2040	0.4191
EnhancerA1976	9.172		EnhancerA2070	39.6618
EnhancerA1989	2.4174		EnhancerA2087	42.2068
EnhancerA1997	3.0622		EnhancerA2099	0.3252
EnhancerA1998	0.736		EnhancerA2104	0.1048
EnhancerA2019	1.7728		EnhancerA2136	28.3885
EnhancerA2043	0.0656		EnhancerA2140	179.654
EnhancerA2054	0.2112		EnhancerA2142	8.5286
EnhancerA2061	1.8441		EnhancerA2152	68.1197
EnhancerA2078	3.0622		EnhancerA2163	6.4198
EnhancerA2079	1.8441		EnhancerA2168	0.2043
EnhancerA2084	0.5421		EnhancerA2190	0.2043
EnhancerA2119	0.6857		EnhancerA2193	0.9877
EnhancerA2173	0.1387		EnhancerA2208	1313.5
EnhancerA2199	0.1642		EnhancerA2209	6.0794
EnhancerA2214	0.6762		EnhancerA2212	0.8131
EnhancerA2224	0.1308		EnhancerA2218	1.4519
EnhancerA2258	4.3527		EnhancerA2240	1.3409
EnhancerA2259	6.0779		EnhancerA2244	283.707
EnhancerA2265	2.6511		EnhancerA2247	0.2096
EnhancerA2267	1.2212		EnhancerA2261	14.673
EnhancerA2271	0.6388		EnhancerA2266	6.3098
EnhancerA2278	9.7583		EnhancerA2270	0.3143
EnhancerA2281	0.2502		EnhancerA2274	27.4695
EnhancerA2287	0.8824		EnhancerA2282	0.7203
EnhancerA2294	5.4202		EnhancerA2291	0.3252
EnhancerA2298	1.8441		EnhancerA2313	0.485
EnhancerA2299	0.9071		EnhancerA2324	0.3252
EnhancerA2300	1.0571		EnhancerA2327	0.5107
EnhancerA2308	1.3089		EnhancerA2341	12.5335
EnhancerA2314	9.6188		EnhancerA2345	0.3143
EnhancerA2321	1.8441		EnhancerA2361	23.3538
EnhancerA2322	0.6123		EnhancerA2367	11.7247
EnhancerA2330	1.5493		EnhancerA2379	0.3143
EnhancerA2342	4.0252		EnhancerA2380	50.3583
EnhancerA2346	1.8441		EnhancerA2384	31.4221
EnhancerA2355	1.8441		EnhancerA2385	23.5886
EnhancerA2366	0.1512		EnhancerA2386	0.3064
EnhancerA2370	0.1067		EnhancerA2387	31.5266
EnhancerA2401	2.7345		EnhancerA2404	2.8198
EnhancerA2424	0.8567		EnhancerA2406	1.8668
EnhancerA2435	0.8824		EnhancerA2426	0.8131
EnhancerA2455	0.7497		EnhancerA2430	3.5529
EnhancerA2479	0.1389		EnhancerA2444	148.575
EnhancerA2488	0.5012		EnhancerA2447	0.1048
EnhancerA2517	0.5066		EnhancerA2482	58.8833
EnhancerA2521	1.8441		EnhancerA2483	21.0246
EnhancerA2522	0.7241		EnhancerA2494	0.3064
EnhancerA2530	1.8441		EnhancerA2503	1.3129
EnhancerA2546	6.9432		EnhancerA2507	0.7338
EnhancerA2554	1.6325		EnhancerA2508	33.8056
EnhancerA2558	3.4291		EnhancerA2531	6.2334
EnhancerA2563	1.8441		EnhancerA2532	27.2481
EnhancerA2580	6.8116		EnhancerA2559	19.1676
EnhancerA2589	1.8441		EnhancerA2562	0.8383
EnhancerA2595	0.3481		EnhancerA2594	33.3203
EnhancerA2600	0.1544		EnhancerA2597	1.5135
EnhancerA2632	2.4174		EnhancerA2620	25.1166
EnhancerA2637	1.8441		EnhancerA2634	0.2043
EnhancerA2653	1.396		EnhancerA2658	0.5239
EnhancerA2654	5.7745		EnhancerA2684	0.3064
EnhancerA2655	4.4734		EnhancerA2700	0.4191
EnhancerA2656	2.0713		EnhancerA2761	18.3891
EnhancerA2660	1.8441		EnhancerA2767	7.4654
EnhancerA2673	0.3009		EnhancerA2770	110.659
EnhancerA2678	1.6618		EnhancerA2777	4.3414
EnhancerA2688	1.6269		EnhancerA2782	0.2043
EnhancerA2690	1.8441		EnhancerA2820	2.9199
EnhancerA2691	1.2066		EnhancerA2842	0.1626
EnhancerA2707	2.4174		EnhancerA2844	15.9568
EnhancerA2725	5.3238		EnhancerA2845	25.1435
EnhancerA2726	3.6598		EnhancerA2867	5.5162
EnhancerA2742	0.3482		EnhancerA2876	46.9803
EnhancerA2745	1.8441		EnhancerA2882	0.2096
EnhancerA2771	2.143		EnhancerA2883	0.1626
EnhancerA2780	1.8441		EnhancerA2885	22.1197
EnhancerA2797	2.6236		EnhancerA2888	15.1898
EnhancerA2805	1.4557		EnhancerA2894	1.5914
EnhancerA2810	0.1734		EnhancerA2895	0.2096
EnhancerA2812	8.4361		EnhancerA2916	14.3038
EnhancerA2813	0.4325		EnhancerA2936	0.887
EnhancerA2819	3.7268		EnhancerA2938	141.569
EnhancerA2827	1.8441		EnhancerA2946	0.1626
EnhancerA2829	0.4773		EnhancerA2956	1.142
EnhancerA2831	2.7345		EnhancerA2965	1.9511
EnhancerA2839	0.5922		EnhancerA2982	5.0241
EnhancerA2849	0.1067		EnhancerA3006	5.5786
EnhancerA2852	0.1887		EnhancerA3007	0.4086
EnhancerA2859	1.8441		EnhancerA3022	16.3222
EnhancerA2872	2.4174		EnhancerA3037	10.9965
EnhancerA2881	3.4291		EnhancerA3047	1.0214
EnhancerA2884	3.4291		EnhancerA3048	31.7253
EnhancerA2889	0.4519		EnhancerA3050	0.2043
EnhancerA2902	0.6239		EnhancerA3059	0.4878
EnhancerA2910	1.8452		EnhancerA3065	35.068
EnhancerA2948	0.8824		EnhancerA3092	0.2043
EnhancerA2957	0.9872		EnhancerA3094	149.1
EnhancerA2958	6.8767		EnhancerA3108	0.943
EnhancerA2959	0.058		EnhancerA3109	0.1626
EnhancerA2964	1.8441		EnhancerA3110	31.4101
EnhancerA2967	5.0863		EnhancerA3122	0.3252
EnhancerA2970	4.0814		EnhancerA3141	0.1626
EnhancerA2979	8.5946		EnhancerA3162	0.1021
EnhancerA2981	1.0066		EnhancerA3165	0.6505
EnhancerA2985	1.555		EnhancerA3185	14.81
EnhancerA2986	1.8441		EnhancerA3186	1.1326
EnhancerA2995	2.4174		EnhancerA3187	0.1626
EnhancerA3010	2.4174		EnhancerA3195	77.0268
EnhancerA3016	1.8441		EnhancerA3201	0.1626
EnhancerA3038	1.8441		EnhancerA3202	1.1742
EnhancerA3051	0.3016		EnhancerA3214	25.2362
EnhancerA3067	0.661		EnhancerA3216	4.0668
EnhancerA3118	2.8408		EnhancerA3228	0.5239
EnhancerA3124	1.9361		EnhancerA3240	56.055
EnhancerA3129	2.0075		EnhancerA3244	765.644
EnhancerA3145	2.1967		EnhancerA3246	22.8083
EnhancerA3153	1.8441		EnhancerA3248	0.4086
EnhancerA3177	1.8441		EnhancerA3250	0.6837
EnhancerA3178	0.2386		EnhancerA3252	1.0918
EnhancerA3194	1.8441		EnhancerA3275	17.7209
EnhancerA3210	0.2499		EnhancerA3289	30.3842
EnhancerA3223	0.4843		EnhancerA3291	0.3064
EnhancerA3229	8.0709		EnhancerA3301	70.1946
EnhancerA3249	0.6251		EnhancerA3318	5.6426
EnhancerA3263	0.2262		EnhancerA3321	72.9917
EnhancerA3264	1.568		EnhancerA3353	0.2096
EnhancerA3276	2.6236		EnhancerA3354	0.9699
EnhancerA3288	0.4212		EnhancerA3359	0.3064
EnhancerA3296	1.1376		EnhancerA3377	0.1048
EnhancerA3304	4.1933		EnhancerA3408	49.0941
EnhancerA3347	2.5137		EnhancerA3419	1.8579
EnhancerA3374	7.5098		EnhancerA3420	1014.1
EnhancerA3383	0.3976		EnhancerA3425	32.2715
EnhancerA3392	0.8824		EnhancerA3433	0.3064
EnhancerA3399	8.7898		EnhancerA3439	40.1362
EnhancerA3412	0.6885		EnhancerA3467	69.266
EnhancerA3418	0.7723		EnhancerA3474	0.1626
EnhancerA3434	0.1417		EnhancerA3492	31.9515
EnhancerA3435	0.1401		EnhancerA3499	10.0009
EnhancerA3442	0.0869		EnhancerA3500	0.5239
EnhancerA3475	1.8441		EnhancerA3525	4.7313
EnhancerA3477	0.2834		EnhancerA3526	17.9166
EnhancerA3493	4.3247		EnhancerA3533	0.9757
EnhancerA3495	0.7223		EnhancerA3558	0.1048
EnhancerA3504	0.2564		EnhancerA3560	0.2043
EnhancerA3513	3.0622		EnhancerA3565	20.5211
EnhancerA3519	2.4174		EnhancerA3567	97.4249
EnhancerA3524	0.6463		EnhancerA3569	5.404
EnhancerA3536	1.2278		EnhancerA3571	402.115
EnhancerA3538	1.1837		EnhancerA3591	0.3064
EnhancerA3547	1.4767		EnhancerA3609	5.678
EnhancerA3555	0.4957		EnhancerA3615	33.4393
EnhancerA3572	0.1244		EnhancerA3631	211.594
EnhancerA3600	1.8441		EnhancerA3640	0.1626
EnhancerA3618	1.3378		EnhancerA3644	0.1048
EnhancerA3630	0.8824		EnhancerA3658	1.3921
EnhancerA3641	0.8824		EnhancerA3659	9.6792
EnhancerA3643	1.8441		EnhancerA3665	1.4015
EnhancerA3646	0.1587		EnhancerA3694	1.2094
EnhancerA3648	0.9862		EnhancerA3702	1.3921
EnhancerA3663	1.8441		EnhancerA3709	0.2043
EnhancerA3672	2.4174		EnhancerA3710	0.2096
EnhancerA3675	1.8441		EnhancerA3723	0.6287
EnhancerA3685	1.8441		EnhancerA3724	28.7081
EnhancerA3691	1.1946		EnhancerA3732	0.9381
EnhancerA3692	0.4137		EnhancerA3733	0.5239
EnhancerA3699	0.0358		EnhancerA3737	0.2043
EnhancerA3719	0.6503		EnhancerA3746	0.1021
EnhancerA3726	0.4849		EnhancerA3761	12.1834
EnhancerA3731	2.698		EnhancerA3778	0.2043
EnhancerA3738	0.271		EnhancerA3786	1.3985
EnhancerA3742	2.4174		EnhancerA3803	0.1626
EnhancerA3802	0.1385		EnhancerA3804	1.5994
EnhancerA3805	1.8441		EnhancerA3828	9.0632
EnhancerA3816	2.3459		EnhancerA3829	3.7283
EnhancerA3825	1.0795		EnhancerA3844	0.1626
EnhancerA3826	0.6762		EnhancerA3858	3.9722
EnhancerA3863	0.1459		EnhancerA3869	0.3064
EnhancerA3864	9.8983		EnhancerA3874	8.2963
EnhancerA3865	1.3911		EnhancerA3880	0.4191
EnhancerA3866	2.0804		EnhancerA3885	0.6476
EnhancerA3873	0.9727		EnhancerA3902	0.3143
EnhancerA3875	3.856		EnhancerA3910	0.3252
EnhancerA3879	0.0723		EnhancerA3914	9.6203
EnhancerA3892	3.6848		EnhancerA3918	17.8863
EnhancerA3893	1.8441		EnhancerA3928	3.8728
EnhancerA3917	0.4705		EnhancerA3941	1.0214
EnhancerA3920	3.8923		EnhancerA3957	234.027
EnhancerA3930	3.3442		EnhancerA3974	3.994
EnhancerA3951	1.3603		EnhancerA3991	0.1626
EnhancerA3960	7.7607		EnhancerA4036	1.3261
EnhancerA3989	0.1562		EnhancerA4045	0.2096
EnhancerA4011	1.0726		EnhancerA4053	0.1048
EnhancerA4023	1.5307		EnhancerA4108	0.1626
EnhancerA4046	0.0658		EnhancerA4109	9.6785
EnhancerA4047	3.5983		EnhancerA4120	0.1626
EnhancerA4090	0.2602		EnhancerA4137	4.7351
EnhancerA4094	0.9144		EnhancerA4139	50.21
EnhancerA4095	1.8441		EnhancerA4143	1.3009
EnhancerA4117	0.6205		EnhancerA4200	95.3024
EnhancerA4124	3.3077		EnhancerA4202	0.4191
EnhancerA4151	5.8331		EnhancerA4225	0.2043
EnhancerA4154	5.2312		EnhancerA4235	5.7121
EnhancerA4155	3.3597		EnhancerA4237	1.9111
EnhancerA4173	2.7345		EnhancerA4246	6.879
EnhancerA4183	3.6598		EnhancerA4250	1.481
EnhancerA4191	1.8441		EnhancerA4252	0.1048
EnhancerA4199	0.2561		EnhancerA4280	0.1626
EnhancerA4208	1.9649		EnhancerA4295	20.5544
EnhancerA4209	1.8441		EnhancerA4296	0.3064
EnhancerA4231	0.1023		EnhancerA4303	16.0213
EnhancerA4234	1.1186		EnhancerA4304	712.253
EnhancerA4249	0.2158		EnhancerA4316	19.611
EnhancerA4255	5.4007		EnhancerA4321	31.4892
EnhancerA4260	2.1352		EnhancerA4333	95.4863
EnhancerA4263	9.6089		EnhancerA4338	2.2309
EnhancerA4265	1.8441		EnhancerA4345	0.4878
EnhancerA4269	3.0622		EnhancerA4369	0.1021
EnhancerA4287	1.8441		EnhancerA4428	0.3143
EnhancerA4297	1.8441		EnhancerA4436	20.0023
EnhancerA4300	1.8441		EnhancerA4442	1.6178
EnhancerA4310	1.8441		EnhancerA4458	0.1048
EnhancerA4315	1.8441		EnhancerA4459	26.0688
EnhancerA4346	2.8408		EnhancerA4464	21.3284
EnhancerA4359	3.097		EnhancerA4480	34.7391
EnhancerA4366	8.4697		EnhancerA4509	0.6128
EnhancerA4367	2.9042		EnhancerA4516	0.1626
EnhancerA4368	1.8441		EnhancerA4525	63.9323
EnhancerA4376	0.3523		EnhancerA4528	8.7013
EnhancerA4399	1.8441		EnhancerA4529	18.5665
EnhancerA4417	1.8441		EnhancerA4539	0.4191
EnhancerA4420	0.0131		EnhancerA4543	0.4086
EnhancerA4423	0.8181		EnhancerA4552	0.1626
EnhancerA4424	1.8441		EnhancerA4556	7.8436
EnhancerA4437	1.2682		EnhancerA4595	0.8224
EnhancerA4438	1.8441		EnhancerA4596	49.1424
EnhancerA4469	0.2236		EnhancerA4601	2.2816
EnhancerA4477	1.8441		EnhancerA4608	0.2043
EnhancerA4478	3.4828		EnhancerA4611	2.3785
EnhancerA4512	8.6054		EnhancerA4618	0.7335
EnhancerA4514	0.5017		EnhancerA4623	20.3384
EnhancerA4533	0.2264		EnhancerA4624	139.084
EnhancerA4544	1.8441		EnhancerA4628	1354.22
EnhancerA4559	0.6578		EnhancerA4632	10.7132
EnhancerA4571	1.879		EnhancerA4657	9.2217
EnhancerA4590	0.4969		EnhancerA4682	60.8314
EnhancerA4599	0.1401		EnhancerA4688	148.314
EnhancerA4629	1.3547		EnhancerA4689	0.4086
EnhancerA4633	2.4174		EnhancerA4692	0.1048
EnhancerA4642	2.7603		EnhancerA4698	0.3143
EnhancerA4650	6.9312		EnhancerA4701	10.4716
EnhancerA4661	3.765
EnhancerA4668	7.2085
EnhancerA4673	1.6078
EnhancerA4676	1.5301
EnhancerA4697	1.8441

## Sheet: Enhancer-D
INA Up			INA Down
Names	Log2(fold change)		Names	Log2(fold change)
EnhancerD8	0.052178		EnhancerD6	-3.10723
EnhancerD9	8.98674		EnhancerD16	-0.47178
EnhancerD26	3.58882		EnhancerD33	-1.08943
EnhancerD32	2.52442		EnhancerD42	-0.65925
EnhancerD37	1.2643		EnhancerD48	-1.69913
EnhancerD44	0.418272		EnhancerD53	-0.05374
EnhancerD49	0.956442		EnhancerD57	-0.38811
EnhancerD61	2.73784		EnhancerD101	-0.65925
EnhancerD69	0.803088		EnhancerD128	-1.51809
EnhancerD73	0.842819		EnhancerD167	-4.55067
EnhancerD84	3.15266		EnhancerD174	-0.657
EnhancerD87	0.260859		EnhancerD191	-3.30486
EnhancerD92	2.84816		EnhancerD198	-1.33949
EnhancerD105	4.14558		EnhancerD208	-2.10896
EnhancerD107	1.2643		EnhancerD214	-6.59071
EnhancerD123	0.733196		EnhancerD255	-1.52553
EnhancerD127	0.234323		EnhancerD262	-1.34959
EnhancerD133	1.2643		EnhancerD301	-0.06827
EnhancerD137	3.91084		EnhancerD387	-0.16537
EnhancerD141	8.04875		EnhancerD390	-0.06726
EnhancerD142	0.740469		EnhancerD399	-2.14508
EnhancerD152	2.68022		EnhancerD403	-0.83402
EnhancerD162	0.316753		EnhancerD406	-2.01269
EnhancerD177	0.46816		EnhancerD408	-2.10896
EnhancerD196	1.2643		EnhancerD415	-2.01269
EnhancerD209	0.424482		EnhancerD458	-0.35255
EnhancerD221	4.9992		EnhancerD485	-3.67477
EnhancerD231	1.2643		EnhancerD492	-1.43356
EnhancerD265	0.643693		EnhancerD499	-1.35975
EnhancerD266	9.34711		EnhancerD500	-1.75773
EnhancerD270	1.14445		EnhancerD545	-1.70968
EnhancerD291	3.89388		EnhancerD547	-0.47178
EnhancerD311	0.94425		EnhancerD548	-2.74582
EnhancerD334	0.57899		EnhancerD562	-1.53513
EnhancerD336	5.25419		EnhancerD567	-3.28722
EnhancerD343	0.244514		EnhancerD569	-5.57193
EnhancerD344	0.390755		EnhancerD570	-2.30127
EnhancerD372	0.682568		EnhancerD574	-0.65925
EnhancerD391	0.246686		EnhancerD577	-6.28942
EnhancerD394	1.1503		EnhancerD587	-1.29417
EnhancerD460	2.84816		EnhancerD595	-4.94332
EnhancerD469	0.315604		EnhancerD598	-0.16969
EnhancerD473	0.899698		EnhancerD606	-0.12155
EnhancerD482	0.596586		EnhancerD618	-0.56862
EnhancerD489	2.70927		EnhancerD625	-1.52553
EnhancerD494	2.06999		EnhancerD652	-2.03773
EnhancerD515	3.78607		EnhancerD657	-0.69923
EnhancerD520	1.2643		EnhancerD663	-2.30127
EnhancerD523	2.84816		EnhancerD669	-1.75416
EnhancerD524	0.436584		EnhancerD670	-1.11973
EnhancerD529	1.2643		EnhancerD675	-1.52553
EnhancerD581	0.266358		EnhancerD677	-2.45704
EnhancerD586	1.4866		EnhancerD678	-1.33497
EnhancerD617	1.2643		EnhancerD688	-0.31212
EnhancerD620	0.954267		EnhancerD695	-7.89124
EnhancerD621	2.20679		EnhancerD696	-0.8202
EnhancerD627	2.25888		EnhancerD708	-3.58241
EnhancerD629	3.15266		EnhancerD713	-7.64154
EnhancerD633	0.735359		EnhancerD718	-1.41179
EnhancerD648	3.69308		EnhancerD729	-0.51041
EnhancerD656	1.48331		EnhancerD748	-1.14718
EnhancerD671	2.91582		EnhancerD786	-2.7445
EnhancerD685	0.85211		EnhancerD791	-0.36571
EnhancerD689	1.88935		EnhancerD793	-2.42456
EnhancerD711	5.65183		EnhancerD795	-7.08629
EnhancerD720	1.2643		EnhancerD824	-0.65925
EnhancerD733	0.710071		EnhancerD831	-0.65215
EnhancerD770	1.06384		EnhancerD844	-0.45023
EnhancerD776	4.80479		EnhancerD870	-1.04495
EnhancerD798	0.944392		EnhancerD872	-0.94743
EnhancerD803	6.33902		EnhancerD882	-8.1386
EnhancerD807	0.143155		EnhancerD892	-0.65925
EnhancerD813	0.17311		EnhancerD900	-0.65925
EnhancerD814	0.512704		EnhancerD903	-2.04537
EnhancerD821	1.1503		EnhancerD907	-1.48874
EnhancerD830	10.652		EnhancerD912	-3.4751
EnhancerD842	1.2643		EnhancerD921	-1.17887
EnhancerD853	2.15327		EnhancerD936	-1.43356
EnhancerD869	1.40373		EnhancerD959	-5.80334
EnhancerD898	0.127654		EnhancerD974	-0.40281
EnhancerD905	1.2643		EnhancerD982	-0.60278
EnhancerD944	1.2643		EnhancerD1009	-0.02229
EnhancerD971	0.058699		EnhancerD1020	-0.65925
EnhancerD988	0.615598		EnhancerD1037	-0.044
EnhancerD1004	0.149926		EnhancerD1042	-4.14473
EnhancerD1034	0.280546		EnhancerD1050	-8.0428
EnhancerD1038	2.25888		EnhancerD1054	-2.42456
EnhancerD1048	0.222945		EnhancerD1078	-0.49354
EnhancerD1059	1.2643		EnhancerD1082	-0.65925
EnhancerD1062	1.2643		EnhancerD1085	-1.00205
EnhancerD1067	0.45173		EnhancerD1090	-0.23117
EnhancerD1074	1.2643		EnhancerD1119	-0.56051
EnhancerD1080	1.33543		EnhancerD1131	-7.55787
EnhancerD1096	0.918793		EnhancerD1135	-3.25814
EnhancerD1129	1.47727		EnhancerD1158	-0.04155
EnhancerD1150	2.20679		EnhancerD1183	-3.0439
EnhancerD1152	0.717267		EnhancerD1186	-1.75925
EnhancerD1171	0.858454		EnhancerD1192	-3.0439
EnhancerD1184	1.2643		EnhancerD1205	-0.65925
EnhancerD1191	2.15327		EnhancerD1207	-8.64703
EnhancerD1202	0.934824		EnhancerD1254	-1.0821
EnhancerD1209	1.2643		EnhancerD1282	-0.65925
EnhancerD1220	0.115011		EnhancerD1302	-0.94418
EnhancerD1239	0.260535		EnhancerD1313	-3.04427
EnhancerD1268	2.15327		EnhancerD1323	-3.41955
EnhancerD1278	0.019197		EnhancerD1329	-0.65925
EnhancerD1292	2.92608		EnhancerD1337	-2.71981
EnhancerD1295	0.543253		EnhancerD1342	-0.37167
EnhancerD1303	0.053842		EnhancerD1353	-3.28722
EnhancerD1309	1.2643		EnhancerD1377	-0.01742
EnhancerD1311	2.68022		EnhancerD1404	-0.08081
EnhancerD1346	0.736264		EnhancerD1406	-0.08398
EnhancerD1364	0.992935		EnhancerD1426	-0.74161
EnhancerD1369	0.15537		EnhancerD1431	-2.42456
EnhancerD1395	1.2643		EnhancerD1446	-0.3939
EnhancerD1396	0.292972		EnhancerD1449	-6.41457
EnhancerD1402	7.80785		EnhancerD1460	-0.11335
EnhancerD1407	1.2643		EnhancerD1473	-0.65925
EnhancerD1430	2.55364		EnhancerD1486	-0.43506
EnhancerD1436	1.2643		EnhancerD1508	-0.28277
EnhancerD1437	1.2643		EnhancerD1514	-0.65925
EnhancerD1438	1.2643		EnhancerD1518	-0.16329
EnhancerD1474	1.2643		EnhancerD1531	-2.01269
EnhancerD1485	0.302526		EnhancerD1536	-2.17823
EnhancerD1489	1.1915		EnhancerD1557	-0.47178
EnhancerD1525	0.538474		EnhancerD1574	-1.70968
EnhancerD1548	0.7474		EnhancerD1583	-0.05163
EnhancerD1573	1.05548		EnhancerD1585	-1.05593
EnhancerD1577	1.2643		EnhancerD1587	-1.43356
EnhancerD1578	0.26668		EnhancerD1607	-2.71981
EnhancerD1600	0.057796		EnhancerD1611	-2.42456
EnhancerD1601	1.2643		EnhancerD1630	-2.01269
EnhancerD1623	1.1915		EnhancerD1632	-0.65925
EnhancerD1624	0.911515		EnhancerD1634	-6.42931
EnhancerD1651	2.25888		EnhancerD1637	-0.36139
EnhancerD1661	0.099504		EnhancerD1640	-0.18845
EnhancerD1665	2.15327		EnhancerD1654	-0.05405
EnhancerD1667	1.14903		EnhancerD1660	-1.78277
EnhancerD1691	1.2643		EnhancerD1668	-0.65198
EnhancerD1697	2.11208		EnhancerD1671	-1.16235
EnhancerD1708	3.06343		EnhancerD1673	-0.56471
EnhancerD1716	3.10864		EnhancerD1702	-0.35979
EnhancerD1727	1.2643		EnhancerD1713	-0.80104
EnhancerD1731	1.2643		EnhancerD1739	-0.80116
EnhancerD1738	0.593304		EnhancerD1755	-1.43356
EnhancerD1772	2.20679		EnhancerD1770	-0.65925
EnhancerD1810	0.262931		EnhancerD1787	-1.46278
EnhancerD1830	1.24502		EnhancerD1791	-0.30746
EnhancerD1836	0.424138		EnhancerD1793	-8.44312
EnhancerD1837	1.94105		EnhancerD1818	-3.58939
EnhancerD1839	5.80056		EnhancerD1829	-0.92736
EnhancerD1855	1.2643		EnhancerD1841	-1.5765
EnhancerD1881	0.953752		EnhancerD1915	-1.52553
EnhancerD1885	2.84816		EnhancerD1943	-0.32316
EnhancerD1908	1.52505		EnhancerD1956	-1.16469
EnhancerD1927	1.2643		EnhancerD1967	-1.43356
EnhancerD1944	4.19875		EnhancerD1970	-1.70968
EnhancerD1946	1.68277		EnhancerD1975	-0.65925
EnhancerD1949	0.686694		EnhancerD1981	-0.15531
EnhancerD1952	0.336488		EnhancerD1988	-4.39305
EnhancerD1953	1.16786		EnhancerD1994	-0.53749
EnhancerD1955	1.2643		EnhancerD2003	-4.66025
EnhancerD2000	0.823728		EnhancerD2011	-0.20942
EnhancerD2023	0.33969		EnhancerD2044	-2.45975
EnhancerD2024	1.2643		EnhancerD2048	-0.5365
EnhancerD2041	1.2643		EnhancerD2087	-0.78303
EnhancerD2043	0.687137		EnhancerD2101	-0.65925
EnhancerD2076	2.15327		EnhancerD2114	-1.8173
EnhancerD2091	0.335097		EnhancerD2132	-2.23947
EnhancerD2112	1.5361		EnhancerD2150	-0.57695
EnhancerD2115	1.46977		EnhancerD2160	-1.37346
EnhancerD2127	0.073551		EnhancerD2163	-0.2444
EnhancerD2170	2.46079		EnhancerD2169	-3.05769
EnhancerD2174	2.65069		EnhancerD2175	-0.63095
EnhancerD2182	0.655088		EnhancerD2191	-0.85868
EnhancerD2250	0.955712		EnhancerD2193	-3.52192
EnhancerD2283	2.16672		EnhancerD2195	-0.01469
EnhancerD2312	3.26548		EnhancerD2203	-2.55311
EnhancerD2328	0.083665		EnhancerD2206	-3.31563
EnhancerD2344	0.211754		EnhancerD2263	-1.10593
EnhancerD2352	0.656314		EnhancerD2270	-1.03356
EnhancerD2362	1.2643		EnhancerD2289	-2.20958
EnhancerD2380	1.2643		EnhancerD2290	-2.84456
EnhancerD2392	9.10613		EnhancerD2299	-1.3148
EnhancerD2404	1.2643		EnhancerD2300	-0.65925
EnhancerD2426	0.270123		EnhancerD2307	-2.16273
EnhancerD2429	1.1503		EnhancerD2341	-5.39304
EnhancerD2439	8.6396		EnhancerD2370	-4.14473
EnhancerD2448	0.35458		EnhancerD2383	-0.39188
EnhancerD2486	0.89079		EnhancerD2389	-0.867
EnhancerD2488	2.15327		EnhancerD2398	-0.28572
EnhancerD2492	1.2643		EnhancerD2405	-0.45331
EnhancerD2493	2.09648		EnhancerD2419	-2.52316
EnhancerD2495	0.246783		EnhancerD2420	-3.40794
EnhancerD2498	0.187765		EnhancerD2434	-1.6352
EnhancerD2500	0.857284		EnhancerD2467	-2.54267
EnhancerD2529	0.252728		EnhancerD2485	-1.22753
EnhancerD2533	2.06999		EnhancerD2490	-0.65925
EnhancerD2543	2.06999		EnhancerD2519	-0.57691
EnhancerD2554	0.363008		EnhancerD2566	-1.26325
EnhancerD2561	1.2643		EnhancerD2583	-0.08211
EnhancerD2567	0.733758		EnhancerD2589	-2.01269
EnhancerD2575	2.78477		EnhancerD2594	-1.70968
EnhancerD2577	2.06999		EnhancerD2615	-0.65925
EnhancerD2593	1.14589		EnhancerD2647	-0.36719
EnhancerD2601	1.2643		EnhancerD2648	-1.43356
EnhancerD2603	1.95743		EnhancerD2671	-0.65925
EnhancerD2604	0.483303		EnhancerD2677	-0.47524
EnhancerD2626	1.2643		EnhancerD2678	-2.7445
EnhancerD2640	2.06999		EnhancerD2680	-2.10896
EnhancerD2651	1.01393		EnhancerD2681	-3.31893
EnhancerD2669	3.45277		EnhancerD2683	-0.65925
EnhancerD2670	1.71882		EnhancerD2705	-1.52994
EnhancerD2688	2.06999		EnhancerD2711	-0.63807
EnhancerD2691	0.476631		EnhancerD2713	-0.63724
EnhancerD2692	1.2643		EnhancerD2763	-0.65925
EnhancerD2698	0.913783		EnhancerD2775	-7.63707
EnhancerD2706	1.50787		EnhancerD2776	-2.47459
EnhancerD2712	0.804149		EnhancerD2782	-2.52316
EnhancerD2733	6.50536		EnhancerD2792	-0.65925
EnhancerD2759	0.420463		EnhancerD2801	-1.30412
EnhancerD2771	5.43941		EnhancerD2837	-0.19011
EnhancerD2814	0.067219		EnhancerD2839	-0.07583
EnhancerD2817	1.04592		EnhancerD2862	-0.65925
EnhancerD2831	1.3263		EnhancerD2885	-0.99388
EnhancerD2851	1.2643		EnhancerD2900	-3.72409
EnhancerD2899	1.2643		EnhancerD2905	-0.65925
EnhancerD2921	1.2643		EnhancerD2909	-1.70968
EnhancerD2924	0.265249		EnhancerD2927	-3.22757
EnhancerD2947	2.06999		EnhancerD2934	-0.03609
EnhancerD2958	0.295481		EnhancerD2938	-1.57094
EnhancerD2961	2.25888		EnhancerD2945	-0.65925
EnhancerD2963	1.2643		EnhancerD2953	-1.01621
EnhancerD2971	7.46495		EnhancerD2967	-0.1526
EnhancerD2978	1.2643		EnhancerD2969	-3.3084
EnhancerD2991	1.20495		EnhancerD2975	-1.43356
EnhancerD3038	0.071399		EnhancerD2996	-0.65925
EnhancerD3040	2.06999		EnhancerD2999	-0.16843
EnhancerD3048	3.38392		EnhancerD3050	-2.42456
EnhancerD3051	2.73784		EnhancerD3057	-1.17575
EnhancerD3062	0.229549		EnhancerD3093	-1.74438
EnhancerD3073	1.2643		EnhancerD3099	-1.25338
EnhancerD3077	0.951632		EnhancerD3132	-0.16376
EnhancerD3092	0.152423		EnhancerD3152	-1.70968
EnhancerD3102	0.623188		EnhancerD3161	-0.65925
EnhancerD3111	2.25888		EnhancerD3168	-6.14737
EnhancerD3112	1.2643		EnhancerD3190	-0.1293
EnhancerD3157	1.2643		EnhancerD3225	-6.83301
EnhancerD3159	1.2643		EnhancerD3234	-0.70868
EnhancerD3180	0.524176		EnhancerD3253	-0.17948
EnhancerD3184	6.3284		EnhancerD3271	-0.65925
EnhancerD3226	2.00513		EnhancerD3272	-0.50759
EnhancerD3236	3.15266		EnhancerD3282	-0.57986
EnhancerD3248	1.44369		EnhancerD3316	-0.65925
EnhancerD3251	0.974532		EnhancerD3325	-0.64746
EnhancerD3293	0.253966		EnhancerD3331	-4.13755
EnhancerD3351	1.2643		EnhancerD3332	-3.26462
EnhancerD3363	0.487933		EnhancerD3337	-6.88278
EnhancerD3388	0.437077		EnhancerD3342	-1.017
EnhancerD3399	0.766739		EnhancerD3352	-2.85746
EnhancerD3400	0.151854		EnhancerD3364	-0.47889
EnhancerD3403	0.260873		EnhancerD3368	-3.0439
EnhancerD3406	1.2643		EnhancerD3373	-0.39405
EnhancerD3409	0.212126		EnhancerD3420	-1.18992
EnhancerD3410	2.65069		EnhancerD3421	-0.22799
EnhancerD3415	0.155618		EnhancerD3429	-2.71981
EnhancerD3419	3.15266		EnhancerD3430	-0.36395
EnhancerD3446	3.72284		EnhancerD3434	-1.52553
EnhancerD3449	5.44299		EnhancerD3442	-1.52553
EnhancerD3450	0.842398		EnhancerD3457	-0.17138
EnhancerD3456	1.78001		EnhancerD3461	-4.03249
EnhancerD3469	0.746182		EnhancerD3465	-2.10896
EnhancerD3482	8.2932		EnhancerD3476	-1.58175
EnhancerD3486	6.79614		EnhancerD3485	-2.25557
EnhancerD3518	0.907232		EnhancerD3505	-1.70968
EnhancerD3520	0.164579		EnhancerD3525	-2.67647
EnhancerD3522	1.2643		EnhancerD3536	-0.18069
EnhancerD3523	0.526729		EnhancerD3538	-0.47178
EnhancerD3526	0.937952		EnhancerD3548	-0.43654
EnhancerD3527	1.32159		EnhancerD3549	-0.74789
EnhancerD3561	3.13079		EnhancerD3552	-1.43356
EnhancerD3566	1.2643		EnhancerD3554	-0.09157
EnhancerD3568	0.075491		EnhancerD3573	-0.98006
EnhancerD3569	0.158909		EnhancerD3580	-1.65247
EnhancerD3570	0.842819		EnhancerD3605	-0.1038
EnhancerD3582	1.5383		EnhancerD3613	-1.93592
EnhancerD3602	4.16632		EnhancerD3633	-0.34117
EnhancerD3606	7.71034		EnhancerD3652	-0.00462
EnhancerD3607	1.2643		EnhancerD3653	-0.33254
EnhancerD3638	0.062903		EnhancerD3671	-1.75693
EnhancerD3662	0.059429		EnhancerD3675	-3.10723
EnhancerD3749	0.302526		EnhancerD3676	-0.84376
EnhancerD3811	6.28287		EnhancerD3677	-0.96333
EnhancerD3830	5.05365		EnhancerD3678	-0.81595
EnhancerD3850	1.2643		EnhancerD3679	-2.01269
EnhancerD3858	0.006064		EnhancerD3681	-0.68358
EnhancerD3882	1.2643		EnhancerD3704	-0.2657
EnhancerD3885	0.227605		EnhancerD3705	-2.01269
EnhancerD3892	1.2643		EnhancerD3710	-0.05946
EnhancerD3926	1.2643		EnhancerD3711	-2.0522
EnhancerD3937	0.057397		EnhancerD3737	-3.0439
EnhancerD3961	0.536741		EnhancerD3741	-0.88339
EnhancerD3990	1.2643		EnhancerD3767	-0.65925
EnhancerD4000	1.2643		EnhancerD3802	-0.43226
EnhancerD4012	2.25888		EnhancerD3812	-5.06834
EnhancerD4032	0.812219		EnhancerD3829	-8.33284
EnhancerD4061	0.302526		EnhancerD3833	-6.85125
EnhancerD4062	2.06999		EnhancerD3844	-1.05091
EnhancerD4071	1.2643		EnhancerD3859	-2.1596
EnhancerD4109	1.1503		EnhancerD3862	-2.42456
EnhancerD4113	3.38392		EnhancerD3878	-1.70968
EnhancerD4116	1.17577		EnhancerD3897	-0.24541
EnhancerD4120	1.2643		EnhancerD3899	-1.92951
EnhancerD4125	0.821797		EnhancerD3921	-2.84456
EnhancerD4151	2.06999		EnhancerD3925	-0.21722
EnhancerD4163	3.90032		EnhancerD3943	-0.24099
EnhancerD4179	4.77196		EnhancerD3950	-3.52192
EnhancerD4205	0.55763		EnhancerD3992	-0.21743
EnhancerD4245	1.88715		EnhancerD4003	-1.70968
EnhancerD4251	0.759491		EnhancerD4005	-0.17156
EnhancerD4252	1.00303		EnhancerD4023	-8.93148
EnhancerD4258	7.25925		EnhancerD4048	-1.15922
EnhancerD4270	1.2643		EnhancerD4063	-1.43356
EnhancerD4296	0.754508		EnhancerD4069	-2.84456
EnhancerD4297	1.2643		EnhancerD4103	-0.07058
EnhancerD4325	0.057796		EnhancerD4121	-1.7579
EnhancerD4338	0.079468		EnhancerD4131	-0.65925
EnhancerD4340	6.09555		EnhancerD4139	-3.07443
EnhancerD4345	3.13079		EnhancerD4157	-1.33949
EnhancerD4359	1.2643		EnhancerD4165	-1.46278
EnhancerD4363	0.508097		EnhancerD4171	-1.52553
EnhancerD4366	1.2643		EnhancerD4181	-0.04519
EnhancerD4367	1.2643		EnhancerD4185	-0.03502
EnhancerD4377	1.2643		EnhancerD4193	-8.32852
EnhancerD4389	0.015497		EnhancerD4226	-0.14792
EnhancerD4390	0.600967		EnhancerD4238	-8.62299
EnhancerD4396	0.747085		EnhancerD4239	-2.20177
EnhancerD4398	0.041684		EnhancerD4240	-0.36575
EnhancerD4406	3.26548		EnhancerD4242	-2.01269
EnhancerD4408	4.19288		EnhancerD4257	-1.02086
EnhancerD4418	1.2643		EnhancerD4260	-2.52316
EnhancerD4421	0.59296		EnhancerD4261	-2.59525
EnhancerD4430	0.822		EnhancerD4265	-2.98867
EnhancerD4436	2.06999		EnhancerD4285	-5.78035
EnhancerD4438	8.94423		EnhancerD4313	-0.59671
EnhancerD4446	2.73784		EnhancerD4320	-0.65925
EnhancerD4450	1.99735		EnhancerD4333	-0.64827
EnhancerD4451	0.812887		EnhancerD4335	-1.75454
EnhancerD4453	10.09		EnhancerD4347	-6.5119
EnhancerD4454	0.32506		EnhancerD4364	-1.57341
EnhancerD4462	7.30283		EnhancerD4368	-2.30127
EnhancerD4478	0.15477		EnhancerD4380	-0.65925
EnhancerD4488	3.15266		EnhancerD4384	-1.50601
EnhancerD4491	8.54105		EnhancerD4427	-0.79946
EnhancerD4496	1.2643		EnhancerD4432	-1.27325
EnhancerD4505	3.18856		EnhancerD4440	-0.58966
EnhancerD4513	3.06343		EnhancerD4443	-0.65925
EnhancerD4556	3.7374		EnhancerD4444	-1.52553
EnhancerD4557	1.2643		EnhancerD4445	-0.65925
EnhancerD4558	2.46672		EnhancerD4447	-0.17237
EnhancerD4561	2.06999		EnhancerD4452	-0.39906
EnhancerD4562	0.302526		EnhancerD4455	-0.09649
EnhancerD4596	4.22736		EnhancerD4463	-1.52553
EnhancerD4608	7.99062		EnhancerD4473	-1.43356
EnhancerD4620	0.57654		EnhancerD4484	-0.17928
EnhancerD4623	1.2643		EnhancerD4490	-0.69746
EnhancerD4624	0.279328		EnhancerD4502	-0.25169
EnhancerD4637	1.1503		EnhancerD4519	-1.0834
EnhancerD4640	2.06999		EnhancerD4528	-0.67103
EnhancerD4644	2.25888		EnhancerD4534	-0.60915
EnhancerD4655	1.33092		EnhancerD4536	-0.04933
EnhancerD4656	1.06936		EnhancerD4567	-0.86292
EnhancerD4672	2.06999		EnhancerD4573	-3.10723
EnhancerD4681	1.2643		EnhancerD4579	-1.43356
EnhancerD4694	2.06999		EnhancerD4580	-0.833
EnhancerD4698	0.307822		EnhancerD4583	-1.12205
EnhancerD4717	1.54852		EnhancerD4587	-0.42666
EnhancerD4724	2.25888		EnhancerD4612	-1.02142
EnhancerD4736	0.31552		EnhancerD4617	-7.097
EnhancerD4759	0.251969		EnhancerD4633	-0.66884
EnhancerD4767	0.081095		EnhancerD4657	-0.58665
EnhancerD4774	4.54966		EnhancerD4665	-7.53639
EnhancerD4791	2.15327		EnhancerD4687	-0.82775
EnhancerD4821	2.15327		EnhancerD4700	-1.70968
EnhancerD4831	1.97284		EnhancerD4706	-1.43356
EnhancerD4863	1.39957		EnhancerD4711	-0.36073
EnhancerD4866	1.2643		EnhancerD4732	-0.13285
EnhancerD4891	1.2643		EnhancerD4735	-1.43356
EnhancerD4900	1.77607		EnhancerD4753	-3.53129
EnhancerD4913	1.55635		EnhancerD4776	-0.65925
EnhancerD4922	1.89681		EnhancerD4793	-0.79662
EnhancerD4923	1.07868		EnhancerD4804	-3.69182
EnhancerD4925	2.15327		EnhancerD4805	-0.65925
EnhancerD4929	1.05736		EnhancerD4806	-0.14862
EnhancerD4964	0.782138		EnhancerD4828	-1.70968
EnhancerD4978	0.5063		EnhancerD4845	-0.65925
EnhancerD4984	7.71117		EnhancerD4855	-0.65925
EnhancerD5008	0.135769		EnhancerD4860	-6.4396
EnhancerD5032	0.831577		EnhancerD4888	-0.65925
EnhancerD5038	0.227237		EnhancerD4890	-2.71981
EnhancerD5042	1.1462		EnhancerD4908	-1.14718
EnhancerD5054	0.837525		EnhancerD4917	-0.65925
EnhancerD5063	0.894838		EnhancerD4942	-0.65925
EnhancerD5073	0.509589		EnhancerD4943	-1.43535
EnhancerD5080	0.436563		EnhancerD4954	-0.93014
EnhancerD5142	0.405366		EnhancerD4980	-0.755
EnhancerD5208	6.91915		EnhancerD4987	-0.81766
EnhancerD5229	3.08962		EnhancerD5012	-0.3576
EnhancerD5230	1.1878		EnhancerD5016	-1.85639
EnhancerD5243	1.2643		EnhancerD5018	-2.42456
EnhancerD5274	1.2643		EnhancerD5019	-0.07268
EnhancerD5295	0.322053		EnhancerD5020	-1.8829
EnhancerD5307	0.696016		EnhancerD5021	-2.73917
EnhancerD5321	0.507544		EnhancerD5022	-1.15716
EnhancerD5327	0.143335		EnhancerD5041	-2.32333
EnhancerD5335	0.877567		EnhancerD5052	-1.16129
EnhancerD5336	2.15327		EnhancerD5056	-0.45684
EnhancerD5339	1.92073		EnhancerD5058	-1.43356
EnhancerD5362	1.14475		EnhancerD5087	-0.56177
EnhancerD5365	0.518206		EnhancerD5088	-0.05149
EnhancerD5381	1.21256		EnhancerD5107	-0.25069
EnhancerD5393	2.06999		EnhancerD5130	-1.10216
EnhancerD5406	8.23436		EnhancerD5131	-7.09147
EnhancerD5412	0.290839		EnhancerD5151	-1.01319
EnhancerD5419	0.017658		EnhancerD5181	-1.52553
EnhancerD5442	1.2643		EnhancerD5199	-1.31405
EnhancerD5447	0.32243		EnhancerD5203	-1.52553
EnhancerD5476	1.01184		EnhancerD5226	-7.6509
EnhancerD5478	7.91995		EnhancerD5245	-0.65925
EnhancerD5480	2.11208		EnhancerD5252	-1.74363
EnhancerD5481	2.25888		EnhancerD5299	-3.36006
EnhancerD5485	0.057796		EnhancerD5309	-1.87066
EnhancerD5503	0.640674		EnhancerD5325	-2.01269
EnhancerD5513	0.565464		EnhancerD5328	-0.47178
EnhancerD5520	0.750862		EnhancerD5334	-0.18835
EnhancerD5525	1.03503		EnhancerD5357	-3.93648
EnhancerD5531	0.190024		EnhancerD5387	-0.05958
EnhancerD5543	2.35112		EnhancerD5415	-0.87365
EnhancerD5546	0.319751		EnhancerD5437	-3.73912
EnhancerD5550	2.24782		EnhancerD5444	-0.11119
EnhancerD5559	1.50892		EnhancerD5449	-2.84456
EnhancerD5572	3.78607		EnhancerD5452	-1.5016
EnhancerD5579	0.266621		EnhancerD5457	-0.11212
EnhancerD5582	6.70603		EnhancerD5461	-1.43356
EnhancerD5591	0.943201		EnhancerD5489	-0.01897
EnhancerD5598	0.002457		EnhancerD5505	-1.51754
EnhancerD5602	0.175628		EnhancerD5506	-6.75329
EnhancerD5615	0.727119		EnhancerD5518	-0.56862
EnhancerD5617	1.2643		EnhancerD5524	-1.70968
EnhancerD5625	0.057796		EnhancerD5553	-2.7445
EnhancerD5665	0.481076		EnhancerD5573	-1.70968
EnhancerD5679	1.2643		EnhancerD5576	-1.56138
EnhancerD5699	1.2643		EnhancerD5577	-0.65925
EnhancerD5711	1.09596		EnhancerD5587	-1.13145
EnhancerD5735	0.302526		EnhancerD5596	-0.22078
EnhancerD5738	1.2643		EnhancerD5600	-0.13785
EnhancerD5739	2.06999		EnhancerD5608	-0.99513
EnhancerD5767	1.2643		EnhancerD5620	-0.74789
EnhancerD5785	1.2643		EnhancerD5635	-0.4136
EnhancerD5797	2.06999		EnhancerD5645	-1.80519
EnhancerD5801	1.2643		EnhancerD5653	-7.70556
EnhancerD5837	1.20282		EnhancerD5660	-7.68246
EnhancerD5861	8.92972		EnhancerD5690	-2.44653
EnhancerD5864	0.147688		EnhancerD5705	-0.02514
EnhancerD5865	0.461419		EnhancerD5722	-0.0456
EnhancerD5866	1.10688		EnhancerD5733	-0.65925
EnhancerD5870	1.2643		EnhancerD5744	-0.65925
EnhancerD5911	0.498979		EnhancerD5749	-0.65925
EnhancerD5919	0.594647		EnhancerD5774	-5.84175
EnhancerD5923	0.261705		EnhancerD5788	-4.18671
EnhancerD5926	1.88639		EnhancerD5832	-0.66457
EnhancerD5940	0.939471		EnhancerD5846	-2.30127
EnhancerD5948	2.06999		EnhancerD5853	-0.14199
EnhancerD5951	2.54714		EnhancerD5855	-3.01991
EnhancerD5964	1.02017		EnhancerD5879	-1.43356
EnhancerD5967	0.75134		EnhancerD5884	-0.50919
EnhancerD5979	10.16		EnhancerD5894	-0.42381
EnhancerD6005	2.90026		EnhancerD5904	-3.10723
EnhancerD6006	1.26648		EnhancerD5906	-0.65925
EnhancerD6025	1.2643		EnhancerD5914	-2.1862
EnhancerD6026	2.43547		EnhancerD5920	-0.65035
EnhancerD6033	7.60124		EnhancerD5927	-3.50234
EnhancerD6038	0.344819		EnhancerD5928	-0.26122
EnhancerD6041	0.432093		EnhancerD5929	-2.84456
EnhancerD6051	2.1018		EnhancerD5932	-3.80669
EnhancerD6057	1.2643		EnhancerD5935	-1.43356
EnhancerD6058	0.268365		EnhancerD5936	-2.21025
EnhancerD6070	0.702549		EnhancerD5941	-0.29962
EnhancerD6076	0.802677		EnhancerD5954	-2.52316
EnhancerD6078	2.16672		EnhancerD5970	-7.85623
EnhancerD6104	5.33174		EnhancerD5984	-0.03429
EnhancerD6108	2.0181		EnhancerD5992	-1.43356
EnhancerD6127	2.15327		EnhancerD6003	-2.66528
EnhancerD6177	0.307005		EnhancerD6009	-0.18967
EnhancerD6179	2.81215		EnhancerD6013	-0.65925
EnhancerD6203	0.86606		EnhancerD6040	-0.65925
EnhancerD6206	0.395077		EnhancerD6072	-0.65925
EnhancerD6207	3.18772		EnhancerD6073	-6.54312
EnhancerD6209	2.20679		EnhancerD6077	-1.82664
EnhancerD6210	1.2643		EnhancerD6079	-0.80174
EnhancerD6224	2.06999		EnhancerD6080	-1.56138
EnhancerD6243	0.511459		EnhancerD6096	-0.59226
EnhancerD6247	0.03239		EnhancerD6107	-0.65925
EnhancerD6248	1.2643		EnhancerD6120	-2.36394
EnhancerD6249	0.381705		EnhancerD6137	-2.73054
EnhancerD6251	2.19827		EnhancerD6157	-0.51895
EnhancerD6264	1.63214		EnhancerD6166	-0.74737
EnhancerD6295	1.36362		EnhancerD6178	-0.423
EnhancerD6299	2.42311		EnhancerD6185	-0.1866
EnhancerD6303	0.89966		EnhancerD6187	-1.56138
EnhancerD6314	0.232119		EnhancerD6196	-1.33949
EnhancerD6320	7.24708		EnhancerD6221	-2.10896
EnhancerD6359	0.097234		EnhancerD6227	-1.70968
EnhancerD6378	1.2643		EnhancerD6250	-1.52553
EnhancerD6409	0.659827		EnhancerD6255	-0.65656
EnhancerD6432	2.25888		EnhancerD6265	-0.65925
EnhancerD6439	3.13079		EnhancerD6274	-0.74789
EnhancerD6442	0.074327		EnhancerD6278	-1.70968
EnhancerD6446	2.36072		EnhancerD6285	-3.7413
EnhancerD6447	1.62153		EnhancerD6305	-0.11749
EnhancerD6477	3.10864		EnhancerD6319	-0.13974
EnhancerD6479	1.2643		EnhancerD6356	-0.34485
EnhancerD6511	0.178922		EnhancerD6358	-2.10896
EnhancerD6516	0.930516		EnhancerD6375	-0.26251
EnhancerD6525	0.302526		EnhancerD6377	-0.06786
EnhancerD6541	3.71828		EnhancerD6381	-1.05091
EnhancerD6546	3.06343		EnhancerD6383	-0.65925
EnhancerD6548	2.20679		EnhancerD6462	-4.0391
EnhancerD6550	1.2643		EnhancerD6474	-1.52553
EnhancerD6570	2.15327		EnhancerD6476	-0.37167
EnhancerD6596	6.45001		EnhancerD6493	-1.32751
EnhancerD6599	3.86817		EnhancerD6522	-1.61352
EnhancerD6600	3.16167		EnhancerD6526	-1.50342
EnhancerD6625	1.2643		EnhancerD6530	-1.33765
EnhancerD6634	2.15327		EnhancerD6531	-1.00979
EnhancerD6678	1.2643		EnhancerD6536	-1.82035
EnhancerD6711	0.525953		EnhancerD6537	-1.70968
EnhancerD6723	8.31742		EnhancerD6559	-0.98342
EnhancerD6729	0.035113		EnhancerD6578	-2.7602
EnhancerD6734	1.2643		EnhancerD6593	-0.82992
EnhancerD6740	1.2643		EnhancerD6603	-0.65925
EnhancerD6741	1.22994		EnhancerD6617	-2.13664
EnhancerD6742	4.76442		EnhancerD6620	-1.14063
EnhancerD6750	9.06033		EnhancerD6650	-0.47943
EnhancerD6762	0.351858		EnhancerD6663	-0.74789
EnhancerD6779	2.16672		EnhancerD6664	-0.16637
EnhancerD6802	0.20112		EnhancerD6667	-2.52316
EnhancerD6814	0.387559		EnhancerD6681	-1.54195
EnhancerD6826	1.2643		EnhancerD6702	-1.70968
EnhancerD6857	1.1915		EnhancerD6705	-0.79234
EnhancerD6867	3.42105		EnhancerD6717	-3.08263
EnhancerD6868	1.67292		EnhancerD6719	-2.30127
EnhancerD6869	9.13924		EnhancerD6730	-2.28377
EnhancerD6876	1.2643		EnhancerD6733	-0.65925
EnhancerD6884	8.11543		EnhancerD6766	-1.52553
EnhancerD6895	6.38047		EnhancerD6769	-0.54922
EnhancerD6905	1.80317		EnhancerD6775	-8.71873
EnhancerD6907	2.68022		EnhancerD6776	-0.65925
EnhancerD6908	1.2643		EnhancerD6781	-2.76703
EnhancerD6915	2.70927		EnhancerD6790	-0.64255
EnhancerD6925	2.65069		EnhancerD6793	-2.01269
EnhancerD6932	2.20679		EnhancerD6803	-0.83225
EnhancerD6945	2.6527		EnhancerD6805	-2.10896
EnhancerD6949	3.15266		EnhancerD6828	-6.49908
EnhancerD6960	9.41238		EnhancerD6836	-0.34728
EnhancerD6966	9.14744		EnhancerD6860	-1.83661
EnhancerD6983	1.2643		EnhancerD6870	-2.01269
EnhancerD6996	1.2643		EnhancerD6877	-2.30127
EnhancerD7010	1.2643		EnhancerD6906	-3.69182
EnhancerD7019	1.2643		EnhancerD6918	-0.22459
EnhancerD7028	1.31154		EnhancerD6936	-0.39013
EnhancerD7037	8.69425		EnhancerD6937	-0.65925
EnhancerD7043	0.844835		EnhancerD6955	-0.43442
EnhancerD7058	0.302526		EnhancerD6972	-1.20478
EnhancerD7092	1.56681		EnhancerD7009	-0.65925
EnhancerD7113	2.11492		EnhancerD7014	-0.30489
EnhancerD7137	1.2643		EnhancerD7016	-1.29488
EnhancerD7148	1.75952		EnhancerD7021	-0.31563
EnhancerD7198	8.11005		EnhancerD7025	-2.10896
EnhancerD7203	0.5582		EnhancerD7034	-3.98127
EnhancerD7207	1.2643		EnhancerD7042	-6.90292
EnhancerD7220	1.4976		EnhancerD7048	-0.38964
EnhancerD7228	1.1915		EnhancerD7073	-2.01269
EnhancerD7244	3.52083		EnhancerD7080	-2.08761
EnhancerD7246	0.639238		EnhancerD7084	-0.5493
EnhancerD7247	1.1915		EnhancerD7105	-0.74789
EnhancerD7288	3.15266		EnhancerD7106	-1.84462
EnhancerD7289	0.047455		EnhancerD7144	-3.00617
EnhancerD7303	2.15327		EnhancerD7151	-0.37339
EnhancerD7309	1.2643		EnhancerD7154	-0.65925
EnhancerD7343	0.955933		EnhancerD7162	-1.90323
EnhancerD7356	0.730856		EnhancerD7164	-8.43496
EnhancerD7363	7.10265		EnhancerD7165	-0.92552
EnhancerD7364	1.2794		EnhancerD7176	-1.02002
EnhancerD7369	2.06999		EnhancerD7186	-2.04541
EnhancerD7375	0.402791		EnhancerD7187	-0.44137
EnhancerD7381	2.69917		EnhancerD7191	-0.17262
EnhancerD7383	0.899669		EnhancerD7206	-2.42456
EnhancerD7395	6.38047		EnhancerD7208	-1.76305
EnhancerD7405	8.82817		EnhancerD7221	-0.65925
EnhancerD7415	1.40785		EnhancerD7226	-2.914
EnhancerD7417	2.47839		EnhancerD7233	-0.79416
EnhancerD7430	6.70603		EnhancerD7241	-0.43406
EnhancerD7446	0.669424		EnhancerD7254	-2.52316
EnhancerD7462	0.267579		EnhancerD7258	-1.15242
EnhancerD7465	0.834576		EnhancerD7276	-2.71981
EnhancerD7470	0.135563		EnhancerD7298	-0.49629
EnhancerD7475	1.2643		EnhancerD7302	-1.52553
EnhancerD7484	0.302526		EnhancerD7310	-1.09417
EnhancerD7487	0.016124		EnhancerD7311	-1.70968
EnhancerD7494	0.328924		EnhancerD7315	-1.67654
EnhancerD7504	1.2643		EnhancerD7321	-3.4726
EnhancerD7509	3.92686		EnhancerD7323	-1.43356
EnhancerD7511	2.15327		EnhancerD7325	-1.70968
			EnhancerD7327	-1.70968
			EnhancerD7340	-1.8274
			EnhancerD7346	-3.32936
			EnhancerD7354	-1.06534
			EnhancerD7362	-1.06909
			EnhancerD7368	-2.38839
			EnhancerD7384	-1.84479
			EnhancerD7390	-0.65925
			EnhancerD7406	-0.4536
			EnhancerD7431	-0.65925
			EnhancerD7435	-1.61977
			EnhancerD7463	-0.80787
			EnhancerD7488	-2.42456
			EnhancerD7514	-2.80893
