# Supplementary material for: Dynamic enhancer transcription associates with reprogramming of immune genes during pattern triggered immunity in Arabidopsis
Source: BMC Biol. 2022 Jul 21;20:165. doi: 10.1186/s12915-022-01362-8 (PMC9301868; doi:10.1186/s12915-022-01362-8)
Supplement: Supplementary file 8 — Additional file 8: Table S7. List of CIPEs and neighbor genes. [file 12915_2022_1362_MOESM8_ESM.xlsx]

## Sheet: Sheet1
Table S7. List of CIPEs and neighbor genes
Enhancer Name	flg22 Log2(fold change)	Chitin log2(fold change)	nlp20 Log2(fold change)	Pep2 Log2(fold change)	Closest Gene	Gene Name	Gene Function
EnhancerA4512	3.93243	8.85974	9.66044	8.22825	AT5G57655		xylose isomerase family protein
EnhancerA4263	0.0630019	9.43584	10.954	8.92083	AT5G45120		Eukaryotic aspartyl protease family protein
EnhancerA80	1.9154	8.63835	9.24196	9.34416	AT1G08450	CRT3	calreticulin 3
EnhancerA2294	3.20527	8.87281	6.58315	8.97926	AT3G14710		RNI-like superfamily protein
EnhancerA180	3.94459	6.70795	9.61361	7.1537	AT1G14880	PCR1	PLANT CADMIUM RESISTANCE 1
EnhancerD4438	0.93799	8.85835	8.42839	8.45139	AT3G55940	PLC7	Phosphoinositide-specific phospholipase C family protein
EnhancerA1874	0.5471	9.7861	9.13047	6.87513	AT2G35710	PGSIP7	Nucleotide-diphospho-sugar transferases superfamily protein
EnhancerA1599	3.41577	7.4429	8.12754	7.19414	AT2G18690
EnhancerD142	1.5558	8.7765	6.40604	7.01156	AT1G07890	APX1	ascorbate peroxidase 1
EnhancerD4258	2.8998	8.12902	5.08618	5.80306	AT3G49780	PSK4	phytosulfokine 4 precursor
EnhancerA2265	1.17134	8.52304	2.56525	8.72529	AT3G13404
EnhancerA1851	0.388875	7.99208	5.39447	6.45257	AT2G34340		Protein of unknown function, DUF584
EnhancerD5553	3.47079	0.618686	6.84166	8.91264	AT4G34400		AP2/B3-like transcriptional factor family protein
EnhancerD3811	3.47874	8.25271	7.82224	0.224014	AT3G23840	CER26-LIKE	HXXXD-type acyl-transferase family protein
EnhancerA3228	2.85446	8.8029	1.89773	5.90195	AT4G16500	CYS4	Cystatin/monellin superfamily protein
EnhancerA2597	4.59168	6.06794	1.23417	7.39267	AT3G29160	KIN11	SNF1 kinase homolog 11
EnhancerD6723	1.72521	0.32374	7.60725	7.86079	AT5G44260	TZF5	Zinc finger C-x8-C-x5-C-x3-H type family protein
EnhancerD4242	1.24102	0.354892	7.49214	7.86441	AT3G49350		Ypt/Rab-GAP domain of gyp1p superfamily protein
EnhancerA3194	4.73219	3.93193	2.29238	4.8876	AT4G14390		Ankyrin repeat family protein
EnhancerD6541	2.63037	4.62194	3.70617	3.91661	AT5G36980
EnhancerA4661	2.66105	3.19958	3.92902	4.89205	AT5G65600	LecRK-IX.2	Concanavalin A-like lectin protein kinase family protein
EnhancerA4154	1.29567	3.51422	4.75259	5.04203	AT5G39040	TAP2	transporter associated with antigen processing protein 2
EnhancerA1039	1.19281	4.19369	5.5758	3.47882	AT1G68840	EDF2	related to ABI3/VP1 2
EnhancerA3882	1.97243	1.40724	6.05721	4.78387	AT5G18540
EnhancerA3276	1.07506	2.84772	5.38199	4.77571	AT4G18160	KCO6	Ca2+ activated outward rectifying K+ channel 6
EnhancerA1969	0.648434	3.14523	5.79607	4.30694	AT2G39720	RHC2A	RING-H2 finger C2A
EnhancerA141	5.56763	1.40724	2.29238	4.51065	AT1G13250	GATL3	galacturonosyltransferase-like 3
EnhancerD4866	1.83395	4.70896	3.44776	3.40105	AT4G12070
EnhancerA2399	3.56774	1.40724	6.48476	1.8174	AT3G22060		Receptor-like protein kinase-related family protein
EnhancerA1893	4.88933	1.40724	4.50765	2.36675	AT2G36680		Modifier of rudimentary (Mod(r)) protein
EnhancerD7244	1.19315	2.71614	4.11633	4.84368	AT5G60720		Protein of unknown function, DUF547
EnhancerA4173	0.88839	3.78892	4.31214	3.87926	AT5G40460	SMR6
EnhancerA44	4.38195	3.84577	2.66022	1.8174	AT1G04360	ATL1	RING/U-box superfamily protein
EnhancerA4255	0.903414	0.614302	5.01003	6.07256	AT5G44820		Nucleotide-diphospho-sugar transferase family protein
EnhancerD5860	1.46932	3.93354	3.10596	4.03059	AT5G02700		F-box/RNI-like superfamily protein
EnhancerA2654	0.105999	2.75467	3.52754	5.96712	AT3G41762
EnhancerA2958	0.124431	0.830467	6.01234	5.30676	AT3G61028		Putative endonuclease or glycosyl hydrolase
EnhancerD2945	1.83395	1.21089	7.55438	1.6067	AT2G40004
EnhancerD6446	4.36458	2.83866	2.1608	2.40891	AT5G27210	Cand8	Protein of unknown function, transmembrane-40
EnhancerA3731	3.32174	1.19445	4.77123	2.09913	AT5G05130		DNA/RNA helicase protein
EnhancerD2170	1.10949	3.24246	4.08732	2.66695	AT2G12646		PLATZ transcription factor family protein
EnhancerD5478	0.666056	1.20633	7.38331	1.75242	AT4G31790		Tetrapyrrole (Corrin/Porphyrin) Methylases
EnhancerD4774	0.0294938	4.44543	3.19955	3.32573	AT4G07990		Chaperone DnaJ-domain superfamily protein
EnhancerA3519	1.542	2.73407	4.50765	1.91019	AT4G32010	HSI2-L1	HSI2-like 1
EnhancerD1771	1.4158	3.21701	2.97858	2.98002	AT1G74088
EnhancerD2951	1.83395	3.75736	2.78134	2.19499	AT2G40130	SMXL8	Double Clp-N motif-containing P-loop nucleoside triphosphate hydrolases superfamily protein
EnhancerD3670	1.83395	2.70617	2.78134	2.98002	AT3G21080		ABC transporter-related
EnhancerD4441	3.20168	2.71614	2.19037	2.10526	AT3G55950	CCR3	CRINKLY4 related 3
EnhancerA838	0.265585	2.66231	3.29709	3.46016	AT1G61790	OST3/6	Oligosaccharyltransferase complex/magnesium transporter family protein
EnhancerD6215	0.420527	2.70617	2.94983	3.4649	AT5G19080	LUL3;VBP1	RING/U-box superfamily protein
EnhancerA2104	3.04356	3.29958	1.69846	0.855626	AT2G46340	SPA1	SPA (suppressor of phyA-105) protein family
EnhancerA2839	0.224024	0.139364	7.65753	0.845651	AT3G53230	CDC48B	ATPase, AAA-type, CDC48 protein
EnhancerA1197	1.65047	3.0864	2.29238	1.8174	AT1G76490	HMG1	hydroxy methylglutaryl CoA reductase 1
EnhancerA4155	0.964756	2.3453	2.81126	2.24148	AT5G39050	PMAT1	HXXXD-type acyl-transferase family protein
EnhancerA3006	1.74181	1.97441	1.79739	2.84285	AT4G01090		Protein of unknown function (DUF3133)
EnhancerD7311	3.06452	2.21432	1.8826	1.15198	AT5G62470	MYB96	myb domain protein 96
EnhancerA1533	3.0973	1.84297	1.50142	1.84071	AT2G15390	FUT4	fucosyltransferase 4
EnhancerA3145	0.283425	2.62012	2.76587	2.60884	AT4G12040	SAP7	A20/AN1-like zinc finger family protein
EnhancerA135	0.499657	3.01593	2.04236	2.71976	AT1G12680	PEPKR2	phosphoenolpyruvate carboxylase-related kinase 2
EnhancerD3226	1.47964	1.65253	2.36166	2.58391	AT3G01180	SS2	starch synthase 2
EnhancerA2324	0.687279	1.2464	3.22037	2.72488	AT3G16730	HEB2
EnhancerA2910	0.845107	2.26218	1.81285	2.67861	AT3G57550	GK-2	guanylate kinase
EnhancerA262	0.842982	1.38984	2.94627	2.40091	AT1G20816
EnhancerD7009	1.27197	1.25131	2.82335	2.1614	AT5G53540	APP1	P-loop containing nucleoside triphosphate hydrolases superfamily protein
EnhancerA998	2.05853	2.47525	1.92625	0.896776	AT1G67470		Protein kinase superfamily protein
EnhancerD4113	1.83395	1.25999	3.00684	1.22823	AT3G44700		Plant protein of unknown function
EnhancerA1671	2.45381	2.36641	1.11078	1.35861	AT2G23310	ATRER1C1	Rer1 family protein
EnhancerD6905	1.69651	1.08698	2.04889	2.43733	AT5G50450		HCP-like superfamily protein with MYND-type zinc finger
EnhancerD5080	0.600061	2.70738	1.5409	2.18494	AT4G18950	BHP	Integrin-linked protein kinase family
EnhancerA418	3.25425	1.83962	1.47125	0.445778	AT1G29060	AtSFT12	Target SNARE coiled-coil domain protein
EnhancerA3930	1.38472	0.362603	1.84933	3.18694	AT5G21950		alpha/beta-Hydrolases superfamily protein
EnhancerD2493	0.972237	2.74692	0.912267	2.07952	AT2G26000	BRIZ2	zinc finger (C3HC4-type RING finger) family protein
EnhancerD3092	3.11143	2.24869	0.18097	1.13347	AT2G44490	BGLU26	Glycosyl hydrolase superfamily protein
EnhancerD5625	1.29337	1.45851	1.80094	1.71708	AT4G36160	NAC076	NAC domain containing protein 76
EnhancerA3572	2.67134	1.81579	0.44952	1.30154	AT4G35480	RHA3B	RING-H2 finger A3B
EnhancerD6096	4.1173	0.386027	1.08935	0.607516	AT5G13210		Uncharacterised conserved protein UCP015417, vWA
EnhancerA2883	0.0864775	2.48056	2.13911	1.40497	AT3G55980	TZF11	salt-inducible zinc finger 1
EnhancerA2300	1.146	2.22665	1.06986	1.6627	AT3G15210	ERF4	ethylene responsive element binding factor 4
EnhancerD32	0.00534716	1.80692	3.12998	1.08669	AT1G02280	TOC33	translocon at the outer envelope membrane of chloroplasts 33
EnhancerA2136	2.18405	2.58708	0.0264528	1.22774	AT3G01060
EnhancerA2444	4.28644	0.471436	0.419859	0.836925	AT3G23120	RLP38	receptor like protein 38
EnhancerA3201	3.66118	0.445466	0.477787	1.40497	AT4G14630	GLP9	germin-like protein 9
EnhancerA3383	2.15547	2.06873	0.748813	1.0138	AT4G23030		MATE efflux family protein
EnhancerA3109	0.161281	2.27382	1.69846	1.40497	AT4G08950	EXO	Phosphate-responsive 1 family protein
EnhancerA2330	0.125328	1.08676	2.38017	1.91821	AT3G17120
EnhancerD2262	0.887238	1.25999	1.9568	1.22823	AT2G17530		Protein kinase superfamily protein
EnhancerD5951	0.263609	1.74474	1.57547	1.68836	AT5G06270	GIR1
EnhancerA3418	1.14483	1.75209	1.18003	1.14881	AT4G26120		Ankyrin repeat family protein / BTB/POZ domain-containing protein
EnhancerA723	0.00764255	0.108555	2.33196	2.75179	AT1G52950		Nucleic acid-binding, OB-fold-like protein
EnhancerD5274	0.460692	1.25999	1.9568	1.22823	AT4G24780	PLL19	Pectin lyase-like superfamily protein
EnhancerD7137	0.0931854	1.25999	2.19037	1.22823	AT5G57460	TML
EnhancerA1835	0.436211	2.19362	0.747526	1.23609	AT2G31240		Tetratricopeptide repeat (TPR)-like superfamily protein
EnhancerA1087	0.218659	1.79324	2.12311	0.389992	AT1G69935	SHW1	short hypocotyl in white light1
EnhancerD831	2.89835	0.622178	0.364974	0.564585	AT1G32230	ATP8;CEO1;RCD1;RIMB1	WWE protein-protein interaction domain protein family
EnhancerA1193	0.470004	0.111091	1.52649	2.2697	AT1G76170		2-thiocytidine tRNA biosynthesis protein, TtcA
EnhancerD4717	0.138599	1.02815	1.50342	1.52603	AT4G02715
EnhancerD1369	1.38495	0.792064	0.849178	1.08772	AT1G63720
EnhancerA4208	0.628035	1.19387	1.1277	1.13289	AT5G42650	AOS	allene oxide synthase
EnhancerA3866	0.161676	1.05423	1.32348	1.47786	AT5G16780	DOT2;MDF	SART-1 family
EnhancerA4249	0.88725	1.70878	0.305362	0.868244	AT5G44575
EnhancerA1261	1.9675	0.913778	0.445794	0.411962	AT1G78860	GAL2	D-mannose binding lectin protein with Apple-like carbohydrate-binding domain
EnhancerD6955	1.66549	0.633322	0.550191	0.763736	AT5G52760		Copper transport protein family
EnhancerA2209	1.34325	1.06302	0.0561328	1.15006	AT3G08710	TH9	thioredoxin H-type 9
EnhancerA1816	0.109547	2.24341	0.0142274	1.05234	AT2G30650		ATP-dependent caseinolytic (Clp) protease/crotonase family protein
EnhancerA1071	0.378206	1.14252	0.885175	0.847219	AT1G69760
EnhancerD1573	0.901231	0.717721	1.32847	0.282731	AT1G69080		Adenine nucleotide alpha hydrolases-like superfamily protein
EnhancerD5665	0.170061	1.3154	1.0035	0.722565	AT4G36910	CBSX1	Cystathionine beta-synthase (CBS) family protein
EnhancerA2404	1.39968	0.0303365	0.678856	0.840389	AT3G22160	JAV1	VQ motif-containing protein
EnhancerD656	0.140709	0.382239	1.15805	1.22911	AT1G27540		Protein of unknown function (DUF295)
EnhancerD5920	0.85486	1.11738	0.246883	0.647764	AT5G04870	CPK1	calcium dependent protein kinase 1
EnhancerA1722	1.10941	0.298907	0.547285	0.85744	AT2G26190	IQM4	calmodulin-binding family protein
EnhancerD2352	0.696728	0.721419	0.442204	0.849946	AT2G20670		Protein of unknown function (DUF506)
EnhancerD6203	0.0636559	1.27413	1.2346	0.137794	AT5G18640		alpha/beta-Hydrolases superfamily protein
EnhancerA705	0.990703	1.10805	0.0492355	0.529855	AT1G51700	DOF1	DOF zinc finger protein 1
EnhancerA1542	0.651381	0.591982	0.478538	0.860129	AT2G15830
EnhancerA2142	0.11708	0.911181	0.263942	1.18855	AT3G01820		P-loop containing nucleoside triphosphate hydrolases superfamily protein
EnhancerD5321	0.364778	0.0940503	1.06953	0.912906	AT4G27260	GH3.5	Auxin-responsive GH3 family protein
EnhancerA3547	0.296263	0.0948304	0.565088	1.13493	AT4G34710	ADC2	arginine decarboxylase 2
EnhancerD3812	0.439143	0.518886	1.10145	0.0128705	AT3G24050	GATA1	GATA transcription factor 1
EnhancerA346	1.20442	0.208354	0.0515916	0.514233	AT1G25275
EnhancerD4430	0.0839469	0.470834	0.657513	0.745878	AT3G55560	AGF2	AT-hook protein of GA feedback 2
EnhancerA1143	0.0725079	0.591857	0.980964	0.293675	AT1G72550		tRNA synthetase beta subunit family protein
EnhancerD2958	0.540642	0.628163	0.018386	0.392412	AT2G40270		Protein kinase family protein
EnhancerD390	0.102902	0.524453	0.0702073	0.786161	AT1G18550		ATP binding microtubule motor family protein
EnhancerD4478	0.0939977	0.771575	0.210282	0.330706	AT3G57290	EIF3E	eukaryotic translation initiation factor 3E
EnhancerD1090	0.0986071	0.694002	0.533966	0.0603471	AT1G51950	IAA18	indole-3-acetic acid inducible 18
EnhancerD3400	0.372119	0.251178	0.230234	0.212299	AT3G11170	FAD7	fatty acid desaturase 7
EnhancerD6247	0.102904	0.31916	0.225724	0.0579974	AT5G20490	XIK	Myosin family protein with Dil domain
EnhancerD5967	0.0999036	0.226374	0.169943	0.00971101	AT5G07000	ST2B	sulfotransferase 2B
