# Supplementary material for: Dynamic enhancer transcription associates with reprogramming of immune genes during pattern triggered immunity in Arabidopsis
Source: BMC Biol. 2022 Jul 21;20:165. doi: 10.1186/s12915-022-01362-8 (PMC9301868; doi:10.1186/s12915-022-01362-8)
Supplement: Supplementary file 9 — Additional file 9: Table S8. Primers used in this study. [file 12915_2022_1362_MOESM9_ESM.xlsx]

## Sheet: Sheet1
Table S8. Primers used in this study
Primers for cloning
primer name	primer sequence
pGL3B_mini_LUC_FP	GTACTAACATACGCTCTCCATC
pGL3B_mini_LUC_RP	CCAGCGGTTCCATCTTCC
EA743_LUC_FP	AACATTTCTCTATCGATAGGTACCCGGTGCTTGTATAGATGAAC
EA743_LUC_RP	CGTCAGTGGAGATCCCGGGCTAGCGTTCTAGTTTACCAAGTCTTC
EA922_LUC_FP	AACATTTCTCTATCGATAGGTACCGTCAATAGTCAAGAACGAAAG
EA922_LUC_RP	CGTCAGTGGAGATCCCGGGCTAGCGATACAAATCAAGACCACGAA
EA1007_LUC_FP	AACATTTCTCTATCGATAGGTACCCGTCGAACCAATTATTAAAC
EA1007_LUC_RP	CGTCAGTGGAGATCCCGGGCTAGCGACTAATAGTTACATATTTATGACC
EA1286_LUC_FP	AACATTTCTCTATCGATAGGTACCTTGGATGAGGATATTGAGGA
EA1286_LUC_RP	CGTCAGTGGAGATCCCGGGCTAGCGCTGTCATATATTGTTGTGT
EA1671_LUC_FP	AACATTTCTCTATCGATAGGTACCAGTATAGTGTGAGTGAGTGT
EA1671_LUC_RP	CGTCAGTGGAGATCCCGGGCTAGCACAAACACTGATACGATGAT
EA2747_LUC_FP	AACATTTCTCTATCGATAGGTACCCTGGTTAGATTTTGGCATCCTT
EA2747_LUC_RP	CGTCAGTGGAGATCCCGGGCTAGCGGACAAACAATCCCTGAACATA
EA3732_LUC_FP	AACATTTCTCTATCGATAGGTACCTTTCTTTCCAACTCCAGTCT
EA3732_LUC_RP	CGTCAGTGGAGATCCCGGGCTAGCGTTGGACTATTAAACTTAGCTTG
ED209_LUC_FP	AACATTTCTCTATCGATAGGTACCAGTTGATGTTGTTTTTGGGA
ED209_LUC_RP	CGTCAGTGGAGATCCCGGGCTAGCAAAAGAAGAGTTGAGGTCGG
ED488_LUC_FP	AACATTTCTCTATCGATAGGTACCAGGAAGTAATTGATTAAAAGG
ED488_LUC_RP	CGTCAGTGGAGATCCCGGGCTAGCGAGTTTGTGAATAATGAAAGG
ED1285_LUC_FP	AACATTTCTCTATCGATAGGTACCCACACTAGTATAAGAAGGTTACAAGC
ED1285_LUC_RP	CGTCAGTGGAGATCCCGGGCTAGCGTTGGAGATGGTCTAATAGTTTGTC
ED3437_LUC_FP	AACATTTCTCTATCGATAGGTACCTCTTCGATCCATGTTTTTAT
ED3437_LUC_RP	CGTCAGTGGAGATCCCGGGCTAGCACGCTTTTAATATTTTGTGATC
EW8_LUC_FP	AACATTTCTCTATCGATAGGTACCGCCCTATAATTAAGAGATG
EW8_LUC_RP	CGTCAGTGGAGATCCCGGGCTAGCGTATACATCTTTACGAAAAC
Primers for RT-qPCR
ACTIN2_qPCR_FP	GCACCCTGTTCTTCTTACGGA
ACTIN2_qPCR_RP	GTGAGACACACCATCACCAGA
EA1671_qPCR_FP	ATGACTTACAAATACACACGCA
EA1671_qPCR_RP	CGAATGAGGATGGGTAGCTTTC
EA1286_qPCR_FP	AACGAGGTCAACGGTCAAAG
EA1286_qPCR_RP	GCAGTCGGTGATGGAATTATTAG
EA2747_qPCR_FP	TCAATGGAATGGAACTGTATGG
EA2747_qPCR_ RP	ACAATGAAAATTAAACCGCCAA
EA1007_qPCR_FP	GGACAGTAAGTATCAACATCACAC
EA1007_qPCR_ RP	AATAAATTGGCTTGATATGCACGG
ED1285_qPCR_FP	CAATCATCATAATTTCGCAGACTT
ED1285_qPCR_ RP	GGCAACTTATACCGGAATTGAC
Primers for point mutation
EA922-Wboxm-1	GAAGTTTCATACCGTTAAATTTGAATTCTTCTAAATGAAG
EA922-Wboxm-2	GGTACCTTTATATAAATATATTAAATTGGATTACGAAGCTAT
EA1007-Wboxm-1	CAATCTCTTTCAAGTTTTTTAAATAAATCAAAATCACATGCG
EA1007-Wboxm-2	GAACGAGCTAAAATTTTTAAACAAAGACTTTCAAGATGA
EA2747-Wboxm	AATTTGGTCCAACACTTCCATGTTCACATC
ED1285-Wboxm	GCCAAAAACTAATACAATTTAAATCGTTCTATTTCTTACTT
EW8-Wboxm-1	CAACAAAGCAGAACTTAAACTAAAGCAGAACCTCC
EW8-Wboxm-2	TAGATAAAAAGAACAAAAGAACCCAAAAACGTTTTG
